# Supplementary material for: Transcriptome and Metabolome Reprogramming in Tomato Plants by Trichoderma harzianum strain T22 Primes and Enhances Defense Responses Against Aphids
Source: Front Physiol. 2019 Jun 21;10:745. doi: 10.3389/fphys.2019.00745 (PMC6599157; doi:10.3389/fphys.2019.00745)
Supplement: Supplementary file 1 [file Table_1.XLSX]

## Sheet: Foglio1
Supplementary table 1. List of primer used for gene expression validation. Primer complete sequence (5'-3'), gene name and symbol, accession code are listed.
Primer sequence (5'-3')	Gene name	Symbol	Gene Accession
ACCAAGATGCCAACTGAGGA	Delta-6-desaturase	D-6-D	Solyc08g063090.2.1
CTCTGAGGGTGCTGATGGTC
TGGTCGTTGGATTTGGTGGT	Sesquiterpene synthase	SST	Solyc07g052150.2.1
TCTTCATGTTCCTTCTCTTCCCA
TGGTGCCACAAAAGAAGAAGC	Germacrene-D-synthase	GDS	Solyc07g052140.2.1
AACTCTGCCACCCTCGTAAG
ACGTTTGTCACAATTCCGGC	Peroxidase 5	Perox	Solyc03g044100.2.1
CTGTGTTCCCTGCCGTTGAT
GAGCACAAACGATGCAACCA	Wound-stress protein	WSP	Solyc03g096550.2.1
TTGCTCTTCGGACTTACGGC
AGTTGGTGGTTTTGGGCTCC	Osmotin	OSM	Solyc08g080670.1.1
AGACTCCACCACAATCACCG
CTCCCACGGTCACCATAACA	Subtilisin	SUB	Solyc01g087840.2.1
ATCTGGCTTTGCGATTCCCA
TGTGCCAGTGTATTTTCCCTCT	S-adenosyl-L-methionine salicylic acid carboxyl methyltransferase	SAM	Solyc01g005230.2.1
CATCAGCCTCATCCACAAGT
ATGTGGAGCGAATGAGGAGC	Geranylgeranyl pyrophosphate synthase 1	GGPP Syn	Solyc11g011240.1.1
TTACCCGCTGTCTTTCCCAG
