# Supplementary material for: Transcriptome and Metabolome Reprogramming in Tomato Plants by Trichoderma harzianum strain T22 Primes and Enhances Defense Responses Against Aphids
Source: Front Physiol. 2019 Jun 21;10:745. doi: 10.3389/fphys.2019.00745 (PMC6599157; doi:10.3389/fphys.2019.00745)
Supplement: Supplementary file 2 [file Table_2.XLSX]

## Sheet: UP
Supplementary table 2. A) The table lists upregulated genes identified in San Marzano plants treated with Trichoderma T22. Values of Log2 Fold Change, p-value, FDR and gene description are indicated.
Gene ID	logFC	P-value	FDR	Gene description
Solyc03g036470.2	4.80288	0.000379321	0.00533632	Phenylalanine ammonia-lyase (AHRD V3.3 *** PAL1_SOLLC)
Solyc11g027710.1	4.59006	7.80246e-05	0.00148543	WRKY DNA-binding protein 55 (AHRD V3.3 --* AT2G40740.3)
Solyc10g085230.2	4.54388	0.000288222	0.00428316	ripening-related mRNA 1b
Solyc10g078610.1	4.53934	2.23272e-06	7.70458e-05	Ethylene-responsive transcription factor (AHRD V3.3 *** W9RCL9_9ROSA)
Solyc00g057880.3	4.42811	1.91848e-11	5.74028e-09	DELLA protein SLR1 (AHRD V3.3 --* SLR1_ORYSI)
Solyc00g068980.2	4.35622	2.77834e-06	9.28289e-05	LOW QUALITY:Superoxide dismutase [Cu-Zn] 1 (AHRD V3.3 --* SODC1_ORYSI)
Solyc00g011160.2	3.98466	0.00581418	0.0432172	Glucan endo-1,3-beta-glucosidase, basic vacuolar isoform (AHRD V3.3 --* E13B_HEVBR)
Solyc06g050320.3	3.93483	1.82182e-23	1.2174e-19	High mobility group (HMG) box domain-containing protein (AHRD V3.3 *** A0A103YDE8_CYNCS)
Solyc10g085870.1	3.91171	0.000326511	0.00476041	Glycosyltransferase (AHRD V3.3 *** M1BFM3_SOLTU)
Solyc00g008570.2	3.88516	0.000407133	0.00562107	SPA1-related 2 (AHRD V3.3 --* AT4G11110.1)
Solyc12g036415.1	3.55846	0.00180099	0.0178735	SAUR-like auxin-responsive protein family (AHRD V3.3 --* AT3G09870.1)
Solyc05g014280.3	3.46692	0.000340848	0.00492289	small heat shock protein 1
Solyc00g010525.1	3.40522	0.000521074	0.00686331	Tetratricopeptide repeat (TPR)-like superfamily protein (AHRD V3.3 --* AT5G46400.3)
Solyc07g064410.1	3.07568	9.30904e-05	0.00170584	Kua-ubiquitin conjugating enzyme hybrid, localization (AHRD V3.3 *** A0A103XYI2_CYNCS)
Solyc05g047680.3	3.02086	1.27266e-15	1.82236e-12	Cytochrome P450 (AHRD V3.3 *** F4YF83_9APIA)
Solyc10g008040.3	2.99976	0.000178119	0.00289833	Late embryogenesis abundant protein-like (AHRD V3.3 *-* Q9LF88_ARATH)
Solyc03g123540.3	2.83791	0.00150461	0.0156443	Heat-shock protein, putative (AHRD V3.3 *** B9ST51_RICCO)
Solyc06g076540.1	2.83325	0.00412625	0.0336255	Class I heat shock protein (AHRD V3.3 *** F4YBC5_SOLNI)
Solyc02g079150.2	2.73954	0.00134447	0.0144055	F-box family protein (AHRD V3.3 *** B9H220_POPTR)
Solyc09g011080.3	2.72856	0.000859538	0.0100834	Ribulose bisphosphate carboxylase/oxygenase activase (AHRD V3.3 *** V9IMY5_NICAT)
Solyc07g055400.2	2.7192	0.000510649	0.00676602	Serine/threonine-protein kinase (AHRD V3.3 *-* A0A0D4BT35_SOLPN)
Solyc12g094440.2	2.71148	3.41792e-07	1.63921e-05	High mobility group family (AHRD V3.3 *** E5GCD0_CUCME)
Solyc01g107460.2	2.67101	1.7582e-12	7.66233e-10	LOW QUALITY:neuronal PAS domain protein (AHRD V3.3 *** AT5G64190.2)
Solyc11g012120.2	2.64728	5.76613e-05	0.00115398	DUF506 family protein (AHRD V3.3 *** G7JKH5_MEDTR)
Solyc09g064820.1	2.62326	0.00144859	0.0152159	EID1-like F-box protein 2 (AHRD V3.3 *** A0A0B2NUB4_GLYSO)
Solyc09g015020.1	2.61895	0.000997317	0.0113598	Heat-shock protein, putative (AHRD V3.3 *** B9S3B2_RICCO)
Solyc01g104210.2	2.51594	2.20434e-09	2.47644e-07	GNS1/SUR4 membrane protein family (AHRD V3.3 *** AT3G06470.1)
Solyc07g056510.3	2.51169	0.00573573	0.042731	Glutathione S-transferase (AHRD V1 **** D3Y4H6_9ROSI)
Solyc03g120020.3	2.47394	2.463e-07	1.25002e-05	Boron transporter, putative (AHRD V3.3 *** A0A061G9M0_THECC)
Solyc10g084430.2	2.42301	1.174e-05	0.000315486	RING/U-box superfamily protein (AHRD V3.3 *** AT5G02750.1)
Solyc02g021290.1	2.42022	0.00508886	0.0392069	LOW QUALITY:Photosystem II 32 kDa protein (AHRD V3.3 *-* G4VY79_9MARC)
Solyc04g079230.3	2.41592	2.65911e-07	1.34275e-05	Patatin (AHRD V3.3 *-* G7I4H1_MEDTR)
Solyc04g005810.3	2.34936	0.000524341	0.00690182	Thioredoxin family protein (AHRD V3.3 *** B9IJS4_POPTR)
Solyc12g006720.1	2.32595	0.00443632	0.0353973	LOW QUALITY:calcium-dependent lipid-binding family protein (AHRD V3.3 --* AT1G48090.6)
Solyc02g085490.2	2.32492	4.96501e-08	3.21076e-06	DUF620 family protein (AHRD V3.3 *** G7ZW25_MEDTR)
Solyc06g054310.1	2.29859	3.55534e-06	0.000114773	LOW QUALITY:Fantastic four-like protein (AHRD V3.3 *** G7IE53_MEDTR)
Solyc03g096770.1	2.24235	1.08063e-08	9.19779e-07	Response to low sulfur protein, putative (AHRD V3.3 *** G7J9Q1_MEDTR)
Solyc05g052950.3	2.24106	0.00312824	0.0272541	Regulator of chromosome condensation (RCC1) family protein (AHRD V3.3 *** AT3G55580.1)
Solyc05g055290.3	2.23112	0.000490267	0.00653918	alpha/beta-Hydrolases superfamily protein (AHRD V3.3 *** AT2G36290.1)
Solyc10g008680.2	2.19902	0.00157122	0.016153	Anthocyanin 5-aromatic acyltransferase (AHRD V3.3 *** ANTA_GENTR)
Solyc04g079210.3	2.14109	7.96831e-08	4.87014e-06	Patatin (AHRD V3.3 *** A0A0V0I1U4_SOLCH)
Solyc04g082120.3	2.11627	0.000909815	0.0105428	Prolyl oligopeptidase family protein (AHRD V3.3 *** AT1G76140.1)
Solyc02g063000.3	2.09041	8.10225e-06	0.000230391	Glycosyltransferase (AHRD V3.3 *** K4B6I8_SOLLC)
Solyc07g044900.1	2.08892	0.000550838	0.00716589	LOW QUALITY:AP2/B3-like transcriptional factor family protein (AHRD V3.3 --* AT5G06250.5)
Solyc07g008240.3	2.07273	9.06174e-15	9.54784e-12	Non-symbiotic hemoglobin 1 (AHRD V3.3 *** HBL1_GOSHI)
Solyc03g006410.3	2.06648	1.06361e-11	3.43905e-09	DUF506 family protein (AHRD V3.3 *** G7IPT8_MEDTR)
Solyc01g099990.3	2.0508	6.23165e-05	0.00122476	F-box protein (AHRD V3.3 *** G7KWK0_MEDTR)
Solyc10g007570.3	2.0487	0.000118444	0.00207921	Gibberellin 2-oxidase 2 (AHRD V3.3 *** I0B5A7_PETHY)
Solyc07g006860.3	2.04445	0.00256374	0.0235867	Xyloglucan endotransglucosylase/hydrolase (AHRD V3.3 *** K4CBF7_SOLLC)
Solyc12g098810.2	2.03689	1.02596e-09	1.31002e-07	Chitinase family protein (AHRD V3.3 *** AT1G05850.2)
Solyc11g005340.2	2.01838	4.67059e-05	0.000970273	Plastid-lipid associated protein PAP / fibrillin family protein (AHRD V3.3 *** AT5G09820.2)
Solyc12g094690.1	2.00608	2.25952e-05	0.000532902	RING/U-box superfamily protein, putative (AHRD V3.3 *** A0A061FF49_THECC)
Solyc09g075470.2	1.95614	3.73675e-06	0.000119475	LOW QUALITY:DnaJ-like protein (AHRD V3.3 *** Q8H2B1_SOYBN)
Solyc05g015800.3	1.95406	1.96382e-21	9.84217e-18	Alcohol acyl transferase (AHRD V3.3 *** Q6QLX4_SOLLC)
Solyc02g072560.1	1.94996	0.000654979	0.00823737	LOW QUALITY:transcription factor-like protein (AHRD V3.3 *** AT3G14880.2)
Solyc09g008760.1	1.93084	8.2757e-07	3.32471e-05	VQ motif-containing protein (AHRD V3.3 *-* AT4G37710.2)
Solyc10g079233.1	1.9239	3.77752e-05	0.00081428	Leucine-rich repeat protein kinase family protein (AHRD V3.3 --* AT1G51805.2)
Solyc03g025710.3	1.91896	0.000769949	0.00934333	Acyl-CoA N-acyltransferases-like protein (AHRD V3.3 *** Q9C7G6_ARATH)
Solyc04g014480.3	1.89506	0.000398928	0.00554599	Heat-shock protein, putative (AHRD V3.3 *** B9S3B2_RICCO)
Solyc01g060020.3	1.89295	0.000463502	0.00624031	beta-1,3-glucanase TOMB13GLUB
Solyc08g067530.1	1.88339	6.43271e-06	0.000189642	Non-specific lipid-transfer protein (AHRD V3.3 *** K4CLX9_SOLLC)
Solyc02g062230.1	1.88134	6.50554e-06	0.000191226	Small auxin up-regulated RNA32
Solyc02g086700.3	1.87868	9.07074e-05	0.00167609	Beta-1,3-glucanase (AHRD V3.3 *** Q9SYX6_TOBAC)
Solyc03g119180.1	1.86201	0.000145893	0.00246395	LOW QUALITY:Lysine--tRNA ligase (AHRD V3.3 --* V7B2W1_PHAVU)
Solyc07g005210.3	1.83038	7.62685e-11	1.83971e-08	Temperature-induced lipocalin (AHRD V3.3 *** Q38JE1_SOLLC)
Solyc08g082590.3	1.82571	2.52523e-05	0.000582546	Glutaredoxin (AHRD V3.3 *** A0A103XR19_CYNCS)
Solyc02g078690.2	1.82134	0.00133415	0.0143332	Carboxypeptidase (AHRD V3.3 *** K4B993_SOLLC)
Solyc07g006700.1	1.81302	8.79679e-05	0.00163741	Pathogenesis-related family protein (AHRD V3.3 *** B9IM28_POPTR)
Solyc03g114530.3	1.81022	6.30434e-06	0.000186681	Strictosidine synthase-like protein, putative (AHRD V3.3 *** G7JT39_MEDTR)
Solyc08g078695.1	1.80203	0.00159155	0.0163118	Heat-shock protein, putative (AHRD V3.3 *** B9SSG1_RICCO)
Solyc09g064170.1	1.78475	0.0011943	0.0131118	LOW QUALITY:RNA-binding (RRM/RBD/RNP motifs) family protein (AHRD V3.3 --* AT1G22910.3)
Solyc10g007050.3	1.77819	5.37686e-16	1.19767e-12	Methylthioribulose 1-phosphate dehydratase / enolase-phosphatase E1 (AHRD V3.3 *-* A0A061R779_9CHLO)
Solyc09g059400.3	1.75711	0.00569611	0.0425153	CCCH-type zinc fingerfamily protein with RNA-binding domain-containing protein (AHRD V3.3 --* AT5G12440.8)
Solyc07g006420.1	1.75621	8.48964e-05	0.00158909	LOW QUALITY:transmembrane protein (AHRD V3.3 *** AT2G18680.1)
Solyc10g054870.2	1.75575	6.71238e-13	3.36408e-10	triosephosphate isomerase (AHRD V3.3 *** AT2G21170.3)
Solyc01g009930.2	1.75512	0.000139165	0.00236027	Leucine-rich repeat receptor-like protein kinase family protein (AHRD V3.3 *-* AT4G08850.2)
Solyc08g067510.1	1.75488	1.09768e-06	4.2075e-05	Non-specific lipid-transfer protein (AHRD V3.3 *** Q93YX9_DAVIN)
Solyc04g053110.1	1.74996	0.00102414	0.011606	Glutaredoxin family protein (AHRD V3.3 *** B9I9V9_POPTR)
Solyc10g054820.2	1.74743	7.36114e-15	8.19826e-12	X-intrinsic protein 1.2
Solyc05g056430.2	1.71745	0.000691253	0.0085678	Small auxin up-regulated RNA56
Solyc04g050440.3	1.71098	1.76721e-05	0.00044009	ammonium transporter
Solyc02g079930.3	1.70335	0.00153343	0.0158702	phosphosulfolactate synthase
Solyc08g080670.1	1.70164	1.39959e-05	0.000365334	Pathogenesis-related 5-like protein
Solyc07g006855.1	1.69182	0.00172851	0.0173085	CASP-like protein (AHRD V3.3 *** M1BM50_SOLTU)
Solyc04g081270.1	1.68971	0.00190366	0.0186706	Small auxin up-regulated RNA52
Solyc08g062290.3	1.67694	0.00125752	0.0136711	Light-independent protochlorophyllide reductase subunit B (AHRD V3.3 --* CHLB_CHLMO)
Solyc02g081550.3	1.67691	1.19693e-06	4.52045e-05	LeftsH6FtsH protease
Solyc08g078090.1	1.67261	8.53374e-12	3.00133e-09	Alpha/beta-Hydrolases superfamily protein (AHRD V3.3 *** A0A061GB30_THECC)
Solyc03g093180.1	1.66332	1.309e-05	0.000346652	Peroxisomal membrane protein 11-4 (AHRD V3.3 *** A0A151TE35_CAJCA)
Solyc04g077130.1	1.65945	8.73608e-16	1.59211e-12	50S ribosomal protein 6 (AHRD V3.3 *** W9SDC9_9ROSA)
Solyc10g079620.2	1.65525	1.85635e-07	9.87117e-06	haloacid dehalogenase
Solyc02g063150.3	1.64969	2.59168e-15	3.46369e-12	RuBP carboxylase small subunit
Solyc08g062340.3	1.64557	1.10376e-05	0.000301049	Heat-shock protein, putative (AHRD V3.3 *** B9RQT7_RICCO)
Solyc01g067125.1	1.6453	3.53164e-08	2.42462e-06	Cullin 1, putative (AHRD V3.3 *-* A0A061EP85_THECC)
Solyc08g081700.1	1.64306	1.28035e-05	0.000340413	LOW QUALITY:Late embryogenesis abundant hydroxyproline-rich glycofamily protein, putative (AHRD V3.3 *** A0A061G5L2_THECC)
Solyc06g068620.3	1.63953	8.60816e-10	1.15817e-07	Negative regulator of sporulation MDS3 (AHRD V3.3 *-* A0A0B0N6H6_GOSAR)
Solyc04g072160.3	1.63818	3.84735e-05	0.000824896	HSP20-like chaperones superfamily protein (AHRD V3.3 *** A0A061FJ96_THECC)
Solyc08g074960.3	1.63646	0.00014855	0.00249412	Major facilitator superfamily protein (AHRD V3.3 *** AT5G45275.1)
Solyc01g087270.3	1.63501	1.96026e-07	1.03414e-05	Carotenoid cleavage dioxygenase (AHRD V3.3 *-* A0A166HYX6_DAUCA)
Solyc09g091600.3	1.63377	3.71718e-08	2.50904e-06	Tetratricopeptide repeat-like superfamily protein (AHRD V3.3 *** A0A061EKH3_THECC)
Solyc01g102610.3	1.63135	4.37165e-09	4.36012e-07	Ferric reduction oxidase 7 (AHRD V3.3 *** W9RRH7_9ROSA)
Solyc07g054060.3	1.62928	0.00561012	0.0421221	Phospho-N-acetylmuramoyl-pentapeptide-transferase, putative (AHRD V3.3 *-* A0A061EAV9_THECC)
Solyc08g013910.3	1.62829	0.00275132	0.0248223	Plant cadmium resistance 2, putative (AHRD V3.3 *** A0A061E1P7_THECC)
Solyc11g011050.2	1.60694	3.46458e-06	0.000112204	R2R3MYB transcription factor 43
Solyc04g007200.3	1.58563	4.03579e-05	0.000857959	methylketone synthase IIb
Solyc07g005370.3	1.58447	2.70132e-09	2.90823e-07	Pathogenesis-related (PR)-10-related norcoclaurine synthase-like protein (AHRD V3.3 *** C3SBS5_ESCCA)
Solyc07g021630.3	1.57933	0.00388516	0.0322642	SlBCAT2
Solyc08g065190.3	1.5743	2.12508e-10	3.73698e-08	zinc transporter (AHRD V3.3 *** AT1G10970.2)
Solyc04g076260.2	1.57016	5.12902e-07	2.3106e-05	thionin-like protein (AHRD V3.3 *** AT5G64816.4)
Solyc10g052470.1	1.56393	5.23672e-07	2.34331e-05	Myb family transcription factor family protein (AHRD V3.3 *** B9H0R6_POPTR)
Solyc03g117960.3	1.56357	2.0571e-05	0.000495656	forkhead-associated domain-containing protein / FHA domain-containing protein (AHRD V3.3 *** AT5G07400.1)
Solyc07g064870.3	1.5629	2.23839e-05	0.00052854	Endoglucanase (AHRD V3.3 *** M1C0J8_SOLTU)
Solyc02g093170.3	1.55662	1.67473e-13	1.01738e-10	cyclin delta-3 (AHRD V3.3 *** AT4G34090.1)
Solyc06g060640.1	1.55597	1.40617e-17	4.69826e-14	Bifunctional inhibitor/lipid-transfer protein/seed storage 2S albumin superfamily protein (AHRD V3.3 *** A0A061DW53_THECC)
Solyc03g119810.1	1.55437	0.000309636	0.00457763	LOW QUALITY:Transmembrane protein, putative (AHRD V3.3 *** G7JT03_MEDTR)
Solyc12g098880.2	1.55005	0.000421039	0.00576542	TRAM, LAG1 and CLN8 (TLC) lipid-sensing domain containing protein (AHRD V3.3 --* AT1G45010.4)
Solyc03g096780.1	1.53611	1.23401e-08	1.00562e-06	Response to low sulfur protein, putative (AHRD V3.3 *** G7J9Q1_MEDTR)
Solyc03g071590.3	1.53417	2.55137e-12	1.04382e-09	chloroplast malate dehydrogenase
Solyc04g072700.3	1.53403	0.000927405	0.0106972	Heavy metal transport/detoxification superfamily protein (AHRD V3.3 *** AT4G08570.1)
Solyc10g009507.1	1.53382	0.000224592	0.00349876	Anthocyanidin reductase (AHRD V3.3 *** A0A0B2S8U0_GLYSO)
Solyc03g114930.3	1.52556	6.21749e-16	1.24642e-12	photosystem II reaction center PsbP family protein
Solyc12g006760.1	1.52382	5.24658e-05	0.00106728	glutathione S-transferase zeta 1 (AHRD V3.3 --* AT2G02390.2)
Solyc07g032470.1	1.5217	0.00509359	0.0392283	LOW QUALITY:F-box family protein (AHRD V3.3 --* AT4G05010.1)
Solyc09g009520.3	1.52059	5.00933e-07	2.27516e-05	Alpha/beta-Hydrolases superfamily protein (AHRD V3.3 *** A0A061ETT5_THECC)
Solyc04g008330.1	1.51957	4.17927e-12	1.61119e-09	Glycosyltransferase (AHRD V3.3 *** M1CVU0_SOLTU)
Solyc02g086740.1	1.51292	6.1221e-12	2.27277e-09	50S ribosomal protein L12, chloroplastic (AHRD V3.3 *** RK12_NICSY)
Solyc02g086820.3	1.50868	4.44381e-10	6.80039e-08	chloroplast carbonic anhydrase
Solyc08g067500.1	1.5044	2.62949e-07	1.33115e-05	Non-specific lipid-transfer protein (AHRD V3.3 *** K4CLX6_SOLLC)
Solyc07g065420.1	1.50185	0.00182205	0.0180467	MIZU-KUSSEI-like protein (Protein of unknown function, DUF617) (AHRD V3.3 *** AT5G06990.1)
Solyc07g007260.3	1.50178	2.74426e-07	1.38227e-05	Metallocarboxypeptidase inhibitor-like protein (AHRD V3.3 *** A0A089Q749_SOLHA)
Solyc01g067120.3	1.50119	2.38927e-09	2.62669e-07	Cullin 1, putative (AHRD V3.3 *** A0A061EP85_THECC)
Solyc09g064500.3	1.49866	7.7623e-11	1.83971e-08	Photosystem II reaction center Psb28 protein (AHRD V3.3 *** K4CU78_SOLLC)
Solyc01g088160.3	1.49234	2.6762e-05	0.000611742	cytokinin oxidase2
Solyc12g096430.1	1.48933	0.000100642	0.00182091	LOW QUALITY:Ubiquitin carboxyl-terminal hydrolase family protein (AHRD V3.3 *** D7MB42_ARALL)
Solyc08g007040.3	1.48414	6.65873e-13	3.36408e-10	Glycine cleavage system h protein (AHRD V3.3 *** A0A0A0LI67_CUCSA)
Solyc05g005915.1	1.47927	0.000961162	0.010998	Major facilitator superfamily protein (AHRD V3.3 *** AT1G52190.1)
Solyc07g042440.3	1.47608	1.13871e-10	2.36006e-08	Peroxiredoxin (AHRD V3.3 *** A0A0B4SWQ5_9ROSI)
Solyc08g063130.3	1.47474	3.70284e-07	1.7632e-05	FAD/NAD(P)-binding oxidoreductase family protein (AHRD V3.3 *** AT5G05320.1)
Solyc07g006040.3	1.47454	5.17141e-05	0.00105464	DNA-directed RNA polymerase subunit beta (AHRD V3.3 *** AT4G30845.1)
Solyc04g052980.1	1.47358	0.00405049	0.0332243	SAUR-like auxin-responsive protein family, putative (AHRD V3.3 *** A0A061E5G9_THECC)
Solyc06g066540.1	1.47266	0.000595373	0.00759736	Ethylene-responsive transcription factor TINY (AHRD V3.3 *** TINY_ARATH)
Solyc09g007760.3	1.47193	3.19145e-08	2.23797e-06	plasma membrane intrinsic protein 2.10
Solyc01g091260.3	1.47155	0.000231942	0.00359608	Myeloid leukemia factor 1 (AHRD V3.3 *** A0A0B0Q1A9_GOSAR)
Solyc01g097460.3	1.47068	8.80431e-14	6.48037e-11	Ribose 5-phosphate isomerase-related family protein (AHRD V3.3 *** U5GAQ0_POPTR)
Solyc09g008370.1	1.46846	5.33024e-10	7.79966e-08	LOW QUALITY:Major facilitator superfamily protein (AHRD V3.3 *** AT2G39210.1)
Solyc02g064830.3	1.46452	0.00439507	0.0351575	Indole-3-acetic acid-amido synthetas 3-3
Solyc01g056780.3	1.46312	1.24125e-12	5.65529e-10	50S ribosomal protein L34 (AHRD V3.3 *** W9QWL4_9ROSA)
Solyc08g081390.3	1.46029	2.18849e-06	7.59841e-05	Phosphoglycerate mutase family protein (AHRD V3.3 *** A0A061G5H4_THECC)
Solyc02g086110.3	1.45754	0.00247812	0.0229569	peptidase M50B-like protein (AHRD V3.3 *** AT1G67060.1),Pfam:PF13398
Solyc01g008250.3	1.45358	4.45921e-08	2.91399e-06	Thioredoxin (AHRD V3.3 *-* A0A103XS29_CYNCS)
Solyc09g091970.3	1.45355	7.36361e-09	6.70992e-07	NAD(P)-binding Rossmann-fold superfamily protein (AHRD V3.3 *** AT2G21280.2)
Solyc05g054090.3	1.45152	9.06131e-08	5.37432e-06	UDP-3-O-acyl N-acetylglycosamine deacetylase family protein (AHRD V3.3 --* AT1G25210.2)
Solyc06g084320.1	1.4465	0.000103161	0.00185477	EID1-like F-box protein 2 (AHRD V3.3 *** A0A0B2SV68_GLYSO)
Solyc06g007890.3	1.44328	0.000124192	0.00214443	Gibberellin-regulated family protein (AHRD V3.3 *** AT1G74670.1)
Solyc09g065660.3	1.43927	1.35992e-09	1.61316e-07	SolycHsfA7
Solyc02g069620.3	1.43778	2.75822e-09	2.94117e-07	Ribose 5-phosphate isomerase-related family protein (AHRD V3.3 *** B9I0V6_POPTR)
Solyc10g082030.2	1.43421	4.86796e-11	1.31876e-08	2-Cys peroxiredoxin 1
Solyc03g034220.3	1.42716	1.84724e-13	1.08916e-10	Tomato RuBP carboxylase small subunit
Solyc11g006300.2	1.42671	0.00243442	0.0226463	3-oxo-5-alpha-steroid 4-dehydrogenase family protein (AHRD V3.3 *** AT5G16010.1)
Solyc02g084420.3	1.42557	0.00544634	0.0413048	B-box zinc finger family protein (AHRD V3.3 *** AT2G21320.1)
Solyc11g066410.2	1.42531	1.33322e-10	2.64625e-08	50S ribosomal protein L9 (AHRD V3.3 *** A0A0A9CWP8_ARUDO)
Solyc11g007880.1	1.41989	0.00621377	0.0453805	LOW QUALITY:cyclin-dependent kinase inhibitor (AHRD V3.3 --* AT1G10690.1)
Solyc03g026330.3	1.41985	2.04203e-07	1.06884e-05	ATP-dependent Clp protease ATP-binding subunit (AHRD V3.3 *** AT5G62140.1)
Solyc09g065180.3	1.41268	4.02401e-12	1.58175e-09	binding protein precursor AF106660
Solyc06g076790.1	1.41257	2.86381e-07	1.42106e-05	LOW QUALITY:Thylakoid soluble phosphoprotein (AHRD V3.3 *** Q8GT36_SPIOL)
Solyc10g079110.2	1.4098	1.10176e-09	1.38912e-07	1-acyl-sn-glycerol-3-phosphate acyltransferase (AHRD V3.3 *** Q2Z1Y8_PRUMU)
Solyc02g085950.3	1.40599	1.6166e-13	1.01275e-10	cell wall protein X77373
Solyc04g009420.3	1.40571	1.12883e-10	2.36006e-08	PsbP domain protein (AHRD V3.3 *** G7JC63_MEDTR)
Solyc02g068090.3	1.40168	2.852e-14	2.48583e-11	30S ribosomal protein S21 (AHRD V3.3 *** W9SIU2_9ROSA)
Solyc07g063960.3	1.40154	7.3992e-13	3.53171e-10	50S ribosomal protein L24, chloroplastic (AHRD V3.3 *** RK24_TOBAC)
Solyc01g097970.3	1.40102	0.0013139	0.0141612	Deoxyuridine 5'-triphosphate nucleotidohydrolase (AHRD V3.3 *** DUT_SOLLC)
Solyc06g060340.3	1.40089	2.14529e-08	1.60472e-06	photosystem II subunit S
Solyc04g009540.1	1.39735	1.03452e-12	4.82304e-10	Ribosomal protein L10 (AHRD V3.3 *** A0A124SGM8_CYNCS)
Solyc06g049050.3	1.39341	5.45642e-08	3.4836e-06	expansin 2
Solyc04g053010.1	1.38671	0.00149407	0.0155674	SAUR-like auxin-responsive protein family, putative (AHRD V3.3 *** A0A061E5G9_THECC)
Solyc01g009990.3	1.38643	1.99114e-08	1.495e-06	Peptidyl-prolyl cis-trans isomerase (AHRD V3.3 *** K4ATJ4_SOLLC)
Solyc01g087750.3	1.38392	5.85137e-15	6.90014e-12	Protein RETICULATA-RELATED 4, chloroplastic (AHRD V3.3 *** A0A199V226_ANACO)
Solyc01g108087.1	1.3822	8.14351e-06	0.000230909	Abscisic acid responsive elements-binding factor 2 (AHRD V3.3 *** H6SFS2_BRANA)
Solyc03g117740.3	1.38119	6.77957e-09	6.29213e-07	nuclear protein (AHRD V3.3 *** AT1G16080.1)
Solyc10g007320.3	1.37682	1.227e-08	1.00562e-06	Uroporphyrinogen decarboxylase (AHRD V3.3 *** K4CXR1_SOLLC)
Solyc05g056440.2	1.3737	0.000876028	0.0102282	Small auxin up-regulated RNA57
Solyc11g010420.2	1.3696	3.91794e-05	0.000836454	Dihydrofolate reductase-like protein (AHRD V3.3 *** G7JXR7_MEDTR)
Solyc03g096760.1	1.36775	9.09114e-09	8.06416e-07	Response to low sulfur protein, putative (AHRD V3.3 *** G7J9Q1_MEDTR)
Solyc10g086720.2	1.36585	0.00391573	0.0324107	Fructose-1,6-bisphosphatase, putative (AHRD V3.3 *** B9SPG7_RICCO)
Solyc03g115005.1	1.36549	0.00192506	0.0188461	Oxygen-evolving enhancer protein 3 (AHRD V3.3 *** B6SQ77_MAIZE)
Solyc01g079170.3	1.36177	1.69396e-05	0.000426618	Hexosyltransferase (AHRD V3.3 *** K4AXG3_SOLLC)
Solyc06g082750.3	1.35927	4.5521e-10	6.91333e-08	50S ribosomal protein L17 (AHRD V3.3 *** A0A072UXJ8_MEDTR)
Solyc07g053140.3	1.35342	0.00441247	0.0352586	Zinc finger, B-box (AHRD V3.3 *** A0A103Y7X2_CYNCS)
Solyc10g084400.2	1.35222	0.00338191	0.0288622	Glutathione S-transferase family protein (AHRD V3.3 *** AT5G02790.1)
Solyc08g067540.1	1.34866	6.70014e-07	2.83371e-05	Non-specific lipid-transfer protein (AHRD V3.3 *** K4CLY0_SOLLC)
Solyc09g074880.3	1.34796	6.22718e-14	4.99345e-11	Photosystem I assembly protein ycf3 (AHRD V3.3 *** A0A1D1YLR6_9ARAE)
Solyc01g110160.3	1.3403	5.24687e-06	0.000159129	Ribosomal RNA small subunit methyltransferase H (AHRD V3.3 *** A0A1D1Y2V6_9ARAE)
Solyc01g005520.3	1.33911	2.19236e-13	1.25572e-10	Tetratricopeptide repeat containing protein (AHRD V3.3 *** M4Q9V8_TRIMO)
Solyc04g015040.3	1.33795	5.38748e-11	1.41737e-08	Peptidyl-prolyl cis-trans isomerase FKBP16-3 (AHRD V3.3 *** W9R3C3_9ROSA)
Solyc06g069150.1	1.33647	2.2879e-06	7.86715e-05	LOW QUALITY:Zinc finger BED domain-containing protein DAYSLEEPER (AHRD V3.3 --* DSLE_ARATH)
Solyc02g072540.3	1.33456	7.50734e-07	3.0777e-05	Non-specific serine/threonine protein kinase (AHRD V3.3 *** A0A0V0IFU0_SOLCH)
Solyc07g056570.1	1.32664	8.81452e-05	0.00163767	notabilis
Solyc04g074640.3	1.32321	1.72154e-12	7.66233e-10	Ascorbate peroxidase (AHRD V3.3 *** W8E036_JATCU)
Solyc01g103100.3	1.32297	2.71282e-09	2.90823e-07	NAD(P)-binding Rossmann-fold superfamily protein (AHRD V3.3 *** AT1G10310.1)
Solyc03g120630.3	1.31974	5.30257e-14	4.42919e-11	ribosomal protein S17 (AHRD V3.3 *** AT1G79850.1)
Solyc04g076340.3	1.31893	1.27685e-07	7.11029e-06	Ribosomal RNA small subunit methyltransferase A (AHRD V3.3 *** A0A0B0NTG7_GOSAR)
Solyc08g006540.3	1.31785	2.22558e-12	9.49281e-10	FKBP-type peptidyl-prolyl cis-trans isomerase
Solyc04g058100.3	1.31613	9.01837e-08	5.36472e-06	Metallothionein-like protein type 2 (AHRD V3.3 *** MT2X_SOLLC)
Solyc10g009150.3	1.3151	3.402e-06	0.000110356	Organ-specific protein S2 (AHRD V3.3 *** F2VPS2_SOLNI)
Solyc08g079240.3	1.31409	7.85119e-12	2.81059e-09	(Dimethylallyl)adenosine tRNA methylthiotransferase MiaB (AHRD V3.3 *** A0A0B0NEC9_GOSAR)
Solyc11g065830.2	1.31407	0.000330175	0.00479639	2-oxoglutarate/malate translocator, chloroplastic (AHRD V3.3 *** A0A0B0P837_GOSAR)
Solyc10g081085.1	1.31052	3.78721e-11	1.04003e-08	50S ribosomal protein L18, chloroplast, putative (AHRD V3.3 -** B9S9B8_RICCO)
Solyc09g075710.1	1.30685	3.54082e-05	0.000772125	Alpha/beta-Hydrolases superfamily protein (AHRD V3.3 *** A0A061EKQ6_THECC)
Solyc12g056620.2	1.30507	1.53266e-05	0.000393914	Photosystem II 22 kDa, chloroplastic (AHRD V3.3 *** A0A0B0NSB2_GOSAR)
Solyc03g096290.3	1.30316	1.67385e-07	8.99618e-06	plasma membrane intrinsic protein 1.7
Solyc09g074610.3	1.30162	9.57886e-11	2.18213e-08	Chaperone DnaJ-domain superfamily protein (AHRD V3.3 *** A0A061EBG7_THECC)
Solyc03g034170.3	1.29949	1.22118e-11	3.88587e-09	acclimation of photosynthesis to environment (AHRD V3.3 *** AT5G38660.1)
Solyc06g082760.3	1.29832	7.0932e-10	9.94387e-08	50S ribosomal protein L17 (AHRD V3.3 *** W9R5S7_9ROSA)
Solyc02g091390.3	1.29832	2.18801e-05	0.000519088	cold-regulated protein (AHRD V3.3 *** AT3G03341.1)
Solyc06g007350.3	1.29584	1.89544e-10	3.45675e-08	Protein phosphatase 2C family protein (AHRD V3.3 *** AT2G30170.1)
Solyc08g005880.3	1.29354	4.21042e-06	0.000131885	Protein DETOXIFICATION (AHRD V3.3 *** K4CI77_SOLLC)
Solyc12g088400.1	1.29167	0.00564745	0.0423155	Zinc-finger protein (AHRD V3.3 *-* Q40899_PETHY)
Solyc10g006030.3	1.29103	4.5321e-09	4.46477e-07	Ribosomal protein S10 (AHRD V3.3 *** A0A103Y4F5_CYNCS)
Solyc12g009770.1	1.2909	0.000679097	0.0084716	LOW QUALITY:Leucine-rich-repeat receptor-like protein (AHRD V3.3 *** A0A097BR55_GOSBA)
Solyc10g009230.1	1.29051	8.73685e-07	3.44779e-05	At2g46730/F19D11.1 (AHRD V3.3 --* Q8VYU9_ARATH)
Solyc04g054520.3	1.28949	2.17681e-05	0.000518635	FK506-binding protein 16-2 (AHRD V3.3 *** AT4G39710.3)
Solyc03g098320.3	1.28827	0.00094282	0.0108438	Myb transcription factor (AHRD V3.3 *** A0A072UBN0_MEDTR)
Solyc06g073260.3	1.28426	1.32567e-10	2.64625e-08	chloroplast RNA binding protein (AHRD V3.3 *** AT1G09340.1)
Solyc07g054290.1	1.28382	1.3679e-13	9.14078e-11	photosystem II family protein (AHRD V3.3 *** AT1G03600.1)
Solyc11g068820.2	1.28355	1.19781e-09	1.47984e-07	50S ribosomal protein L27
Solyc05g009370.3	1.27636	1.58986e-08	1.24988e-06	50S ribosomal protein L15 (AHRD V3.3 *** A0A072VRA4_MEDTR)
Solyc08g082890.3	1.27615	0.00155361	0.0160542	R2R3MYB transcription factor 9
Solyc06g072740.1	1.27608	9.30486e-05	0.00170584	Inositol-tetrakisphosphate 1-kinase (AHRD V3.3 *** K4C8Z4_SOLLC)
Solyc12g006770.1	1.27546	0.00134592	0.0144133	glutathione S-transferase zeta 1 (AHRD V3.3 --* AT2G02390.2)
Solyc10g086150.2	1.27393	3.998e-12	1.58175e-09	RNA-binding (RRM/RBD/RNP motifs) family protein (AHRD V3.3 *** AT2G37220.1)
Solyc11g009020.2	1.27193	8.98944e-12	3.10709e-09	Haloacid dehalogenase-like hydrolase (HAD) superfamily protein (AHRD V3.3 *** AT4G39970.1)
Solyc11g045460.2	1.27149	0.00189795	0.0186328	Alpha/beta-Hydrolases superfamily protein (AHRD V3.3 *-* A0A061GZL6_THECC)
Solyc01g067290.2	1.27097	7.80044e-11	1.83971e-08	Isoflavone reductase-related family protein (AHRD V3.3 *** B9HMP3_POPTR)
Solyc08g061800.3	1.2706	3.97678e-08	2.65742e-06	BnaC08g32970D protein (AHRD V3.3 *-* A0A078CHK0_BRANA)
Solyc08g083360.3	1.27032	2.11158e-11	6.22511e-09	Photosynthetic NDH subcomplex B 3 (AHRD V3.3 *** A0A0F7GXX2_9ROSI)
Solyc02g083500.3	1.26843	1.32569e-08	1.07162e-06	cell wall integrity/stress response component (AHRD V3.3 *** AT5G66090.1)
Solyc01g067630.3	1.2678	4.25976e-09	4.26977e-07	NAD(P)-binding Rossmann-fold superfamily protein (AHRD V3.3 *** AT2G39080.1)
Solyc01g006790.2	1.26733	6.70263e-05	0.00130454	BnaAnng41820D protein (AHRD V3.3 *** A0A078K412_BRANA)
Solyc03g097950.3	1.2604	1.90636e-07	1.01103e-05	50S ribosomal protein L29 (AHRD V3.3 *** F4YFA4_CAMSI)
Solyc04g008600.3	1.25876	0.00278347	0.025003	Zinc knuckle family protein (AHRD V3.3 *** B9HVL9_POPTR)
Solyc03g082890.3	1.25743	9.26465e-12	3.14794e-09	Thylakoid lumenal 17.4 kDa protein (AHRD V3.3 *** B7FHD5_MEDTR)
Solyc12g015630.2	1.25727	1.4266e-08	1.14396e-06	transmembrane protein (AHRD V3.3 *** AT5G55570.1)
Solyc09g008270.3	1.25717	0.000443717	0.0060184	translation initiation factor (AHRD V3.3 *** AT2G36885.1)
Solyc01g088610.3	1.25691	1.89501e-09	2.19591e-07	10 kDa chaperonin (AHRD V3.3 *** A0A0B2PT56_GLYSO)
Solyc10g044520.2	1.25631	1.01239e-09	1.30161e-07	Ferredoxin (AHRD V3.3 *** A0A0K0PWX6_SOLLC)
Solyc06g084615.1	1.25627	1.10783e-10	2.36006e-08	beta-carotene isomerase D27 (AHRD V3.3 *** AT4G01995.1)
Solyc12g088430.1	1.25623	1.16977e-07	6.64318e-06	LOW QUALITY:transmembrane protein (AHRD V3.3 *** AT1G75810.1)
Solyc02g080640.3	1.25246	2.60774e-08	1.88048e-06	adenylyl-sulfate reductase
Solyc07g064100.1	1.25246	8.20415e-10	1.11883e-07	LOW QUALITY:Chlororespiratory reduction 41 (AHRD V3.3 *** A0A0F7J577_9ROSI)
Solyc06g008160.3	1.25157	1.0504e-08	9.03746e-07	Protein FLUORESCENT IN BLUE LIGHT, chloroplastic (AHRD V3.3 *** FLU_ARATH)
Solyc08g082210.3	1.25003	0.00104	0.0117724	AP2/EREBP transcription factor
Solyc10g086580.2	1.24696	8.47263e-08	5.10398e-06	Ribulose bisphosphate carboxylase/oxygenase activase (AHRD V3.3 *** V9IMY5_NICAT)
Solyc07g006710.1	1.24537	0.00027788	0.00416654	Pathogenesis-related protein 1 (AHRD V3.3 *** PR1_HORVU)
Solyc08g082690.2	1.24525	1.914e-10	3.45675e-08	Ribosomal protein S6 (AHRD V3.3 *** A0A103XFW4_CYNCS)
Solyc02g066920.3	1.24364	2.80959e-10	4.65486e-08	chlororespiratory reduction 7 (AHRD V3.3 *** AT5G39210.1)
Solyc01g090340.2	1.24324	7.36083e-08	4.5544e-06	Ethylene-responsive transcription factor, putative (AHRD V3.3 *** B9RD03_RICCO)
Solyc06g049020.1	1.24252	7.61863e-07	3.11615e-05	Sorghum bicolor protein targeted either to mitochondria or chloroplast proteins T50848 (AHRD V3.3 *** C7IVU8_9POAL)
Solyc08g066610.3	1.23974	1.35504e-05	0.000355653	EPIDERMAL PATTERNING FACTOR-like protein 9 (AHRD V3.3 *** A0A0B2PPB1_GLYSO)
Solyc04g081870.3	1.23874	1.07912e-10	2.35144e-08	Expansin A11
Solyc02g069410.3	1.23873	5.79893e-11	1.48473e-08	Haloacid dehalogenase-like hydrolase (HAD) superfamily protein (AHRD V3.3 *** AT5G45170.1)
Solyc08g013840.3	1.2383	1.64027e-06	5.91413e-05	Haloacid dehalogenase-like hydrolase (AHRD V3.3 *** G7JYQ1_MEDTR)
Solyc08g006160.3	1.23795	1.25519e-09	1.50675e-07	Plastid-lipid associated protein PAP / fibrillin family protein (AHRD V3.3 *** AT5G19940.1)
Solyc08g007570.3	1.23776	0.000320253	0.0046965	Homeobox-leucine zipper protein HOX9, putative (AHRD V3.3 *** A0A061DUZ5_THECC)
Solyc01g009080.3	1.23767	3.07951e-11	8.57429e-09	Zeaxanthin epoxidase, chloroplastic (AHRD V3.3 *** A0A0B0MK82_GOSAR)
Solyc12g062800.1	1.23733	0.00138839	0.0147655	SCAR family protein (AHRD V3.3 --* AT2G34150.5)
Solyc07g005895.1	1.23567	6.69773e-09	6.24509e-07	galactosyltransferase family protein (AHRD V3.3 *-* AT1G30260.1)
Solyc07g064160.3	1.23195	6.13546e-07	2.67546e-05	Thiamine thiazole synthase, chloroplastic (AHRD V3.3 *** K4CH99_SOLLC)
Solyc00g050430.3	1.22692	0.00222076	0.021072	bHLH transcription factor 073
Solyc05g007780.3	1.22638	4.65783e-12	1.7618e-09	Photosynthetic NDH subcomplex L 2 (AHRD V3.3 *** A0A0F7GYP0_9ROSI)
Solyc10g083650.1	1.22615	1.40326e-10	2.73118e-08	Peroxiredoxin, putative (AHRD V3.3 *** B9SRG0_RICCO)
Solyc12g094640.2	1.22584	1.49797e-07	8.11681e-06	Glyceraldehyde-3-phosphate dehydrogenase (AHRD V3.3 *** K4DH36_SOLLC)
Solyc01g095430.3	1.22341	4.32432e-10	6.72012e-08	Protein CURVATURE THYLAKOID 1A, chloroplastic (AHRD V3.3 *** CUT1A_ARATH)
Solyc10g008540.3	1.22191	0.00421115	0.0340939	Multidrug resistance 3 (AHRD V3.3 *** A0A0B0MAA3_GOSAR)
Solyc10g075020.2	1.22157	1.57607e-06	5.71347e-05	Elongation factor P family protein (AHRD V3.3 *** A0A061EHF6_THECC)
Solyc04g057980.3	1.22	8.39342e-10	1.13691e-07	Orange Ripening
Solyc10g085550.2	1.2198	6.69071e-07	2.83371e-05	Enolase (AHRD V3.3 *-* ENO_SOLLC)
Solyc02g086730.2	1.21971	1.01357e-11	3.38652e-09	50S ribosomal protein L12, chloroplastic (AHRD V3.3 *** RK12_NICSY)
Solyc02g085100.3	1.21949	4.43752e-10	6.80039e-08	Galactose mutarotase-like superfamily protein (AHRD V3.3 *** AT5G66530.3)
Solyc01g006300.3	1.21947	2.33164e-08	1.72481e-06	LECEVI1A
Solyc02g068700.3	1.21808	3.4858e-05	0.00076288	Zinc-binding family protein (AHRD V3.3 *** B9ICQ8_POPTR)
Solyc04g074590.3	1.2168	0.000701098	0.00865984	Seryl-tRNA synthetase family protein (AHRD V3.3 --* B9GUZ6_POPTR)
Solyc10g085030.1	1.21589	5.89897e-08	3.7423e-06	SOUL heme-binding family protein (AHRD V3.3 *** AT2G37970.1)
Solyc12g099930.2	1.21558	7.64647e-08	4.71658e-06	alanine:glyoxylate aminotransferase (AHRD V3.3 *** AT2G13360.3)
Solyc03g096660.2	1.21501	0.00584966	0.0434165	NAD(P)-binding Rossmann-fold superfamily protein (AHRD V3.3 *** AT5G06060.1),Pfam:PF13561
Solyc12g099650.2	1.21498	1.95056e-10	3.47347e-08	Photosystem II 5 kDa protein (AHRD V3.3 *** K7WNW4_SOLTU)
Solyc01g105545.1	1.21219	1.69186e-07	9.06866e-06	2-oxoglutarate/malate translocator, chloroplastic (AHRD V3.3 *-* A0A0B0P714_GOSAR)
Solyc02g081000.1	1.20632	0.00508499	0.0391921	Leucyl-tRNA synthetase, putative (AHRD V3.3 *-* B9RXG5_RICCO)
Solyc04g082630.3	1.20608	1.95285e-08	1.47176e-06	Glyceraldehyde-3-phosphate dehydrogenase (AHRD V3.3 *** K4BVZ0_SOLLC)
Solyc06g049100.3	1.20503	0.00100223	0.0114028	N(2),N(2)-dimethylguanosine tRNA methyltransferase, putative (AHRD V3.3 *-* B9SAN0_RICCO)
Solyc02g070820.1	1.20187	0.000187159	0.00301121	LOW QUALITY:Avr9/Cf-9 rapidly elicited protein 180 (AHRD V3.3 *** Q9FQZ1_TOBAC)
Solyc03g007220.3	1.20123	1.78753e-05	0.000442402	Membrane receptor-like protein 1 (AHRD V3.3 *-* B3TJG2_CAPAN)
Solyc07g061900.3	1.20055	1.72863e-10	3.26923e-08	50S ribosomal protein L4, putative (AHRD V3.3 *** B9SHY1_RICCO)
Solyc04g058170.1	1.20054	0.000266058	0.00400726	Calcium-binding protein (AHRD V3.3 *** A0A1B0WUT3_SOLHA)
Solyc06g071920.3	1.19698	2.95264e-08	2.10646e-06	Glyceraldehyde-3-phosphate dehydrogenase (AHRD V3.3 *** C9DRQ8_SOLCH)
Solyc10g050510.1	1.19603	0.00172852	0.0173085	LOW QUALITY:transcription initiation factor TFIID subunit 1b-like protein (AHRD V3.3 -** AT3G19030.1)
Solyc02g080810.3	1.19354	1.14328e-10	2.36006e-08	Aminomethyltransferase (AHRD V3.3 *** K4B9V1_SOLLC)
Solyc10g007670.3	1.19258	2.44953e-10	4.12654e-08	NifU-like protein 3, chloroplastic (AHRD V3.3 *** A0A1D1XGL9_9ARAE)
Solyc08g066660.1	1.19238	0.000557866	0.00723044	Ethylene-responsive transcription factor TINY (AHRD V3.3 *** TINY_ARATH)
Solyc01g081480.3	1.19087	7.20063e-08	4.46907e-06	alpha/beta-Hydrolases superfamily protein (AHRD V3.3 *** AT5G17670.1)
Solyc05g024430.3	1.18961	2.44564e-07	1.24436e-05	transmembrane protein (AHRD V3.3 *** AT4G13500.1)
Solyc04g071930.3	1.18873	4.65505e-10	6.95002e-08	one-helix protein 2 (AHRD V3.3 *** AT1G34000.1)
Solyc09g047900.2	1.18762	4.04872e-10	6.341e-08	alpha/beta-Hydrolases superfamily protein (AHRD V3.3 *** AT4G12830.1)
Solyc02g032860.3	1.18749	1.2082e-09	1.47984e-07	5'-adenylylsulfate reductase (AHRD V3.3 *** A0A072V4H5_MEDTR)
Solyc06g083490.3	1.18469	2.71107e-09	2.90823e-07	NAD(P)-binding Rossmann-fold superfamily protein (AHRD V3.3 *** AT5G06060.1),Pfam:PF13561
Solyc11g018550.3	1.18451	1.04411e-11	3.43135e-09	ascorbate peroxidase 6
Solyc07g006490.3	1.18412	1.01287e-09	1.30161e-07	Chlorophyll a-b binding protein, chloroplastic (AHRD V3.3 --* C0PRU3_PICSI)
Solyc04g080630.3	1.18099	8.74149e-10	1.16827e-07	50S ribosomal protein L31 (AHRD V3.3 *** K4BVE2_SOLLC)
Solyc04g079790.3	1.18068	4.2532e-05	0.000898462	30S ribosomal protein S9 (AHRD V3.3 *** A9PB01_POPTR)
Solyc05g056390.2	1.17983	0.000539874	0.00706453	10 kDa chaperonin (AHRD V3.3 *** CH10_BRANA)
Solyc06g082420.3	1.17933	4.12629e-07	1.9282e-05	Peroxidase (AHRD V3.3 *-* K4CAA1_SOLLC)
Solyc02g092700.3	1.1788	2.95688e-09	3.10348e-07	DUF1230 family protein (DUF1230) (AHRD V3.3 *** AT5G67370.1)
Solyc01g080280.3	1.17861	4.75453e-09	4.6269e-07	chloroplast glutamine synthetase
Solyc01g112060.3	1.17693	2.74278e-11	7.85494e-09	NAD(P)-binding Rossmann-fold superfamily protein (AHRD V3.3 *** AT4G35250.1)
Solyc02g077550.3	1.17645	0.00385939	0.0320901	transmembrane protein, putative (Protein of unknown function, DUF599) (AHRD V3.3 *** AT3G18215.1)
Solyc08g083350.3	1.17595	1.99663e-09	2.28723e-07	Ribosomal protein L11 (AHRD V3.3 *** A0A124SHL6_CYNCS)
Solyc01g110940.3	1.17588	0.00182002	0.0180355	SAUR-like auxin-responsive protein family (AHRD V3.3 *** AT4G38840.1)
Solyc02g014150.3	1.17247	3.3301e-10	5.35641e-08	Photosystem II stability/assembly factor HCF136 (AHRD V3.3 *** G7JPH8_MEDTR)
Solyc06g065990.1	1.17164	5.44407e-11	1.41737e-08	ATP synthase subunit b (AHRD V3.3 *** A0A0K9PIX0_ZOSMR)
Solyc08g076290.3	1.17135	3.3464e-10	5.35641e-08	Inner membrane yohK (AHRD V3.3 *** A0A0B0N2P7_GOSAR)
Solyc09g072885.1	1.17105	0.00178335	0.0177688	Transducin/WD40 repeat-like superfamily protein (AHRD V3.3 --* AT4G21130.1)
Solyc03g114160.1	1.16977	0.00125636	0.0136659	U-box domain-containing protein 19, putative (AHRD V3.3 *** A0A061G0Z4_THECC)
Solyc08g007430.2	1.16961	0.00143802	0.0151566	NIT2
Solyc05g005873.1	1.16926	3.66748e-09	3.71323e-07	Ribosomal protein S13 (AHRD V3.3 *** A0A118K2Q9_CYNCS)
Solyc11g044530.2	1.16769	5.85094e-11	1.48473e-08	Plastid-lipid associated protein PAP / fibrillin family protein (AHRD V3.3 *** AT3G26070.1)
Solyc06g051200.3	1.16746	2.4466e-10	4.12654e-08	Ribosomal protein L3 family protein (AHRD V3.3 *** AT2G43030.1)
Solyc08g007770.3	1.1666	5.88955e-09	5.62227e-07	Expansin-like protein (AHRD V3.3 *-* Q0WT83_ARATH)
Solyc04g074900.3	1.16445	0.00132518	0.0142674	40S ribosomal protein S21 (AHRD V3.3 *** K4BU28_SOLLC)
Solyc03g113280.3	1.16259	1.27091e-11	3.98094e-09	Integral membrane HPP family protein (AHRD V3.3 *** AT3G47980.1)
Solyc12g089050.2	1.1609	0.000915677	0.0105741	LOW QUALITY:MBOAT (Membrane bound O-acyl transferase) family protein, putative (AHRD V3.3 *** G7K4B1_MEDTR)
Solyc05g026550.3	1.16051	3.26736e-09	3.37633e-07	NADH dehydrogenase-like complex L (AHRD V3.3 *** A0A0F7CYX9_9ROSI)
Solyc12g098890.2	1.16035	4.52019e-09	4.46477e-07	50S ribosomal protein L18 (AHRD V3.3 *** W9QXJ8_9ROSA)
Solyc04g049750.3	1.1602	0.00567262	0.0424325	Pentatricopeptide (PPR) repeat protein (AHRD V3.3 --* A0A072VK89_MEDTR)
Solyc10g007120.3	1.15947	1.16549e-10	2.36006e-08	transmembrane protein (AHRD V3.3 *** AT3G15110.1)
Solyc01g105920.3	1.15891	6.53952e-05	0.00127651	(E)-beta-ocimene synthase
Solyc04g016230.3	1.15879	8.4782e-08	5.10398e-06	Glycosyltransferase (AHRD V3.3 *** M1DUF2_SOLTU)
Solyc04g082250.3	1.15826	2.39264e-10	4.0996e-08	FtsH-like protein precursor
Solyc04g005800.3	1.1579	1.86046e-10	3.45675e-08	Homeobox leucine zipper family protein (AHRD V3.3 *** G7K9R5_MEDTR)
Solyc09g008295.1	1.15664	3.08458e-07	1.50454e-05	Thioredoxin, putative (AHRD V3.3 *** B9S0G2_RICCO)
Solyc03g080100.3	1.15646	0.00131261	0.0141603	Heavy metal transport/detoxification superfamily protein (AHRD V3.3 *-* AT5G24580.4)
Solyc02g070770.3	1.15525	1.90797e-10	3.45675e-08	NAD(P)-binding Rossmann-fold superfamily protein (AHRD V3.3 *** AT2G34460.1)
Solyc10g005400.3	1.15474	3.24152e-06	0.00010627	Myo-inositol oxygenase (AHRD V3.3 *** C6K2L2_SOLLC)
Solyc03g121870.3	1.15474	0.000545953	0.00712547	Methyltransferase-like protein (AHRD V3.3 *** A0A103XXH9_CYNCS)
Solyc09g083190.3	1.15344	1.18053e-09	1.46994e-07	NAD(P)H dehydrogenase 18 (AHRD V3.3 *** A0A061ELZ4_THECC)
Solyc07g066150.1	1.15341	1.01794e-10	2.27447e-08	Photosystem I reaction center subunit V family protein (AHRD V3.3 *** A9PEV3_POPTR)
Solyc11g069790.2	1.15339	4.47694e-08	2.91399e-06	Chaperonin 60 alpha subunit (AHRD V3.3 *** Q9ZTV1_CANLI)
Solyc04g074750.3	1.15294	3.82936e-10	6.04465e-08	RNA-binding (RRM/RBD/RNP motifs) family protein (AHRD V3.3 *** AT4G09040.1)
Solyc01g103750.3	1.15282	4.805e-09	4.65342e-07	ATP phosphoribosyltransferase (AHRD V3.3 *** W9QK95_9ROSA)
Solyc07g008440.3	1.15229	8.70517e-06	0.000245447	Purine permease-like protein (AHRD V3.3 *** G7J4H5_MEDTR)
Solyc00g007080.3	1.14924	0.00568935	0.04251	tail-anchored protein insertion receptor WRB-like protein (AHRD V3.3 *** AT4G16444.1)
Solyc10g011770.3	1.14833	3.57429e-09	3.6558e-07	Protein CURVATURE THYLAKOID 1A, chloroplastic (AHRD V3.3 *** CUT1A_ARATH)
Solyc08g061778.1	1.14761	3.29048e-08	2.2825e-06	Cyclophilin-like peptidyl-prolyl cis-trans isomerase family protein (AHRD V3.3 --* AT3G15520.3)
Solyc09g090410.3	1.14718	3.62377e-09	3.6876e-07	50S ribosomal protein L28, chloroplastic (AHRD V3.3 *** RK28_TOBAC)
Solyc01g014320.3	1.14354	0.00405369	0.0332369	S-adenosyl-L-methionine-dependent methyltransferases superfamily protein, putative (AHRD V3.3 *** A0A061E9R4_THECC)
Solyc04g011767.1	1.14271	0.0051684	0.0396521	Pentatricopeptide repeat-containing protein At5g14770, mitochondrial (AHRD V3.3 --* PP381_ARATH)
Solyc05g009090.2	1.14201	0.00108644	0.0121812	Receptor-like protein kinase (AHRD V3.3 *** D3G6F0_CAPAN)
Solyc01g091780.3	1.14179	1.15535e-10	2.36006e-08	Kinase, putative (AHRD V3.3 *** B9RDK2_RICCO)
Solyc10g085900.2	1.14175	9.69531e-06	0.000269947	Tetratricopeptide repeat (TPR)-like superfamily protein (AHRD V3.3 *** AT2G37400.1)
Solyc07g066430.3	1.14077	2.99745e-08	2.13085e-06	Obg-like ATPase 1 (AHRD V3.3 *** K4CHW8_SOLLC)
Solyc02g092860.3	1.14056	0.002138	0.0204581	Cytochrome P450, putative (AHRD V3.3 *** B9R747_RICCO)
Solyc12g094720.2	1.13897	2.50772e-08	1.82787e-06	Photosystem II reaction center PsbP family protein (AHRD V3.3 *** AT1G76450.1)
Solyc08g082250.3	1.13825	6.49726e-09	6.08647e-07	endo-beta-1,4-D-glucanase (Cel8)
Solyc07g044910.1	1.13658	0.00443861	0.0353973	LOW QUALITY:NAC domain containing protein 90 (AHRD V3.3 --* AT5G22380.1)
Solyc12g008380.1	1.13549	0.00243385	0.0226463	LOW QUALITY:Avr9/Cf-9 rapidly elicited protein (AHRD V3.3 *** I3SWH2_MEDTR)
Solyc07g062870.3	1.13534	3.89142e-08	2.60907e-06	30S ribosomal protein S20 (AHRD V3.3 *** A0A060IGE4_PANGI)
Solyc05g050500.1	1.13532	3.01912e-11	8.52454e-09	LOW QUALITY:ATP synthase delta chain, putative (AHRD V3.3 *** B9SBC4_RICCO)
Solyc11g006060.1	1.13519	1.65048e-08	1.28245e-06	Rubisco accumulation factor 1.1, chloroplastic (AHRD V3.3 *** RAF1_ARATH)
Solyc02g077990.3	1.13489	5.92008e-10	8.53812e-08	Ribosomal protein S5 family protein (AHRD V3.3 *** AT2G33800.1)
Solyc12g100160.2	1.13468	4.38578e-08	2.89216e-06	Ribosomal protein L6 family (AHRD V3.3 *** AT1G05190.1)
Solyc04g082220.2	1.13275	3.09902e-05	0.000694146	Amino acid transporter, putative (AHRD V3.3 *** B9R8J4_RICCO)
Solyc08g076885.1	1.13237	6.07334e-10	8.63491e-08	Unknown protein (AHRD V3.3 )
Solyc09g009420.1	1.13182	9.98391e-09	8.66439e-07	LOW QUALITY:AMP-dependent synthetase and ligase family protein (AHRD V3.3 --* AT2G47240.4)
Solyc07g005870.3	1.13167	0.000389913	0.00545851	FAD/NAD(P)-binding oxidoreductase family protein (AHRD V3.3 *** AT4G30720.1)
Solyc04g076440.1	1.13107	0.00549195	0.0415304	LOW QUALITY:Tetratricopeptide repeat-like superfamily protein (AHRD V3.3 *-* A0A061FLU3_THECC)
Solyc08g077400.2	1.13002	0.00311112	0.0271286	LOW QUALITY:Invertase/pectin methylesterase inhibitor family protein (AHRD V3.3 *** B9MVC0_POPTR)
Solyc04g082010.1	1.12975	3.65256e-08	2.49057e-06	pre-plastocyanin
Solyc07g042250.3	1.12943	5.69949e-06	0.000171301	chaperonin 21 precursor
Solyc02g062610.3	1.127	3.96313e-05	0.000845202	alpha/beta-Hydrolases superfamily protein (AHRD V3.3 *** AT4G36530.2)
Solyc12g006380.2	1.12688	0.00287935	0.0256544	2-oxoglutarate-dependent dioxygenase
Solyc03g112060.3	1.12612	1.36498e-06	5.03935e-05	Quinolinate synthase A (AHRD V3.3 *** W9RJG8_9ROSA)
Solyc06g053600.3	1.12203	7.90663e-06	0.000225468	Oxidoreductase, aldo/keto reductase family protein, expressed (AHRD V3.3 *-* Q10GW3_ORYSJ)
Solyc03g118130.3	1.12126	1.4765e-05	0.000380944	Rubredoxin (AHRD V3.3 *** A0A0K9Q129_ZOSMR)
Solyc01g102950.3	1.12108	4.54339e-09	4.46477e-07	Lycopene beta/epsilon cyclase (AHRD V3.3 *** A0A072TS21_MEDTR)
Solyc01g106375.1	1.12054	3.14768e-07	1.52788e-05	transcriptional factor B3 family protein (AHRD V3.3 --* AT1G26680.6)
Solyc06g084045.1	1.11914	1.00634e-09	1.30161e-07	photosystem II reaction center W (AHRD V3.3 *** AT2G30570.1)
Solyc06g071960.3	1.11863	5.03288e-06	0.000154037	Nucleoside diphosphate kinase (AHRD V3.3 *** K4C8R8_SOLLC)
Solyc01g097270.3	1.11799	1.872e-10	3.45675e-08	pathogen-induced protein
Solyc06g065490.3	1.1178	2.79972e-09	2.96962e-07	Photosystem II reaction center PsbP family protein (AHRD V3.3 *** A0A0F7CYM1_9ROSI)
Solyc05g052600.3	1.11759	6.90974e-09	6.37897e-07	Sedoheptulose-1,7-bisphosphatase (AHRD V3.3 *** G7JAP0_MEDTR)
Solyc04g009030.3	1.11659	5.07548e-10	7.48148e-08	Glyceraldehyde-3-phosphate dehydrogenase (AHRD V3.3 *** K4BP59_SOLLC)
Solyc03g116100.3	1.11583	0.00323205	0.0279883	R2R3MYB transcription factor 31
Solyc01g110130.3	1.11553	0.000105623	0.00189056	DNA helicase (AHRD V3.3 *** K4B3M6_SOLLC)
Solyc08g076880.3	1.11509	2.5085e-08	1.82787e-06	Nodulin26-like intrinsic protein 31 (AHRD V3.3 --* K4C978_SOLLC)
Solyc01g008920.3	1.11417	1.23848e-07	6.95458e-06	NAD(P)-binding Rossmann-fold superfamily protein isoform 2 (AHRD V3.3 *** A0A061GTI3_THECC)
Solyc08g074620.3	1.11398	0.00015673	0.00260961	polyphenol oxidase precursor
Solyc04g016430.3	1.11288	0.003864	0.0321151	Cytokinin oxidase/dehydrogenase-like (AHRD V3.3 *** I0IUQ8_SOLLC)
Solyc10g006530.3	1.11239	9.27628e-09	8.15621e-07	Photosynthetic NDH subcomplex L 3 (AHRD V3.3 *** A0A0F7CYJ0_9ROSI)
Solyc03g007030.3	1.11205	0.00338744	0.028897	CDGSH iron-sulfur domain-containing protein
Solyc04g007780.3	1.11197	1.33723e-06	4.95518e-05	MLP (AHRD V3.3 *** G8DRV9_GOSBA)
Solyc10g075160.1	1.1118	1.18998e-06	4.51809e-05	Ferredoxin (AHRD V3.3 *** A0A0K0PY61_NICBE)
Solyc07g062750.3	1.11174	0.00101586	0.0115217	Polynucleotidyl transferase ribonuclease H-like superfamily protein (AHRD V3.3 *-* A0A0G4APF7_9ROSI)
Solyc09g097910.3	1.1116	1.61966e-09	1.88775e-07	30S ribosomal protein S1 (AHRD V3.3 *** W9RML0_9ROSA)
Solyc03g005260.3	1.11061	8.83843e-09	7.91e-07	ATP-sulfurylase (AHRD V3.3 *** Q1W2K0_CAMSI)
Solyc12g009600.2	1.10997	3.69913e-08	2.50904e-06	Thylakoid lumenal 16.5 kDa protein (AHRD V3.3 *** A0A061GNW6_THECC)
Solyc12g009440.2	1.10768	4.68027e-10	6.95002e-08	Chaperone DnaJ (AHRD V3.3 *** A0A0B0P8V3_GOSAR)
Solyc01g087690.2	1.1071	7.90678e-05	0.00149919	Sigma factor (AHRD V3.3 *** A0A0G2STQ4_9ROSI)
Solyc07g052950.3	1.10692	8.14997e-08	4.95098e-06	Zinc finger A20 and AN1 domain-containing stress-associated protein 10 (AHRD V3.3 --* SAP10_ORYSJ)
Solyc10g081810.2	1.10686	2.18259e-05	0.000518635	MD-2-related lipid recognition domain-containing protein / ML domain-containing protein (AHRD V3.3 *-* AT3G11780.1)
Solyc08g076220.3	1.10658	1.29737e-09	1.54811e-07	Phosphoribulokinase (AHRD V3.3 *** K4CMY9_SOLLC)
Solyc05g025890.2	1.10564	5.97051e-05	0.00119065	Acyl-CoA N-acyltransferases (NAT) superfamily protein (AHRD V3.3 *** AT2G06025.6)
Solyc00g006810.3	1.10561	2.95586e-09	3.10348e-07	FKBP-like peptidyl-prolyl cis-trans isomerase family protein (AHRD V3.3 *** AT5G13410.1)
Solyc08g082570.3	1.10473	1.9669e-09	2.26612e-07	respiratory burst oxidase homolog A (AHRD V3.3 --* AT5G07390.2)
Solyc03g117610.1	1.10313	0.00600139	0.044199	Guanine nucleotide-binding alpha-16 subunit (AHRD V3.3 -** A0A0B0PFI0_GOSAR)
Solyc10g077040.2	1.10213	7.0606e-08	4.39577e-06	putative magnesium-protoporphyrin monomethyl ester cyclase
Solyc09g008650.3	1.1011	7.14906e-10	9.95259e-08	FKBP-like peptidyl-prolyl cis-trans isomerase family protein (AHRD V3.3 *** AT3G10060.1)
Solyc05g052710.3	1.10003	2.33924e-09	2.59087e-07	30S ribosomal protein S31 (AHRD V3.3 *** A0A0K9P6K0_ZOSMR),Pfam:PF17067
Solyc04g007990.1	1.09975	3.19077e-06	0.000104861	LOW QUALITY:ATP synthase subunit beta, chloroplastic (AHRD V3.3 --* ATPB_CALFL)
Solyc06g061200.1	1.09937	1.2735e-07	7.11029e-06	glycine-rich protein 1
Solyc02g093250.3	1.0991	1.16239e-05	0.000313205	Caffeoyl-CoA O-methyltransferase (AHRD V3.3 *** CAMT_SOLTU)
Solyc02g069450.3	1.09723	1.24244e-09	1.50043e-07	Photosystem I reaction center subunit III (AHRD V3.3 *** I3SN70_MEDTR)
Solyc05g053070.3	1.09645	2.38798e-06	8.16927e-05	Dehydrin family protein, expressed (AHRD V3.3 *-* Q40711_ORYSJ)
Solyc01g087520.3	1.09631	1.02856e-10	2.27447e-08	Ferredoxin-thioredoxin reductase, variable chain (AHRD V3.3 *** I3SXR8_MEDTR)
Solyc06g068480.3	1.09567	1.43673e-10	2.76944e-08	Low PSII Accumulation 3 isoform 3 (AHRD V3.3 *** A0A061G863_THECC)
Solyc11g008620.2	1.09529	1.21751e-07	6.87532e-06	Phosphoglycolate phosphatase (AHRD V3.3 *** A0A0V0I1W8_SOLCH)
Solyc09g018890.3	1.09466	1.16753e-08	9.79305e-07	DUF2996 family protein (AHRD V3.3 *** A0A072TND8_MEDTR)
Solyc02g080550.1	1.09448	0.00184789	0.0182576	SH3 domain-binding protein 1, putative (AHRD V3.3 *** A0A061F5K7_THECC)
Solyc06g073290.1	1.09352	1.42618e-09	1.6818e-07	Tetrapyrrole-binding family protein (AHRD V3.3 *** B9HH58_POPTR)
Solyc01g107660.3	1.09252	2.21283e-07	1.14156e-05	Stress enhanced protein 1, chloroplastic (AHRD V3.3 *** STEP1_ARATH)
Solyc01g099020.3	1.09251	1.95791e-10	3.47347e-08	GDSL lipase-like caffeoyltransferase
Solyc09g025310.3	1.09241	0.00174392	0.0174365	NAC domain protein, (AHRD V3.3 *** A0A061DNM9_THECC)
Solyc11g021365.1	1.09167	2.49341e-06	8.44347e-05	Heat shock protein DnaJ, cysteine-rich domain-containing protein (AHRD V3.3 *-* A0A118JYI6_CYNCS)
Solyc07g006000.3	1.09025	1.16773e-06	4.44202e-05	50S ribosomal protein L35 (AHRD V3.3 *** K4CB71_SOLLC)
Solyc02g066800.2	1.08886	0.000905285	0.0105025	furry (AHRD V3.3 *** AT5G08060.1)
Solyc01g014140.3	1.08868	0.00544368	0.0413048	Hcr9-OR3A (AHRD V3.3 *-* Q4VSU2_SOLPI)
Solyc01g108650.2	1.08792	1.19721e-06	4.52045e-05	LOW QUALITY:embryo defective 1273 (AHRD V3.3 *** AT1G49510.3)
Solyc08g006930.3	1.08774	1.15414e-08	9.72143e-07	Photosystem I reaction center subunit psaK (AHRD V3.3 *** W9SCM1_9ROSA)
Solyc03g097580.3	1.08758	0.000130967	0.00224402	Bidirectional sugar transporter SWEET (AHRD V3.3 *** K4BJH5_SOLLC)
Solyc05g056050.3	1.087	5.93438e-09	5.63822e-07	Chlorophyll a-b binding protein, chloroplastic (AHRD V3.3 *** K4C2T0_SOLLC)
Solyc04g081320.3	1.08662	3.18433e-08	2.23797e-06	Protein disulfide-isomerase LQY1, chloroplastic (AHRD V3.3 *-* LQY1_ARATH)
Solyc02g090890.3	1.0856	3.37741e-07	1.62757e-05	zeaxanthin epoxidase
Solyc07g007110.3	1.08509	3.69709e-09	3.7244e-07	Peptidyl-prolyl cis-trans isomerase (AHRD V3.3 *** K4CBI2_SOLLC)
Solyc09g010564.1	1.0838	8.23343e-05	0.00154836	P-hydroxybenzoic acid efflux pump subunit aaeB (AHRD V3.3 *-* A0A061GW63_THECC)
Solyc06g065390.3	1.08378	5.50008e-08	3.50032e-06	50S ribosomal protein L21, chloroplastic (AHRD V3.3 *** A0A199W1N6_ANACO)
Solyc06g008580.3	1.08351	2.92233e-05	0.000661218	auxin-regulated IAA22
Solyc04g078840.3	1.08205	0.0058982	0.0436476	AREB
Solyc04g011900.3	1.08093	3.23301e-09	3.35815e-07	translation initiation factor 3 subunit I (AHRD V3.3 *-* AT1G54680.3)
Solyc09g072990.3	1.07929	6.33653e-08	3.96964e-06	mRNA, clone: RTFL01-07-P23 (AHRD V3.3 *** E4MWC7_EUTHA)
Solyc08g078010.3	1.07838	6.63818e-07	2.82538e-05	Ribosomal protein L19 family protein (AHRD V3.3 *** AT4G17560.1)
Solyc07g039380.3	1.07701	1.6801e-05	0.000424217	cotton fiber protein (AHRD V3.3 *-* AT5G56980.1)
Solyc05g050770.3	1.07668	8.19726e-09	7.36908e-07	Serine carboxypeptidase, putative (AHRD V3.3 *** B9R6Y4_RICCO)
Solyc01g006140.3	1.07602	0.00120683	0.0132132	CDT1-like protein a, chloroplastic (AHRD V3.3 *** A0A0B0P9Z8_GOSAR)
Solyc07g052610.3	1.07524	1.45237e-05	0.000377147	cyclinU1_1
Solyc07g043170.3	1.07468	0.00496777	0.0385705	Glycosyltransferase (AHRD V3.3 *** K4CEH7_SOLLC)
Solyc02g067480.3	1.07409	0.000537452	0.00704664	FAD/NAD(P)-binding oxidoreductase family protein (AHRD V3.3 *** AT5G39940.1),Pfam:PF03486
Solyc06g060560.3	1.07261	4.96459e-07	2.26709e-05	BnaA07g13420D protein (AHRD V3.3 *** A0A078ETL1_BRANA)
Solyc12g005630.2	1.07243	2.23277e-07	1.14476e-05	Cytochrome b6-f complex iron-sulfur subunit (AHRD V3.3 *** K4DBA1_SOLLC)
Solyc02g083810.3	1.07032	2.51654e-08	1.82787e-06	Ferredoxin--NADP reductase (AHRD V3.3 *** A0A0V0I3W8_SOLCH)
Solyc03g019790.3	1.06943	1.79522e-08	1.37362e-06	alpha-galactosidase
Solyc01g099030.3	1.06935	0.000828423	0.00980522	GDSL esterase/lipase (AHRD V3.3 *** A0A0B2PL43_GLYSO)
Solyc06g048410.3	1.06493	1.17523e-08	9.81657e-07	iron superoxide dismutase
Solyc12g044280.2	1.06462	1.93795e-08	1.46698e-06	Photosystem I reaction center subunit VI (AHRD V3.3 *** B7FN63_MEDTR)
Solyc10g045310.2	1.06446	3.67285e-06	0.000117807	Oxidoreductase/ transition metal ion binding protein (AHRD V3.3 *** D7MCM0_ARALL)
Solyc10g079755.1	1.06204	3.31979e-09	3.41291e-07	Calcium-binding EF-hand (AHRD V3.3 *** A0A103XQG1_CYNCS)
Solyc03g078780.2	1.0613	0.000557706	0.00723044	UDP-glycosyltransferase (AHRD V3.3 *** A0A164TMY6_DAUCA)
Solyc05g015390.3	1.06098	0.00170371	0.0171457	Rubber elongation factor protein (AHRD V3.3 *** A0A072TUR8_MEDTR)
Solyc01g006940.3	1.0587	1.00222e-09	1.30161e-07	RNA-binding (RRM/RBD/RNP motifs) family protein (AHRD V3.3 *** AT2G37220.1)
Solyc06g060880.3	1.05831	1.37676e-05	0.000360311	FAD/NAD(P)-binding oxidoreductase family protein (AHRD V3.3 *** AT2G35660.1)
Solyc01g110270.3	1.0577	1.13046e-07	6.47496e-06	CRS1/YhbY domain protein (AHRD V3.3 *-* G7JIN8_MEDTR)
Solyc02g089660.2	1.05366	9.73838e-05	0.00176675	Titin (AHRD V3.3 *** A0A0B0NSM2_GOSAR)
Solyc01g096340.3	1.05209	2.18351e-05	0.000518635	Small auxin up-regulated RNA2
Solyc07g066610.3	1.05112	1.19724e-08	9.91783e-07	phosphoglycerate kinase
Solyc08g061630.3	1.05013	7.97656e-07	3.21097e-05	YGGT family protein (AHRD V3.3 *** B9HD03_POPTR)
Solyc08g077050.3	1.04996	1.78438e-08	1.37055e-06	Ferredoxin family protein (AHRD V3.3 *** B9N2P1_POPTR)
Solyc08g008630.3	1.04989	5.45747e-09	5.2599e-07	beta-carotene isomerase D27 (AHRD V3.3 *** AT1G64680.2)
Solyc03g120850.3	1.04944	9.19917e-09	8.12404e-07	Chaperonin-60 beta subunit (AHRD V3.3 *** P93570_SOLTU)
Solyc08g080050.3	1.04897	6.04996e-08	3.82598e-06	PGRL1A transmembrane protein (AHRD V3.3 *** A0A0F7GZP2_9ROSI)
Solyc10g080080.2	1.04876	1.18883e-08	9.88896e-07	Thioredoxin reductase (AHRD V3.3 *** K4D2P9_SOLLC)
Solyc10g008020.3	1.04745	5.02467e-08	3.23889e-06	CMV 1a interacting protein 1 (AHRD V3.3 *** Q5DT22_TOBAC)
Solyc07g005020.3	1.04553	0.000196462	0.00312258	DNA helicase (AHRD V3.3 *** K4CAX4_SOLLC)
Solyc01g087040.2	1.04529	1.73432e-08	1.34239e-06	PsbP-like (AHRD V3.3 *** A0A0U9HL69_KLEFL)
Solyc01g099910.3	1.04504	4.68718e-09	4.58361e-07	Epoxide hydrolase (AHRD V3.3 *** B3VMR4_NICBE)
Solyc09g082500.3	1.04467	0.000121466	0.00211818	Tesmin/TSO1-like CXC domain protein (AHRD V3.3 *** G7K3P9_MEDTR)
Solyc12g014395.1	1.04443	9.88759e-09	8.61811e-07	Ribosomal protein L13 family protein (AHRD V3.3 *** AT1G78630.1)
Solyc05g026360.3	1.04433	0.00540186	0.0410194	Pollen-specific SF21-like protein (AHRD V3.3 *** G7LJK8_MEDTR)
Solyc07g061790.3	1.04404	3.14736e-07	1.52788e-05	SOUL heme-binding family protein (AHRD V3.3 *** AT1G17100.1)
Solyc06g050760.1	1.04345	8.99268e-09	8.01228e-07	Wound-induced protein 1 (AHRD V3.3 *** WUN1_SOLTU)
Solyc09g007850.3	1.04309	1.23241e-08	1.00562e-06	RNA binding protein (AHRD V3.3 *** Q39209_ARATH)
Solyc03g121420.3	1.04161	3.1297e-05	0.000699456	Inorganic pyrophosphatase 2 (AHRD V3.3 *** A0A0B2S4R2_GLYSO)
Solyc05g053890.2	1.04029	0.00356519	0.0301567	Glycosyltransferase (AHRD V3.3 *** K4C268_SOLLC)
Solyc03g019660.3	1.03956	2.92413e-06	9.68927e-05	Thylakoid lumenal 17.9 kDa protein (AHRD V3.3 *** G7J3V7_MEDTR)
Solyc03g123710.3	1.03824	0.00385313	0.032078	purple acid phosphatase 17 (AHRD V3.3 --* AT3G17790.1)
Solyc09g084490.3	1.03817	0.00112579	0.0125382	Type I serine protease inhibitor (AHRD V3.3 *** E0WCF2_SOLTU)
Solyc10g009570.3	1.03759	2.19515e-09	2.47644e-07	thylakoid rhodanese-like protein (AHRD V3.3 *** AT4G01050.1)
Solyc01g106820.3	1.03663	0.00564829	0.0423155	Sterol regulatory element-binding protein site 2 protease, putative (AHRD V3.3 *** B9S7Z4_RICCO)
Solyc01g106470.3	1.03645	1.14696e-05	0.000309879	Tunicamycin induced 1 (AHRD V3.3 *** A0A097PPU7_SOLLC)
Solyc11g044450.2	1.03429	1.91231e-05	0.000469231	DnaJ-like protein (AHRD V3.3 *** E9P1K1_MUSAC)
Solyc06g053140.3	1.03244	6.93677e-09	6.37897e-07	Rhodanese-like domain-containing protein (AHRD V3.3 *** T1E126_SILLA)
Solyc08g014340.3	1.0318	1.33128e-08	1.07181e-06	Cysteine synthase (AHRD V3.3 *** K4CJ67_SOLLC)
Solyc11g012590.2	1.02979	2.96759e-07	1.4617e-05	CASP-like protein (AHRD V3.3 *** M1B0Y6_SOLTU)
Solyc09g011010.3	1.0287	1.7445e-06	6.25618e-05	Photosystem II 22 kDa protein, chloroplastic (AHRD V3.3 --* PSBS_SPIOL)
Solyc09g011810.3	1.02841	1.04517e-07	6.07317e-06	Fructose-1,6-bisphosphatase (AHRD V3.3 *** Q9XF82_SOLTU)
Solyc02g068270.3	1.02634	2.21181e-08	1.64833e-06	Dimethylaniline monooxygenase [N-oxide-forming] 1 (AHRD V3.3 *** A0A1D1Y4W4_9ARAE)
Solyc05g050550.3	1.02553	2.03207e-05	0.000492587	DUF688 family protein (AHRD V3.3 *** A0A072U4Q9_MEDTR)
Solyc09g010930.3	1.02533	1.60206e-08	1.25455e-06	NAD(P)-binding rossmann-fold protein (AHRD V3.3 *** I3TAJ6_MEDTR)
Solyc03g118310.3	1.02475	0.00149258	0.0155674	bHLH transcription factor 083
Solyc03g111840.3	1.02384	2.22153e-07	1.14192e-05	RNA-binding protein (AHRD V3.3 *** A0A0K9NVY1_ZOSMR)
Solyc06g007440.3	1.02383	3.24732e-08	2.26826e-06	Non-specific serine/threonine protein kinase (AHRD V3.3 *** K4C3C6_SOLLC)
Solyc01g087190.3	1.02369	2.94904e-07	1.45614e-05	Chaperonin-like RbcX protein (AHRD V3.3 *** G7J266_MEDTR)
Solyc02g087150.3	1.02319	1.9392e-08	1.46698e-06	EG2771 (AHRD V3.3 *-* U3GN03_MANES)
Solyc09g065270.3	1.0216	2.17258e-06	7.56141e-05	Ribosome recycling factor family protein (AHRD V3.3 *** B9GSN2_POPTR)
Solyc01g098640.3	1.02151	6.41427e-09	6.03694e-07	Thylakoid lumen 18.3 kDa protein (AHRD V3.3 *** A0A061F263_THECC)
Solyc08g068780.2	1.0201	1.18552e-05	0.000318153	N-hydroxycinnamoyl-CoA:tyramine N-hydroxycinnamoyl transferase THT7-8
Solyc08g081770.3	1.01948	4.0363e-08	2.67933e-06	GDT1-like protein (AHRD V3.3 *** G7KAQ7_MEDTR)
Solyc03g113990.3	1.01928	7.75549e-07	3.15364e-05	Thiol-disulfide oxidoreductase DCC (AHRD V3.3 *** A0A072UZ36_MEDTR)
Solyc08g075210.2	1.01858	3.35643e-06	0.000109054	HXXXD-type acyl-transferase family protein (AHRD V3.3 *** AT3G30280.1)
Solyc06g083040.3	1.01845	3.0227e-07	1.47796e-05	wound-inducible carboxypeptidase

## Sheet: DOWN
Supplementary table 2. B) The table lists downregulated genes identified in San Marzano plants treated with Trichoderma T22. Values of Log2 Fold Change, p-value, FDR and gene description are indicated.
Gene ID	logFC	P-value	FDR	Gene description
Solyc02g037550.3	-2.27398	0.00688537	0.0491914	Auxin efflux carrier family protein (AHRD V3.3 *** AT1G76520.2)
Solyc01g095080.3	-1.65343	0.00666494	0.0478896	1-aminocyclopropane-1-carboxylic acid synthase-2
Solyc10g078770.2	-2.945	0.0064807	0.0468682	Seed maturation protein (AHRD V3.3 *** Q9LKC5_GLYTO)
Solyc05g054870.3	-1.09269	0.00647851	0.0468682	U4/U6 small nuclear Prp3-like ribonucleoprotein (AHRD V3.3 *-* G7IF06_MEDTR)
Solyc10g080817.1	-1.21157	0.00645236	0.0467138	Cytochrome P450 (AHRD V3.3 *** A2PZD4_IPONI)
Solyc07g055490.3	-1.35248	0.00641971	0.0465615	Cytochrome P450 (AHRD V3.3 *** A0A124SAX2_CYNCS)
Solyc02g083520.2	-1.50284	0.00639365	0.0464228	LOW QUALITY:BZIP transcription factor (AHRD V3.3 *** G7LB63_MEDTR)
Solyc09g005610.3	-1.46437	0.00625679	0.0456274	transcription factor-like protein (AHRD V3.3 *** AT1G58330.1)
Solyc05g047670.1	-3.74622	0.00613037	0.0448992	Protein Ycf2 (AHRD V3.3 *-* YCF2_SOLLC)
Solyc02g070890.3	-1.58363	0.006098	0.0447134	Ontology_term=GO:0004675
Solyc06g075520.3	-1.94749	0.00607187	0.0445871	Dehydroascorbate reductase (AHRD V3.3 *-* Q1G0W3_SOLLC),Pfam:PF13410
Solyc12g008650.2	-2.02345	0.00596737	0.0440132	Myo-inositol oxygenase (AHRD V3.3 *** C6K2L2_SOLLC)
Solyc03g097820.2	-1.0416	0.00592558	0.0438178	bHLH transcription factor 022
Solyc04g081960.1	-1.41424	0.00576148	0.0428732	LOW QUALITY:Syringolide-induced protein 14-1-1 (AHRD V3.3 *** G7I8D2_MEDTR)
Solyc06g048850.3	-1.31812	0.00567186	0.0424325	methionine-S-oxide reductase (AHRD V3.3 *-* AT2G17705.1)
Solyc03g005330.1	-1.1338	0.00561812	0.0421664	Non-specific serine/threonine protein kinase (AHRD V3.3 *** K4BDV7_SOLLC)
Solyc12g088930.1	-1.06149	0.00555741	0.0418451	MIZU-KUSSEI-like protein (Protein of unknown function, DUF617) (AHRD V3.3 *** AT5G42680.2)
Solyc09g098380.2	-1.94922	0.00549185	0.0415304	Transmembrane amino acid transporter family protein (AHRD V3.3 *-* G7JBE3_MEDTR)
Solyc02g082290.3	-1.60653	0.00547685	0.0414607	MORC family CW-type zinc finger protein 3 (AHRD V3.3 *** A0A1D1ZIG9_9ARAE)
Solyc05g006870.3	-1.38175	0.00534179	0.0406837	Thioredoxin H (AHRD V3.3 *** Q4U0W0_NICAL)
Solyc01g107080.3	-1.79138	0.00533564	0.0406551	HXXXD-type acyl-transferase family protein, putative (AHRD V3.3 *** A0A061DGL0_THECC)
Solyc03g116480.1	-1.17611	0.0052136	0.0399371	LOW QUALITY:F-box only protein 6 (AHRD V3.3 *** A0A0B2SU90_GLYSO)
Solyc12g100270.2	-1.44691	0.0051224	0.0393728	Fatty acid hydroxylase superfamily (AHRD V3.3 *** AT1G02205.2)
Solyc12g098610.2	-1.60295	0.00487839	0.038009	Xyloglucan endotransglucosylase/hydrolase (AHRD V3.3 *** K4DHN4_SOLLC)
Solyc02g088650.1	-1.59962	0.00481554	0.0376804	Pentatricopeptide repeat-containing protein (AHRD V3.3 *** A0A0B2RWF1_GLYSO)
Solyc02g092970.3	-1.36984	0.004639	0.0366278	ADP-ribosylation factor (AHRD V3.3 *** ARF_VIGUN)
Solyc05g021540.2	-1.36869	0.00462376	0.0365218	Alcohol dehydrogenase (AHRD V3.3 *-* Q4LAW8_CAPCH)
Solyc11g021160.1	-2.90949	0.00451811	0.0358995	Ycf68 (AHRD V3.3 *-* A0A0F6NPP1_9POAL)
Solyc11g068360.1	-1.02601	0.00451632	0.0358995	LOW QUALITY:Disease resistance protein (AHRD V3.3 *** A0A068EUC5_SOLHA)
Solyc12g008600.2	-1.02803	0.00431308	0.0346718	DUF1005 family protein (DUF1005) (AHRD V3.3 *** AT4G29310.1)
Solyc11g006490.2	-1.04453	0.00424545	0.0342903	Basic-leucine zipper (bZIP) transcription factor family protein (AHRD V3.3 *** AT2G42380.2)
Solyc02g014187.1	-1.06348	0.00418327	0.0339523	Sacsin (AHRD V3.3 *-* A0A0B0NEN2_GOSAR)
Solyc01g079200.3	-1.52826	0.00411932	0.0336143	gibberellin 2-oxidase 3
Solyc03g115850.3	-1.55021	0.00399815	0.0328891	NAC domain-containing protein
Solyc02g077970.3	-3.48599	0.00397484	0.0327377	Late embryogenesis abundant, putative (AHRD V3.3 *** B9RBC1_RICCO)
Solyc10g084600.2	-1.3738	0.00395735	0.0326204	Plant protein 1589 of unknown function (AHRD V3.3 *** AT3G55240.1)
Solyc04g082940.3	-1.27501	0.00391766	0.0324133	Cysteine/histidine-rich C1 domain protein (AHRD V3.3 *** G7IA18_MEDTR)
Solyc06g066290.3	-1.20493	0.00383521	0.0319553	cystic fibrosis transmembrane conductance regulator (AHRD V3.3 *** AT1G31940.1)
Solyc09g091910.2	-1.89052	0.0037778	0.0315688	Purple acid phosphatase (AHRD V3.3 *** K4CWL7_SOLLC)
Solyc02g079280.3	-1.37868	0.00377141	0.0315417	MYB transcription factor (AHRD V3.3 *** A0A0U3IU11_MESCR)
Solyc02g062470.1	-1.5311	0.00373514	0.0313099	2-oxoglutarate-dependent dioxygenase-related family protein (AHRD V3.3 *-* B9GL08_POPTR)
Solyc01g109720.3	-1.18425	0.00363465	0.0306022	alpha/beta-Hydrolases superfamily protein (AHRD V3.3 *** AT2G18360.1)
Solyc12g005480.2	-1.26006	0.00359084	0.0302969	targeting protein for XKLP2 (AHRD V3.3 *** AT1G03780.2)
Solyc06g009940.1	-1.99709	0.00352676	0.0298821	LOW QUALITY:Photosystem I P700 chlorophyll a apoprotein A1 (AHRD V3.3 *-* PSAA_ENCLE)
Solyc03g116470.2	-1.65448	0.00350577	0.0297545	transmembrane protein (AHRD V3.3 *** AT1G80200.3)
Solyc09g082870.2	-1.51005	0.00345347	0.0293381	Calcium-transporting ATPase (AHRD V3.3 *** M1DTS0_SOLTU)
Solyc08g079910.2	-1.25144	0.00343852	0.029258	P69e protein
Solyc01g020285.1	-2.8226	0.00337884	0.0288482	SU(VAR)3-9 homolog 5 (AHRD V3.3 --* AT2G35160.5)
Solyc07g065300.2	-2.50201	0.00335829	0.0287462	Calcium-transporting ATPase (AHRD V3.3 *** A0A0S3T917_PHAAN)
Solyc10g081200.1	-1.03956	0.00334567	0.0286994	LOW QUALITY:Transmembrane protein, putative (AHRD V3.3 *** G7L2Q0_MEDTR)
Solyc03g118190.3	-1.32768	0.00331283	0.0285031	Ethylene-responsive transcription factor (AHRD V3.3 *-* W9S0J2_9ROSA)
Solyc06g071610.2	-1.61199	0.00315347	0.0274263	NAD(P)-binding Rossmann-fold superfamily protein (AHRD V3.3 *** AT5G50130.1)
Solyc06g050440.3	-1.10234	0.00309854	0.0270424	Peroxidase (AHRD V3.3 *** K4C5I8_SOLLC)
Solyc02g071060.3	-1.16135	0.00306894	0.026866	Purine permease (AHRD V3.3 *** A0A072UW47_MEDTR)
Solyc12g006260.1	-1.24159	0.00300691	0.0264965	L-fucokinase/GDP-L-fucose pyrophosphorylase (AHRD V3.3 --* AT1G01220.7)
Solyc01g007050.2	-1.35521	0.00292899	0.0259855	U-box domain-containing family protein (AHRD V3.3 *** B9IIL0_POPTR)
Solyc06g074710.1	-2.234	0.0028943	0.0257532	hydroxycinnamoyl-CoA shikimate/quinate hydroxycinnamoyl transferase (AHRD V3.3 *** AT5G48930.1)
Solyc06g059740.3	-1.13214	0.00289275	0.0257508	Alcohol dehydrogenase (AHRD V3.3 *** ADH_MALDO)
Solyc05g024410.3	-1.78957	0.00285881	0.0255269	Na+/H+ exchanger 8 (AHRD V3.3 --* AT1G14660.2)
Solyc02g079700.1	-1.44456	0.00286122	0.0255269	Serine/threonine-protein kinase (AHRD V3.3 *-* M1B352_SOLTU)
Solyc03g083470.3	-1.12312	0.00281956	0.0252378	Receptor-like kinase (AHRD V3.3 *** A0A072VF58_MEDTR)
Solyc10g086380.1	-1.14461	0.00278615	0.025013	GAI-like protein 1 (AHRD V3.3 *** A1YWN9_9ROSI)
Solyc11g067300.2	-1.74409	0.00274311	0.0248043	ABC transporter B family protein (AHRD V3.3 *** G7IBR0_MEDTR)
Solyc01g108240.3	-2.03451	0.00270401	0.0245282	Ethylene Response Factor D.3
Solyc02g083835.1	-1.10844	0.00262732	0.0240611	Chaperone DnaJ-like protein (AHRD V3.3 *** A0A1C6ZYA6_MEDSA)
Solyc01g079180.3	-1.93716	0.00261699	0.0239828	Pectinesterase (AHRD V3.3 *** K4AXG4_SOLLC)
Solyc07g052980.3	-1.06042	0.00252917	0.0233007	xyloglucan endotransglycosylase/hydrolase 16
Solyc08g074910.3	-8.55248	0.002494	0.0230508	F-box/FBD/LRR-repeat protein (AHRD V3.3 --* A0A0H4TD52_MOMCH)
Solyc01g088500.3	-1.14919	0.00241947	0.0225806	Wall-associated receptor kinase-like 20 (AHRD V3.3 *** A0A0B0PGP7_GOSAR)
Solyc03g111730.3	-1.38339	0.00236072	0.0221353	KDEL-tailed cysteine endopeptidase
Solyc02g036430.2	-1.28124	0.00233361	0.0219119	NAC domain protein, (AHRD V3.3 *** A0A061EDT4_THECC)
Solyc05g021550.2	-1.60497	0.00207833	0.0200021	Sister-chromatide cohesion protein 3 (AHRD V3.3 *-* D7M8Q0_ARALL)
Solyc02g092517.1	-2.75895	0.00207212	0.0199614	DNA mismatch repair protein mutL (AHRD V3.3 *-* A0A151THR9_CAJCA)
Solyc06g008790.3	-1.1001	0.00202455	0.0195785	Mi-1.1
Solyc05g015060.3	-1.55046	0.00202053	0.0195585	P-loop containing nucleoside triphosphate hydrolases superfamily protein (AHRD V3.3 *** AT3G50940.1)
Solyc01g087790.2	-1.03546	0.00197969	0.0192375	LOW QUALITY:subtilisin-like serine protease family protein
Solyc03g006930.2	-1.26952	0.00191782	0.0188002	Protein phosphatase 2c, putative (AHRD V3.3 *** B9R9K8_RICCO)
Solyc01g098520.3	-1.17491	0.00183899	0.0181786	DNA mismatch repair protein mutL (AHRD V3.3 *-* A0A151THR9_CAJCA)
Solyc08g005130.1	-1.06665	0.00176945	0.0176567	Inositol-tetrakisphosphate 1-kinase (AHRD V3.3 *** K4CI05_SOLLC)
Solyc10g084990.2	-1.29138	0.00172011	0.0172588	Phosphatidylinositol:ceramide inositolphosphotransferase (AHRD V3.3 *** IPCS_ORYSI)
Solyc03g116225.1	-2.79527	0.00170852	0.0171769	42kDa chitin-binding protein (AHRD V3.3 *** D0VX39_SOLLC)
Solyc03g032220.3	-1.28611	0.00170539	0.0171541	Caffeoyl-CoA O-methyltransferase (AHRD V3.3 *** A2PZD5_IPONI)
Solyc06g053150.1	-1.22099	0.00166826	0.0168907	P-loop containing nucleoside triphosphate hydrolases superfamily protein (AHRD V3.3 *** AT2G46620.1)
Solyc07g066180.2	-1.45817	0.00165341	0.0167912	Tir-nbs resistance protein (AHRD V3.3 *** A0A061F4L1_THECC)
Solyc05g005720.3	-1.95628	0.00163811	0.0166865	Potassium transporter family protein (AHRD V3.3 *** AT1G60160.1)
Solyc10g051140.2	-1.22772	0.0015807	0.0162171	Enhanced downy mildew 2, putative isoform 1 (AHRD V3.3 *** A0A061DLT4_THECC)
Solyc09g097960.3	-1.88114	0.00157659	0.0161867	NAD(P)-linked oxidoreductase superfamily protein (AHRD V3.3 *** AT1G60710.1)
Solyc03g026280.3	-1.42102	0.00156442	0.0160996	CBF
Solyc06g053550.3	-1.12292	0.00156214	0.0160926	Peroxisomal membrane protein PMP22 (AHRD V3.3 *** A0A199UZZ3_ANACO)
Solyc05g021535.1	-1.2724	0.00153069	0.0158582	calmodulin-binding transcription activator (AHRD V3.3 --* AT3G16940.3)
Solyc08g066880.3	-4.61132	0.00152777	0.0158362	Bark storage protein A (AHRD V3.3 *** A0A151TDP1_CAJCA)
Solyc05g009180.1	-1.07452	0.00152689	0.0158353	LOW QUALITY:Zinc finger family protein (AHRD V3.3 *** B9HWF8_POPTR)
Solyc08g083240.3	-1.24	0.00145124	0.0152159	SUN-like protein 24
Solyc03g122360.3	-1.10146	0.0014471	0.0152124	Cytochrome P450 (AHRD V3.3 *** Q0PNH1_CAPCH)
Solyc03g071850.1	-2.47737	0.00141538	0.0149652	Glycosyltransferase (AHRD V3.3 *** K4BHL4_SOLLC)
Solyc05g052050.1	-1.38647	0.00134922	0.0144409	DNA-binding protein Pti4
Solyc01g109920.2	-2.38207	0.00127675	0.0138576	LOW QUALITY:Dehydrin protein (AHRD V3.3 *** V9M5C3_MANES)
Solyc08g074682.1	-1.2361	0.00123088	0.0134251	polyphenol oxidase precursor
Solyc01g090210.3	-1.07915	0.00122157	0.0133454	U-box domain-containing protein 33 (AHRD V3.3 *** W9RCI3_9ROSA)
Solyc01g088810.3	-1.20778	0.00119766	0.0131271	Ankyrin repeat-containing protein (AHRD V3.3 *** A0A118K0H6_CYNCS)
Solyc04g014330.1	-2.32899	0.00119188	0.0130924	LOW QUALITY:Leguminosin group485 secreted peptide (AHRD V3.3 *** G7KAF8_MEDTR)
Solyc06g008030.3	-1.33318	0.00117815	0.0129895	bHLH transcription factor 041
Solyc02g090290.3	-2.09713	0.00109546	0.0122548	Cytochrome P450 (AHRD V3.3 *** Q8H0I6_PETHY)
Solyc04g024885.1	-3.44938	0.0010758	0.0121092	LOW QUALITY:Photosystem I P700 chlorophyll a apoprotein A2 (AHRD V3.3 *-* PSAB_SOLTU)
Solyc04g055050.1	-1.32368	0.00105962	0.0119607	VQ motif-containing protein (AHRD V3.3 *-* AT4G39720.4)
Solyc12g010670.1	-1.81012	0.00104103	0.0117773	RING/U-box superfamily protein (AHRD V3.3 *-* AT1G74990.1)
Solyc01g105770.2	-2.38392	0.00101519	0.0115217	LOW QUALITY:Leguminosin group485 secreted peptide (AHRD V3.3 *** A0A072UVS4_MEDTR)
Solyc03g123380.1	-1.3967	0.000977993	0.011165	LOW QUALITY:Serine rich protein (AHRD V3.3 *** Q4VYD0_MEDTR)
Solyc02g062460.3	-1.07296	0.000877172	0.0102296	2-oxoglutarate-dependent dioxygenase-related family protein (AHRD V3.3 *-* B9GL08_POPTR)
Solyc01g099160.3	-2.07155	0.000875908	0.0102282	Lipoxygenase (AHRD V1 **** Q9FT17_SOLLC)%3B contains Interpro domain(s) IPR001246 Lipoxygenase%2C plant
Solyc03g025350.3	-1.19608	0.000870571	0.0101822	Divalent ion symporter (AHRD V3.3 *** AT1G02260.2)
Solyc03g115710.1	-1.95825	0.000833528	0.00985244	Kinase, putative (AHRD V3.3 *** B9RLV0_RICCO)
Solyc02g065550.3	-1.14607	0.000816091	0.00970715	ACI19
Solyc08g061250.3	-1.52638	0.000812493	0.0096895	Kinase family protein (AHRD V3.3 *** U5GAR5_POPTR)
Solyc03g031890.3	-1.31198	0.000761325	0.00924987	Oxidative stress 3, putative isoform 2 (AHRD V3.3 *** A0A061GIQ6_THECC)
Solyc10g054900.2	-2.11566	0.000737339	0.00902958	Proline-rich protein (AHRD V3.3 *** Q9M6T7_NICGL)
Solyc07g051950.3	-1.1469	0.000734069	0.00899503	S-type anion channel SLAH1 (AHRD V3.3 *** W9QIC7_9ROSA)
Solyc11g011240.1	-1.23195	0.000709488	0.00874729	geranylgeranyl pyrophosphate synthase 1
Solyc04g009790.3	-1.41126	0.000693006	0.00858104	Protein DETOXIFICATION (AHRD V3.3 *-* K4BPD4_SOLLC)
Solyc10g083690.3	-1.27836	0.00069151	0.0085678	Cytochrome P450 (AHRD V3.3 *** Q8H0I7_PETHY)
Solyc12g010940.1	-1.98712	0.000685587	0.00852603	LOW QUALITY:DUF1685 family protein (AHRD V3.3 *** A0A072V475_MEDTR)
Solyc03g005210.3	-2.49086	0.00065935	0.00828714	Alpha-amylase inhibitor, lipid transfer and seed storage protein (AHRD V3.3 *** A0A075BNW0_SOLTU)
Solyc09g098160.3	-1.02627	0.000653202	0.00822018	pirin
Solyc05g024010.3	-1.06822	0.000647599	0.00815478	Zinc finger protein CONSTANS-LIKE 14 (AHRD V3.3 *** B9GMQ8_POPTR)
Solyc07g049700.1	-1.50569	0.000630499	0.00796446	Disease resistance protein (AHRD V3.3 *** A0A103XDQ0_CYNCS)
Solyc07g053700.3	-1.09493	0.000622435	0.0078775	Reticulon-like protein (AHRD V3.3 *** K4CFR5_SOLLC)
Solyc02g021220.1	-2.31641	0.000602309	0.00767609	Subtilisin-like protease (AHRD V3.3 *** W9R4Z9_9ROSA)
Solyc02g091670.1	-1.07032	0.000593399	0.0075866	Octicosapeptide/Phox/Bem1p domain-containing protein (AHRD V3.3 *-* T2DP86_PHAVU)
Solyc07g007240.3	-1.12282	0.000591247	0.00756396	Metallocarboxypeptidase inhibitor (AHRD V3.3 *** A0A0A0VBW2_SOLTU)
Solyc02g090920.2	-1.22028	0.000577508	0.00742135	LOW QUALITY:Lipase (AHRD V3.3 *** A0A0B2PU23_GLYSO)
Solyc05g054860.1	-1.13298	0.000570391	0.00735153	Kinase, putative (AHRD V3.3 *** B9SGH1_RICCO)
Solyc06g084170.3	-1.67585	0.000566818	0.0073168	low-molecular-weight cysteine-rich 56 (AHRD V3.3 -** AT3G20993.1)
Solyc02g067800.3	-1.59149	0.000566121	0.00731252	LOB domain-containing protein, putative (AHRD V3.3 *** B9S640_RICCO)
Solyc05g013010.3	-1.04709	0.000557964	0.00723044	Sulfotransferase (AHRD V3.3 *** K4BY22_SOLLC)
Solyc04g082440.3	-2.75682	0.000544404	0.00711452	U-box domain-containing 15-like protein (AHRD V3.3 *** A0A0B0PZ68_GOSAR)
Solyc02g064980.1	-2.02945	0.000538256	0.00705256	LOW QUALITY:MAP kinase kinase kinase
Solyc05g006040.3	-1.74986	0.000514258	0.00680036	Serine/Threonine-kinase (AHRD V3.3 *-* AT1G10522.2)
Solyc02g086467.1	-2.86848	0.000472809	0.00634184	Histone H4 (AHRD V3.3 --* A0A0D3DSU9_BRAOL)
Solyc01g090890.3	-2.59286	0.000455632	0.00615502	SPX domain-containing protein (AHRD V3.3 *** D7LBV7_ARALL)
Solyc03g081240.3	-1.75584	0.000435982	0.00593758	Two-component response regulator-like protein (AHRD V3.3 *** W9RA17_9ROSA)
Solyc11g063510.1	-1.53689	0.000435974	0.00593758	LOW QUALITY:Ypt/Rab-GAP domain of gyp1p superfamily protein (AHRD V3.3 --* AT4G28550.1)
Solyc01g066160.1	-1.94929	0.000420399	0.00576378	LOW QUALITY:WD40 domain-containing protein (AHRD V3.3 --* AT2G47410.6)
Solyc06g008265.1	-1.23353	0.000414768	0.00570446	Leucine-rich repeat receptor-like protein kinase family protein, putative (AHRD V3.3 *** A0A061GI31_THECC)
Solyc06g072650.1	-2.0597	0.000413753	0.00569742	LOW QUALITY:Small auxin up-regulated RNA61
Solyc12g057160.1	-1.03731	0.000405259	0.00559905	Arabinogalactan protein (AHRD V3.3 *** A0A140JWN5_TOBAC)
Solyc01g106750.2	-1.13822	0.000404327	0.00559004	Transmembrane protein, putative (AHRD V3.3 *** G7JJ78_MEDTR)
Solyc05g014590.3	-1.16373	0.000403447	0.00558171	basic helix-loop-helix (bHLH) DNA-binding superfamily protein (AHRD V3.3 *** AT5G57150.1)
Solyc03g119990.3	-1.04359	0.000390998	0.00546606	Alpha/beta hydrolase-like (AHRD V3.3 *** A0A0K9P0U5_ZOSMR)
Solyc12g036470.2	-1.26014	0.000390574	0.00546395	bHLH transcription factor 071
Solyc10g079600.2	-1.0775	0.000381672	0.00536186	Two-component response regulator (AHRD V3.3 *** W9RA85_9ROSA)
Solyc05g053150.2	-3.6463	0.000373433	0.00528636	R2R3MYB transcription factor 71
Solyc03g112300.3	-1.16691	0.000370319	0.00526063	Octicosapeptide/Phox/Bem1p domain-containing protein kinase (AHRD V3.3 *-* A0A0K9NT10_ZOSMR)
Solyc01g103590.3	-1.10013	0.000365437	0.00519937	Lactoylglutathione lyase / glyoxalase I family protein (AHRD V3.3 *** A0A061DWL3_THECC)
Solyc12g013600.2	-1.59825	0.00035941	0.00513733	TPR and ankyrin repeat-containing protein 1 (AHRD V3.3 *** A0A0B2R102_GLYSO)
Solyc01g105650.3	-1.45281	0.000351892	0.00504245	2-oxoglutarate and Fe(II)-dependent oxygenase superfamily protein, putative (AHRD V3.3 *** A0A061E128_THECC)
Solyc12g008900.2	-1.97152	0.000348948	0.00501819	cytokinin oxidase6
Solyc04g079730.1	-1.10212	0.000344546	0.00496557	allene oxide synthase
Solyc02g093890.1	-1.79745	0.000343469	0.00495632	Emb|CAB62340.1 (AHRD V3.3 *** Q9FKS6_ARATH)
Solyc06g073760.3	-1.2184	0.000331997	0.00481239	Beta-glucosidase (AHRD V3.3 *** A0A0B4PJM3_SOYBN)
Solyc01g111350.3	-1.59957	0.000326372	0.00476041	Nodulin-like / Major Facilitator Superfamily protein (AHRD V3.3 *** A0A0K9P7P6_ZOSMR)
Solyc09g007860.3	-1.49413	0.000313053	0.00461454	Calcium-dependent lipid-binding (CaLB domain) family protein (AHRD V3.3 *** AT5G04220.2)
Solyc02g084950.3	-1.20602	0.000310809	0.00459159	Carboxyl methyltransferase (AHRD V3.3 *** A0A1B4Z3V4_9ROSA)
Solyc10g052740.2	-3.53228	0.000296986	0.00440362	LOW QUALITY:Photosystem I P700 chlorophyll a apoprotein A1 (AHRD V3.3 *-* PSAA_POPAL)
Solyc01g108910.3	-1.80442	0.000287566	0.00427659	Maternal effect embryo arrest protein, putative (AHRD V3.3 *** G7JNK2_MEDTR)
Solyc09g075550.3	-1.10385	0.000287493	0.00427659	Cellulose synthase (AHRD V3.3 *** A0A103XPU9_CYNCS)
Solyc01g080870.3	-1.49994	0.000282607	0.00422477	Peptide transporter, putative (AHRD V3.3 *** B9SKJ1_RICCO)
Solyc04g082420.3	-1.21768	0.000258517	0.00390248	BTB/POZ domain-containing protein (AHRD V3.3 *** AT2G30600.6)
Solyc10g008400.1	-1.27455	0.000257298	0.00388994	RING/U-box superfamily protein (AHRD V3.3 *-* AT1G74990.1)
Solyc02g084850.3	-2.08334	0.000255514	0.00387173	Abscisic acid and environmental stress-inducible protein TAS14 (AHRD V3.3 *** TAS14_SOLLC)
Solyc09g092260.3	-1.4515	0.000242648	0.00371043	chaperone protein dnaJ 20
Solyc01g066570.3	-2.22082	0.000240006	0.00368099	senescence-associated family protein (DUF581) (AHRD V3.3 *** AT1G22160.1)
Solyc09g091000.3	-1.72931	0.000237418	0.00364713	Major allergen d 1 (AHRD V3.3 *** Q8L6K9_MALDO)
Solyc03g112590.3	-3.00653	0.000223962	0.00349398	cell division cycle 48 (AHRD V3.3 *** AT3G09840.1)
Solyc07g066330.3	-1.60286	0.000216946	0.00339245	NAC domain-containing protein (AHRD V3.3 *** W0C8Y8_9FABA)
Solyc01g079530.3	-1.3762	0.00021574	0.00337622	RING/FYVE/PHD zinc finger superfamily protein (AHRD V3.3 *** AT1G02610.1)
Solyc04g080820.2	-1.169	0.000213304	0.00334071	cytokinin oxidase4
Solyc11g066880.2	-4.14912	0.000208585	0.00327448	Phytosulfokine 3, putative (AHRD V3.3 *** A0A061ESV9_THECC)
Solyc10g006720.3	-2.30571	0.000207456	0.00326186	Serine/threonine-protein kinase (AHRD V3.3 *** M1CC72_SOLTU)
Solyc09g089740.3	-1.3182	0.000207229	0.00326084	2-oxoglutarate (2OG) and Fe(II)-dependent oxygenase superfamily protein (AHRD V3.3 *** AT1G06620.1)
Solyc05g007630.3	-1.85699	0.000203957	0.00322455	Late blight resistance protein, putative (AHRD V3.3 *** Q6L421_SOLDE)
Solyc07g006500.3	-1.2798	0.000200005	0.00316957	trehalose-6-phosphate synthase 1
Solyc01g081440.3	-1.08297	0.00019573	0.00311661	nuclear factor 1 A-type protein (DUF1005) (AHRD V3.3 *** AT5G17640.1)
Solyc05g054380.2	-1.85721	0.000192504	0.00307992	Major allergen d 1 (AHRD V3.3 *** Q8L6K9_MALDO)
Solyc11g010710.2	-1.40263	0.000190637	0.00305491	AP2-like ethylene-responsive transcription factor (AHRD V3.3 *** G7JWC7_MEDTR)
Solyc07g055460.3	-2.12277	0.000189409	0.00304453	Cytochrome P450 (AHRD V3.3 *** A0A124SAX2_CYNCS)
Solyc08g074865.1	-2.09153	0.000180715	0.00292633	GATA transcription factor-like protein (AHRD V3.3 --* A0A0X7YHI0_SOLTU)
Solyc02g062890.2	-2.07922	0.000179485	0.00291111	polyol monosaccharide transporter 5
Solyc10g006150.3	-1.68354	0.000179351	0.00291111	DUF4408 domain protein (AHRD V3.3 *** G7K8L0_MEDTR)
Solyc12g006240.2	-1.20777	0.000176832	0.00288441	CONSTANS-like zinc finger protein (AHRD V3.3 *** A0A023GS52_SOYBN)
Solyc01g107090.2	-1.40543	0.000173122	0.00283312	LOW QUALITY:beta-1,4-xylosidase (AHRD V3.3 *** AT3G19615.1)
Solyc09g030450.3	-1.15787	0.000169211	0.00277364	Receptor-like kinase (AHRD V3.3 *** G7K0V8_MEDTR)
Solyc08g005120.3	-1.63331	0.000163851	0.00270125	Cinnamoyl-CoA reductase-like protein (AHRD V3.3 *** G7KDR3_MEDTR)
Solyc03g025830.3	-1.19393	0.000163512	0.00269788	Myosin heavy chain-related protein (AHRD V3.3 *** AT5G52280.1)
Solyc08g014000.3	-2.0951	0.000161186	0.0026652	lipoxygenase A
Solyc07g007250.3	-1.13734	0.000158419	0.00263335	Metallocarboxypeptidase inhibitor (AHRD V3.3 *** MCPI_SOLLC)
Solyc07g065210.3	-1.15603	0.00014882	0.00249657	Kinesin related protein (AHRD V3.3 *** Q8GZU1_SOLLC)
Solyc12g098580.1	-2.13539	0.000146259	0.00246598	Glycosyltransferase (AHRD V3.3 *** K4DHN1_SOLLC)
Solyc12g056590.2	-1.84749	0.00014157	0.002397	Ethylene Response Factor D.2
Solyc04g078090.3	-1.00962	0.000136359	0.00231797	Acyl-CoA-binding domain protein (AHRD V3.3 *-* A0A072VPF6_MEDTR)
Solyc12g010410.2	-1.63762	0.000136022	0.0023148	Homeobox protein knotted-1, putative (AHRD V3.3 *** B9RNZ6_RICCO)
Solyc09g089750.1	-1.95366	0.000135607	0.0023097	2-oxoglutarate (2OG) and Fe(II)-dependent oxygenase superfamily protein (AHRD V3.3 *-* AT1G06650.2)
Solyc01g009160.2	-1.2416	0.000134935	0.00230216	harpin-induced1-like
Solyc01g112230.3	-2.28348	0.000131185	0.00224583	Metallothionein-like protein (AHRD V3.3 *** Q9FUJ8_SESIN)
Solyc01g059950.1	-2.04517	0.000126004	0.00217011	LOW QUALITY:GAI-like protein 1
Solyc03g025810.3	-3.79907	0.000123948	0.00214206	Low-temperature-induced 65 kDa-like protein (AHRD V3.3 *-* A0A0B0MRR8_GOSAR)
Solyc04g080600.3	-1.01283	0.000123428	0.00213676	DnaJ domain-containing protein (AHRD V3.3 *-* A0A103XYN8_CYNCS)
Solyc12g013820.2	-1.48859	0.000123012	0.00213323	Ubiquitin conjugating enzyme, putative (AHRD V3.3 *** B9T0E4_RICCO)
Solyc03g114230.2	-2.0403	0.000122735	0.00213028	bHLH transcription factor 082
Solyc04g071150.3	-1.87675	0.000121361	0.00211818	Cytochrome P450 family protein (AHRD V3.3 *** A0A072U8X2_MEDTR)
Solyc05g021530.2	-1.46225	0.000121378	0.00211818	Alcohol dehydrogenase (AHRD V3.3 --* Q4LAW8_CAPCH)
Solyc04g008900.3	-1.19329	0.00011879	0.00208345	transmembrane protein, putative (DUF247) (AHRD V3.3 *** AT3G50170.1)
Solyc07g009500.2	-1.87191	0.000118329	0.002079	Chitinase (AHRD V3.3 *-* Q9SQF7_BRAJU)
Solyc08g077330.3	-1.38975	0.000112949	0.00199513	Expansin-like protein (AHRD V3.3 *** W9SU42_9ROSA)
Solyc05g007470.3	-1.25268	0.000112958	0.00199513	P-loop containing nucleoside triphosphate hydrolases superfamily protein (AHRD V3.3 *** AT3G28580.1)
Solyc07g041750.3	-1.00056	0.000106698	0.00189962	O-fucosyltransferase family protein (AHRD V3.3 *** AT5G35570.1)
Solyc11g040105.1	-1.57405	0.000106481	0.00189911	BED zinc finger,hAT family dimerization domain (AHRD V3.3 *** A0A061DK10_THECC)
Solyc11g066140.2	-1.97507	0.000104523	0.00187421	P-hydroxybenzoic acid efflux pump subunit aaeB (AHRD V3.3 *** A0A061GW63_THECC)
Solyc10g018120.2	-1.83411	0.00010175	0.00183434	neuronal PAS domain protein (AHRD V3.3 *** AT2G40390.1)
Solyc07g041000.3	-2.13509	8.92342e-05	0.00165331	Cleavage and polyadenylation specificity factor subunit 5 (AHRD V3.3 *** A0A0B2R9M0_GLYSO)
Solyc11g066420.1	-2.09439	8.77912e-05	0.00163564	LOW QUALITY:Protein SENSITIVE TO PROTON RHIZOTOXICITY 1 (AHRD V3.3 *** A0A151SAJ5_CAJCA)
Solyc01g080570.3	-2.16301	8.15517e-05	0.00153653	inosine-uridine preferring nucleoside hydrolase family protein (AHRD V3.3 *** AT5G18860.2)
Solyc07g009180.1	-2.77005	7.99243e-05	0.00151155	Disease resistance protein (AHRD V3.3 *** A0A103XDQ0_CYNCS)
Solyc09g065000.3	-1.45755	7.85934e-05	0.00149233	Eukaryotic aspartyl protease family protein, putative (AHRD V3.3 *** A0A061DRU5_THECC)
Solyc05g012850.2	-1.27612	7.86104e-05	0.00149233	transmembrane protein (AHRD V3.3 *** AT3G11810.1)
Solyc12g088670.2	-1.09275	7.71879e-05	0.00147511	cysteine protease CYP1
Solyc09g009490.3	-1.48851	7.54204e-05	0.00144546	Abscisic acid insensitive (AHRD V3.3 *** B3U2B5_CUCSA)
Solyc12g008500.2	-1.05256	7.15469e-05	0.00138179	Receptor-like protein kinase (AHRD V3.3 *** A0A0K9PZN1_ZOSMR)
Solyc08g016415.1	-1.38676	7.01321e-05	0.00135839	kinesin-like calmodulin-binding protein (ZWICHEL) (AHRD V3.3 --* AT5G65930.2)
Solyc08g036640.3	-1.588	6.8807e-05	0.0013366	Jasmonate zim-domain protein (AHRD V3.3 *** G7LE60_MEDTR)
Solyc05g053090.2	-1.09591	6.53083e-05	0.00127606	Transcription factor GRAS (AHRD V3.3 *** A0A103Y9C7_CYNCS)
Solyc12g013830.2	-1.63348	6.17047e-05	0.0012163	Metallothionein (AHRD V3.3 -** B8YM44_SOLNI)
Solyc02g063250.3	-1.33843	6.18138e-05	0.0012163	Peptide methionine sulfoxide reductase MsrA (AHRD V3.3 *** W9S0U3_9ROSA)
Solyc04g008220.3	-1.21648	6.03727e-05	0.00119831	Protein OBERON 3 (AHRD V3.3 *** A0A0B2R231_GLYSO)
Solyc03g121440.3	-1.03998	5.36156e-05	0.00108459	Kinase family protein (AHRD V3.3 *** U5GQI1_POPTR)
Solyc11g008440.2	-1.29898	5.3529e-05	0.00108394	Amino acid transporter family protein (AHRD V3.3 *** B9HLH9_POPTR)
Solyc08g081830.3	-1.06686	5.1115e-05	0.00104455	Intracellular protein transporter USO1-like protein (AHRD V3.3 *** G7KAQ1_MEDTR)
Solyc00g005094.1	-2.19826	4.95337e-05	0.00101951	Glucose-6-phosphate 1-dehydrogenase 3, chloroplastic (AHRD V3.3 --* G6PD3_ARATH)
Solyc08g014120.3	-1.05096	4.95089e-05	0.00101951	ethylene responssive protein 33
Solyc02g082450.3	-1.47338	4.60912e-05	0.000959504	Auxin efflux carrier family protein (AHRD V3.3 *** AT2G17500.4)
Solyc06g068270.3	-1.45813	4.42982e-05	0.000930866	2-oxoglutarate (2OG) and Fe(II)-dependent oxygenase superfamily protein (AHRD V3.3 *** AT1G49390.1)
Solyc03g111290.1	-1.80604	3.98177e-05	0.000848274	Cytochrome P450, putative (AHRD V3.3 *** B9RAH1_RICCO)
Solyc10g074540.1	-1.14743	3.82039e-05	0.000820871	Phosphate-responsive 1 family protein (AHRD V3.3 *** D7L8T1_ARALL)
Solyc03g111300.1	-2.09153	3.60775e-05	0.000781887	Cytochrome P450, putative (AHRD V3.3 *** B9RAH1_RICCO)
Solyc06g005470.3	-2.13402	3.57963e-05	0.000777474	Metallothionein-like protein type 2 (AHRD V3.3 *** MT2Z_SOLLC)
Solyc08g005610.3	-1.40185	3.54745e-05	0.000772158	xyloglucan endotransglucosylase-hydrolase 5
Solyc01g102310.3	-1.09576	3.49755e-05	0.000764616	GRIP and coiled-coil domain-containing protein, putative (AHRD V3.3 *-* B9RFR9_RICCO)
Solyc03g117130.3	-2.08924	3.47537e-05	0.00076143	Ethylene-responsive transcription factor (AHRD V3.3 *** W9RS58_9ROSA)
Solyc03g116465.1	-1.35358	3.45745e-05	0.000758332	heavy metal atpase 4 (AHRD V3.3 --* AT2G19110.3)
Solyc11g069960.2	-1.04748	3.43357e-05	0.000753918	RLK-1
Solyc03g116530.3	-1.87344	3.40215e-05	0.000747839	Lactoylglutathione lyase / glyoxalase I family protein (AHRD V3.3 *** AT1G80160.3)
Solyc03g119530.3	-1.23508	3.32775e-05	0.000735517	LOB domain protein 40 (AHRD V3.3 *** K7VSW9_SOLTU)
Solyc06g005130.3	-1.12991	3.12484e-05	0.000699148	Dof zinc finger protein (AHRD V3.3 *** W9RMR9_9ROSA)
Solyc03g098090.2	-3.24546	2.98276e-05	0.000671859	CASP-like protein (AHRD V3.3 *** K4BJM4_SOLLC)
Solyc03g095370.3	-1.73786	2.9609e-05	0.000667684	CLP protease regulatory subunit CLPX1, mitochondrial (AHRD V3.3 --* CLPX1_ARATH)
Solyc04g077490.3	-1.03511	2.87699e-05	0.000652432	AP2-like ethylene-responsive transcription factor (AHRD V3.3 *** A0A072VCJ1_MEDTR)
Solyc10g076180.1	-1.26429	2.82464e-05	0.000642014	ovate family protein 20
Solyc12g096780.2	-1.01412	2.7763e-05	0.000632461	Zinc binding dehydrogenase, putative (AHRD V3.3 *** B9SW66_RICCO)
Solyc04g007760.3	-2.26394	2.59251e-05	0.000597283	Sn-1 protein (AHRD V3.3 *** Q42393_CAPAN)
Solyc04g078800.3	-1.58794	2.59507e-05	0.000597283	Lipase (AHRD V3.3 *** A0A0B2PU23_GLYSO)
Solyc02g082920.3	-1.23766	2.49533e-05	0.000578883	acidic extracellular 26 kD chitinase
Solyc04g077510.3	-1.15766	2.48319e-05	0.000576831	Growth-regulating factor (AHRD V3.3 *** A0A072VEY4_MEDTR)
Solyc09g066410.2	-2.72118	2.23669e-05	0.00052854	Phosphate transporter (AHRD V3.3 *** A0A0B5GK48_SOLLC)
Solyc04g008250.1	-2.7765	2.18335e-05	0.000518635	PURPLE ACID PHOSPHATASE family protein (AHRD V3.3 *** U5G823_POPTR)
Solyc03g121890.1	-1.37801	2.18247e-05	0.000518635	LOW QUALITY:Hydroxyproline-rich glycoprotein family protein, putative (AHRD V3.3 *** A0A061GCS5_THECC)
Solyc10g084970.2	-1.11128	2.07545e-05	0.000498282	WAS/WASL-interacting protein family member 2, putative isoform 1 (AHRD V3.3 *** A0A061FLH8_THECC)
Solyc02g067490.3	-2.48353	1.95888e-05	0.000478314	Actin cross-linking protein, putative (AHRD V3.3 *** A0A061E7B5_THECC)
Solyc02g089620.3	-1.99484	1.94893e-05	0.000476466	proline dehydrogenase
Solyc01g098720.3	-2.08921	1.92829e-05	0.000471996	basic helix-loop-helix (bHLH) DNA-binding superfamily protein (AHRD V3.3 *** AT1G72210.1)
Solyc02g070020.1	-1.33968	1.7742e-05	0.000441284	UDP-glycosyltransferase (AHRD V3.3 *** A0A165XS50_DAUCA)
Solyc11g063500.1	-1.10481	1.73587e-05	0.000434988	LOW QUALITY:nitrite reductase 1 (AHRD V3.3 --* AT2G15620.1)
Solyc10g005320.3	-1.34119	1.70113e-05	0.000427886	Tryptophan synthase (AHRD V3.3 *** K4CX65_SOLLC)
Solyc04g079360.1	-1.60288	1.69226e-05	0.000426618	R2R3MYB transcription factor 77
Solyc02g072150.3	-1.32084	1.68019e-05	0.000424217	Trehalose-6-phosphate synthase, putative (AHRD V3.3 *** B9S8D6_RICCO)
Solyc02g077290.2	-2.50606	1.58785e-05	0.000405258	glutamate receptor 1.2
Solyc09g089540.3	-3.39929	1.56319e-05	0.000399709	Proteinase inhibitor isoform (AHRD V3.3 *** Q0Z7S3_9SOLN)
Solyc01g057000.3	-2.84349	1.56016e-05	0.000399444	Universal stress protein
Solyc05g011970.3	-1.17146	1.55259e-05	0.000398014	Cytochrome P450 (AHRD V3.3 *** A0A103XV52_CYNCS)
Solyc02g084840.3	-1.25372	1.46087e-05	0.000378862	Dhn1 protein (AHRD V3.3 *** O48621_SOLCO)
Solyc06g076350.3	-1.53907	1.42187e-05	0.000370666	LePCL1
Solyc06g074420.1	-2.25579	1.27776e-05	0.000340177	Cytochrome P450 family protein (AHRD V3.3 *** B9HQW0_POPTR)
Solyc10g024490.2	-3.36521	1.23811e-05	0.00033094	Peptide transporter, putative (AHRD V3.3 *** B9S1I2_RICCO)
Solyc07g055690.1	-2.91973	1.15038e-05	0.000310387	Serine/threonine-protein kinase (AHRD V3.3 *** G4XXY5_NICAT)
Solyc08g036660.3	-1.61978	1.05775e-05	0.000290078	Jasmonate zim-domain protein (AHRD V3.3 *** G7IP70_MEDTR)
Solyc06g073080.3	-2.36537	1.05255e-05	0.000289239	2-oxoglutarate (2OG) and Fe(II)-dependent oxygenase superfamily protein (AHRD V3.3 *** AT5G24530.1)
Solyc04g007630.2	-2.45927	1.01955e-05	0.00028114	Heavy metal transport/detoxification superfamily protein (AHRD V3.3 *** AT1G71050.1)
Solyc07g022910.3	-1.01084	9.9342e-06	0.00027507	Protein WEAK CHLOROPLAST MOVEMENT UNDER BLUE LIGHT 1 (AHRD V3.3 *** WEB1_ARATH)
Solyc01g067620.3	-1.60118	9.90104e-06	0.000274531	2-oxoglutarate (2OG) and Fe(II)-dependent oxygenase superfamily protein (AHRD V3.3 *** AT3G21420.1)
Solyc08g083170.1	-3.82113	8.39328e-06	0.000236986	LOW QUALITY:bHLH transcription factor 056
Solyc07g063940.2	-1.01768	8.28986e-06	0.000234396	SCARECROW
Solyc10g052650.2	-1.55175	7.99078e-06	0.000227544	F-box protein (AHRD V3.3 *-* A0A0B2RZB4_GLYSO)
Solyc03g078150.3	-1.38061	7.81687e-06	0.000223518	Amino acid transporter family protein (AHRD V3.3 *** D7LGK0_ARALL)
Solyc01g067300.3	-1.85977	7.57081e-06	0.000217127	CASP-like protein (AHRD V3.3 *** K4AWX9_SOLLC)
Solyc11g069350.2	-1.04532	7.26479e-06	0.000210155	RING/U-box superfamily protein (AHRD V3.3 *** AT5G60580.3)
Solyc01g005300.3	-1.525	6.48863e-06	0.00019101	Flavin-binding kelch domain F box protein (AHRD V3.3 *** A0A088AWQ7_SOYBN)
Solyc09g009985.1	-1.01467	6.42112e-06	0.000189579	2-oxoglutarate (2OG) and Fe(II)-dependent oxygenase superfamily protein (AHRD V3.3 *** AT1G06620.1)
Solyc05g007770.3	-1.06743	6.1019e-06	0.000181222	NAC domain TF
Solyc10g076670.2	-2.8146	5.9049e-06	0.000176416	2-oxoglutarate (2OG) and Fe(II)-dependent oxygenase superfamily protein (AHRD V3.3 *** AT5G05600.1)
Solyc03g006500.3	-1.09234	5.65578e-06	0.000170242	Kinase family protein (AHRD V3.3 *** B9IG83_POPTR)
Solyc02g091130.3	-2.07109	5.63211e-06	0.000169785	ATP synthase subunit beta (AHRD V3.3 *** A0A0V0IJL8_SOLCH)
Solyc05g056030.3	-1.01808	5.2003e-06	0.000158195	Patatin (AHRD V3.3 *** K4C2S8_SOLLC)
Solyc06g048930.3	-1.57166	5.1842e-06	0.000157945	Tomato Response regulator 16,17
Solyc12g096670.2	-1.01498	5.18031e-06	0.000157945	Ankyrin repeat family protein (AHRD V3.3 *** AT2G31820.1)
Solyc01g111250.3	-1.4741	4.72523e-06	0.000145286	1-phosphatidylinositol phosphodiesterase-related family protein (AHRD V3.3 *** B9H168_POPTR)
Solyc02g082900.3	-1.0402	4.53469e-06	0.000140072	Adipocyte plasma membrane-associated protein (AHRD V3.3 *** W9T0J8_9ROSA)
Solyc10g075150.2	-1.54837	4.36729e-06	0.000135949	Non-specific lipid-transfer protein (AHRD V3.3 *** M1AVB3_SOLTU)
Solyc03g034150.2	-2.30008	4.1884e-06	0.000131401	Homeobox-leucine zipper family protein (AHRD V3.3 *** B9MXR7_POPTR)
Solyc12g009220.2	-1.21711	4.08103e-06	0.000128434	jasmonate ZIM-domain protein 1
Solyc01g103470.2	-1.49506	4.04031e-06	0.000127701	Cytosolic Fe-S cluster assembly factor nar-1 (AHRD V3.3 *** A0A1D1Z971_9ARAE)
Solyc03g120420.3	-2.65762	3.93859e-06	0.000125329	Peptide-N4-(N-acetyl-beta-glucosaminyl)asparagine amidase A protein (AHRD V3.3 --* AT3G14920.1)
Solyc09g011870.2	-1.01016	3.7237e-06	0.000119248	Arogenate dehydrogenase 2 (AHRD V3.3 *** F1BPV6_SOLPN)
Solyc06g051860.3	-1.74253	3.63235e-06	0.000116695	mycorrhiza-inducible inorganic phosphate transporter 4
Solyc12g005450.1	-1.56321	3.6059e-06	0.000116031	Kinase family protein (AHRD V3.3 *** D7LY50_ARALL)
Solyc07g017980.1	-4.03224	3.51328e-06	0.000113598	LOW QUALITY:Leguminosin group485 secreted peptide (AHRD V3.3 *** I3S1U4_MEDTR)
Solyc02g083170.3	-1.10542	3.32746e-06	0.000108465	F-box protein (AHRD V3.3 *** G7LA96_MEDTR)
Solyc12g098570.2	-1.07708	2.90779e-06	9.66545e-05	Receptor-like kinase (AHRD V3.3 *** C0SW32_SOYBN)
Solyc01g096730.2	-1.21571	2.86011e-06	9.52435e-05	zinc induced facilitator-like 1 (AHRD V3.3 *** AT5G13750.1)
Solyc02g088240.3	-1.50281	2.7085e-06	9.07981e-05	Phosphate transporter PHO1-like protein (AHRD V3.3 *** A0A0B0MVV1_GOSAR)
Solyc03g113910.3	-1.52649	2.6867e-06	9.03695e-05	Snakin-2-like protein (AHRD V3.3 *** I3VFF2_TOBAC)
Solyc03g044790.3	-1.40718	2.46102e-06	8.37549e-05	methylesterase AY455313
Solyc10g007900.3	-1.47652	2.15586e-06	7.51626e-05	Cytochrome P450 (AHRD V3.3 *-* A0A124SAX2_CYNCS)
Solyc08g036620.3	-3.04302	1.68997e-06	6.07146e-05	Jasmonate zim-domain protein (AHRD V3.3 *** G7LE60_MEDTR)
Solyc02g090560.3	-1.98351	1.5819e-06	5.72424e-05	Calcium-transporting ATPase (AHRD V3.3 *** M5X6S2_PRUPE)
Solyc06g053710.3	-1.18874	1.5438e-06	5.63727e-05	ethylene receptor homolog (ETR4)
Solyc12g009880.1	-1.67881	1.46455e-06	5.36742e-05	LOW QUALITY:Serine-rich protein-related (AHRD V3.3 *** A0A061GN42_THECC)
Solyc11g011060.2	-1.16066	1.44362e-06	5.3004e-05	disease resistance protein (TIR-NBS-LRR class) (AHRD V3.3 *-* AT5G17680.1)
Solyc05g012280.3	-1.57066	1.24318e-06	4.6432e-05	Wall-associated receptor kinase-like 20 (AHRD V3.3 *** A0A0B0NFE1_GOSAR)
Solyc09g008380.3	-1.04808	1.02624e-06	3.97162e-05	Pectate lyase (AHRD V3.3 *** K4CQM6_SOLLC)
Solyc02g068250.3	-3.37425	9.59921e-07	3.75118e-05	microspore-specific promoter 2 (AHRD V3.3 *-* AT5G46795.1)
Solyc07g041735.1	-1.47497	8.73502e-07	3.44779e-05	MOB kinase activator-like 1A (AHRD V3.3 *** MOB1A_MEDSF)
Solyc02g078670.3	-1.02437	8.57633e-07	3.4113e-05	COP1-interacting protein, putative (AHRD V3.3 *** A0A072VAF6_MEDTR)
Solyc12g009550.1	-1.19126	7.85932e-07	3.18294e-05	LOW QUALITY:Leucine-rich repeat receptor-like protein kinase family protein (AHRD V3.3 *-* AT3G24240.1)
Solyc02g089640.3	-1.19754	7.83369e-07	3.17899e-05	cellulose-synthase-like
Solyc05g055200.3	-1.68782	7.41969e-07	3.05272e-05	Double Clp-N motif-containing P-loop nucleoside triphosphate hydrolases superfamily protein, putative (AHRD V3.3 *-* A0A061FQV4_THECC)
Solyc01g065500.3	-1.21744	7.40724e-07	3.05272e-05	C2 calcium/lipid-binding plant phosphoribosyltransferase family protein (AHRD V3.3 *** AT5G17980.1)
Solyc09g014160.2	-1.03214	7.16461e-07	2.98605e-05	UPF0503 protein, chloroplastic (AHRD V3.3 *** A0A199UN58_ANACO)
Solyc02g082930.3	-1.02891	6.81111e-07	2.86405e-05	acidic extracellular 27 kD chitinase
Solyc02g090310.1	-1.13513	6.51845e-07	2.79221e-05	Dof zinc finger protein (AHRD V3.3 *-* W9QGW0_9ROSA)
Solyc02g078660.3	-1.89699	6.48809e-07	2.78516e-05	Hydroxyproline-rich glycoprotein family protein (AHRD V3.3 *-* AT1G61080.6)
Solyc06g069710.3	-2.13947	6.26514e-07	2.71268e-05	NAC domain protein, (AHRD V3.3 *** A0A061FWI7_THECC)
Solyc03g026230.1	-1.4485	6.22788e-07	2.70239e-05	Protein DETOXIFICATION (AHRD V3.3 *** K4BF96_SOLLC)
Solyc01g086640.2	-1.17818	5.76478e-07	2.53175e-05	LOW QUALITY:O-fucosyltransferase family protein (AHRD V3.3 *** AT2G44500.1)
Solyc04g079120.3	-1.08664	5.78411e-07	2.53175e-05	Protein phosphatase 2C family protein (AHRD V3.3 *** AT1G47380.1)
Solyc05g015480.3	-2.32998	5.67094e-07	2.49858e-05	Molybdenum cofactor sulfurase (AHRD V3.3 *** A0A1D1Y5S2_9ARAE)
Solyc02g087010.2	-1.22024	5.66611e-07	2.49858e-05	LOW QUALITY:NHL repeat-containing family protein (AHRD V3.3 *** B9HJT0_POPTR)
Solyc02g092050.3	-1.49686	5.33016e-07	2.36926e-05	AP2-like ethylene-responsive transcription factor (AHRD V3.3 *** A0A072VCJ1_MEDTR)
Solyc06g030470.3	-1.17437	5.2895e-07	2.35971e-05	Domain of Uncharacterized protein function, putative (AHRD V3.3 *** A0A061GWB6_THECC)
Solyc03g097050.3	-1.25784	5.02171e-07	2.27516e-05	Cellulose synthase-like protein (AHRD V3.3 *** L0ATQ4_POPTO)
Solyc01g106500.3	-1.13665	4.98603e-07	2.2717e-05	Leucine-rich receptor-like protein kinase family protein (AHRD V3.3 *** AT1G09970.1)
Solyc10g076250.2	-1.3651	4.83301e-07	2.21204e-05	Alanine-glyoxylate aminotransferase, putative (AHRD V3.3 *** B9SZ94_RICCO)
Solyc12g019480.2	-1.33063	4.64704e-07	2.13179e-05	Formin-like protein (AHRD V3.3 *** K4DDH4_SOLLC)
Solyc09g090990.2	-2.38184	4.36203e-07	2.01488e-05	PR10 protein (AHRD V3.3 *** K4CWC5_SOLLC)
Solyc08g061480.3	-1.07068	4.28448e-07	1.98459e-05	Chalcone--flavonone isomerase (AHRD V3.3 *** A0A1D1XWC4_9ARAE)
Solyc03g121090.3	-1.05613	4.261e-07	1.98191e-05	Oxidative stress 3, putative isoform 2 (AHRD V3.3 *** A0A061GIQ6_THECC)
Solyc02g092580.3	-1.24197	4.05251e-07	1.89815e-05	Peroxidase (AHRD V3.3 *** K4BD54_SOLLC)
Solyc01g105370.3	-1.3839	4.01887e-07	1.89123e-05	Phospho-2-dehydro-3-deoxyheptonate aldolase (AHRD V3.3 *-* K4B2A9_SOLLC)
Solyc01g112000.3	-1.105	3.7625e-07	1.78314e-05	expansin-like protein precursor 1
Solyc03g123620.4	-1.0171	3.56699e-07	1.70256e-05	Pectinesterase (AHRD V1 ***- B9GXZ7_POPTR)
Solyc02g087070.3	-1.9841	2.25786e-07	1.15468e-05	alpha-DOX1
Solyc05g008640.1	-2.89683	2.01153e-07	1.05563e-05	RING/U-box superfamily protein (AHRD V3.3 *-* AT1G80400.1)
Solyc02g070540.3	-1.04818	1.93718e-07	1.02466e-05	carbohydrate binding domain-containing protein
Solyc02g079810.2	-3.58415	1.49809e-07	8.11681e-06	bHLH transcription factor 080
Solyc01g105450.3	-1.13945	1.42159e-07	7.76531e-06	ABC transporter G family member (AHRD V3.3 *** A0A0K9NWI5_ZOSMR)
Solyc12g070080.2	-2.17391	1.39431e-07	7.63711e-06	Fatty acid amide hydrolase (AHRD V3.3 *** A0A172CJD2_POPTO)
Solyc01g098690.2	-2.53216	1.3648e-07	7.49592e-06	LOW QUALITY:Leucine-rich-repeat receptor-like protein (AHRD V3.3 *** A0A097BR55_GOSBA)
Solyc02g037495.1	-1.47744	1.34252e-07	7.4142e-06	AMP-dependent synthetase and ligase family protein (AHRD V3.3 *** AT5G16340.1)
Solyc03g112750.3	-1.8628	1.32659e-07	7.34646e-06	Tornado 1 (AHRD V3.3 *** A0A061F576_THECC)
Solyc05g007950.3	-2.34815	1.20575e-07	6.82816e-06	LERNALE L.esculentum ribonuclease le
Solyc03g083560.1	-1.32993	1.14362e-07	6.53168e-06	Phosphate-responsive 1 family protein (AHRD V3.3 *** G7JP91_MEDTR)
Solyc08g013900.3	-1.27151	1.08885e-07	6.25447e-06	Plant regulator RWP-RK family protein (AHRD V3.3 *** AT2G43500.9)
Solyc01g106690.3	-1.23353	1.08067e-07	6.24326e-06	DUF1005 family protein (AHRD V3.3 *** G7J413_MEDTR)
Solyc10g084070.1	-1.77305	9.94509e-08	5.81251e-06	LOW QUALITY:Endoglucanase (AHRD V3.3 --* A0A022RID5_ERYGU)
Solyc06g005475.1	-2.81119	9.86765e-08	5.78412e-06	Outer envelope pore protein 16, chloroplastic (AHRD V3.3 *-* A0A0K9PH60_ZOSMR)
Solyc00g071180.3	-2.99478	9.49306e-08	5.59728e-06	multicystatin
Solyc11g068880.2	-2.13918	9.3294e-08	5.51701e-06	Eukaryotic aspartyl protease family protein, putative (AHRD V3.3 *-* A0A061GZN2_THECC)
Solyc07g008290.3	-3.2832	8.92452e-08	5.3247e-06	O-fucosyltransferase family protein (AHRD V3.3 *** AT3G21190.1)
Solyc03g115770.3	-1.05819	8.67606e-08	5.20745e-06	Timing of cab expression 1/pseudo-response regulator 1 (AHRD V3.3 *** J9PWT0_NICAT)
Solyc04g005910.3	-1.21399	7.94263e-08	4.8693e-06	NSP-interacting kinase 2 (AHRD V3.3 *** AT3G25560.1)
Solyc11g020670.1	-1.13412	7.78518e-08	4.78741e-06	TCP transcription factor 12
Solyc03g112755.1	-1.78858	6.14976e-08	3.87686e-06	Tornado 1 (AHRD V3.3 *-* A0A061F576_THECC)
Solyc04g005670.2	-1.08559	5.26706e-08	3.38426e-06	Kelch repeat-containing F-box family protein, putative (AHRD V3.3 *** Q6L3I4_SOLDE)
Solyc01g006670.2	-1.79318	4.60533e-08	2.9878e-06	Glycosyltransferase (AHRD V3.3 *** K4D910_SOLLC)
Solyc01g008620.3	-1.07872	4.07218e-08	2.69423e-06	Beta-1,3-glucanase (AHRD V3.3 *** Q9SYX6_TOBAC)
Solyc02g085880.2	-1.68073	4.01864e-08	2.67647e-06	Cytochrome P450, putative (AHRD V3.3 *** B9RSK4_RICCO)
Solyc02g062390.3	-2.9818	3.44852e-08	2.37569e-06	Dehydrin (AHRD V3.3 *** E7BXD9_JATCU)
Solyc03g098100.3	-3.64748	3.27198e-08	2.27755e-06	NAD(P)H-dependent oxidoreductase (AHRD V3.3 *** B6TLR8_MAIZE)
Solyc01g097830.2	-2.53586	3.02068e-08	2.13977e-06	Sulfate/thiosulfate import ATP-binding protein cysA (AHRD V3.3 *** A0A061F380_THECC)
Solyc05g051380.3	-1.93152	2.86024e-08	2.05517e-06	AP2-like ethylene-responsive transcription factor (AHRD V3.3 *** G7JWC7_MEDTR)
Solyc02g086880.3	-1.32337	2.59552e-08	1.87842e-06	formate dehydrogenase
Solyc08g083110.3	-2.34956	2.47926e-08	1.82058e-06	Cystathionine gamma-synthase, putative (AHRD V3.3 *-* B9RYU1_RICCO)
Solyc01g091840.3	-1.34819	2.30409e-08	1.71074e-06	UDP-galactose transporter (AHRD V3.3 *** M4QC22_PRUPE)
Solyc11g040340.2	-1.17859	1.92652e-08	1.46698e-06	LEE14BDGL L.esculentum endo-1,4-beta-D-glucanase
Solyc10g076510.2	-1.22919	1.56974e-08	1.23892e-06	Pyruvate decarboxylase (AHRD V3.3 *** Q8H9C6_SOLTU)
Solyc04g063350.3	-1.69297	1.5399e-08	1.22502e-06	Pyruvate dehydrogenase E1 component subunit alpha (AHRD V3.3 *** A0A178WNY2_ARATH)
Solyc02g093580.3	-1.08156	1.44979e-08	1.15792e-06	Tomato 9612 mRNA
Solyc05g008895.1	-1.1696	1.24844e-08	1.01326e-06	Lipid transfer protein (AHRD V3.3 *** I0IK55_9MYRT)
Solyc11g072310.2	-3.239	1.20943e-08	9.97753e-07	gibberellin 20-oxidase-3
Solyc01g006390.2	-2.45531	1.09657e-08	9.27554e-07	LOW QUALITY:Extensin-like protein (AHRD V3.3 *** Q9XG52_SOLLC)
Solyc09g007010.1	-1.93426	1.08279e-08	9.19779e-07	Pathogenesis-related protein 1 (AHRD V3.3 *** Q75QH2_CAPCH)
Solyc02g090360.3	-1.10126	1.01771e-08	8.79396e-07	L-ascorbate oxidase like (AHRD V3.3 *** A0A0B2RUS1_GLYSO)
Solyc03g116460.3	-1.30154	9.47207e-09	8.29199e-07	Aspartate racemase (AHRD V3.3 *** A0A0B2QLV5_GLYSO)
Solyc11g005150.2	-1.3619	7.76025e-09	7.03936e-07	entensin X55687
Solyc04g079660.2	-1.87159	7.15118e-09	6.54611e-07	Cytochrome P450 (AHRD V3.3 *** A0A103YCJ3_CYNCS)
Solyc01g103530.3	-1.0517	6.03616e-09	5.70787e-07	Non-specific serine/threonine protein kinase (AHRD V3.3 *** K4B1S8_SOLLC)
Solyc07g008250.3	-1.08148	5.50743e-09	5.28266e-07	EIN3-binding F-box-like protein (AHRD V3.3 *** G7I706_MEDTR)
Solyc01g107100.3	-2.05526	3.16357e-09	3.30313e-07	LOW QUALITY:beta-1,4-xylosidase (AHRD V3.3 *** AT3G19615.1)
Solyc06g035940.3	-3.40124	2.64034e-09	2.87668e-07	Homeobox leucine zipper protein (AHRD V3.3 *** A0A072TNH2_MEDTR)
Solyc04g074410.2	-1.63632	2.39779e-09	2.62669e-07	Phosphate-responsive 1 family protein (AHRD V3.3 *** A0A061FGW0_THECC)
Solyc01g098910.3	-1.38816	2.23317e-09	2.48713e-07	Peroxisomal carrier protein (AHRD V3.3 *** B6TAM1_MAIZE)
Solyc01g010250.3	-1.22838	2.21122e-09	2.47644e-07	6-phosphogluconolactonase, putative (AHRD V3.3 *** B9REC3_RICCO)
Solyc04g014730.3	-2.46312	2.0236e-09	2.30495e-07	fumarylacetoacetase (AHRD V3.3 *** AT1G12050.1)
Solyc09g092520.3	-1.37003	1.49544e-09	1.75316e-07	xyloglucan endotransglycosylase
Solyc01g079600.3	-1.19884	1.22454e-09	1.48778e-07	Lipase (AHRD V3.3 *** A0A151RYE9_CAJCA)
Solyc06g065870.3	-1.59367	1.21063e-09	1.47984e-07	transmembrane protein (AHRD V3.3 *** AT2G25270.1)
Solyc08g083115.1	-1.98718	1.15458e-09	1.44662e-07	Cystathionine gamma-synthase, putative (AHRD V3.3 *** B9RYU1_RICCO)
Solyc00g187050.3	-1.49439	1.04598e-09	1.32714e-07	leucine aminopeptidase 2
Solyc12g005640.2	-3.55673	1.00116e-09	1.30161e-07	R2R3MYB transcription factor 68
Solyc03g120550.2	-1.18938	9.27194e-10	1.23096e-07	Major facilitator superfamily protein (AHRD V3.3 *** AT1G52190.1)
Solyc04g016000.3	-2.57246	7.76728e-10	1.06769e-07	SolycHsfB3a
Solyc12g040860.2	-1.31511	7.77587e-10	1.06769e-07	Glucan endo-1,3-beta-glucosidase, putative (AHRD V3.3 *** A0A061FDC8_THECC)
Solyc09g065550.3	-1.42389	6.82486e-10	9.63506e-08	Kinase interacting (KIP1-like) family protein, putative (AHRD V3.3 *** A0A061DQM7_THECC)
Solyc08g006770.3	-1.46489	6.06882e-10	8.63491e-08	2-oxoglutarate and Fe(II)-dependent oxygenase superfamily protein, putative (AHRD V3.3 *** A0A061E128_THECC)
Solyc08g076850.3	-1.66661	5.91066e-10	8.53812e-08	Tetraspanin family protein (AHRD V3.3 *** AT5G46700.1)
Solyc02g062463.1	-1.17202	4.65169e-10	6.95002e-08	2-oxoglutarate-dependent dioxygenase-related family protein (AHRD V3.3 *** B9GL08_POPTR)
Solyc02g078150.3	-2.72148	3.36663e-10	5.35641e-08	DUF506 family protein (AHRD V3.3 *** G7IPT8_MEDTR)
Solyc04g005610.3	-1.90264	3.02112e-10	4.92393e-08	NAC domain protein NAC2
Solyc02g068300.3	-1.35311	2.96142e-10	4.86619e-08	clade XVI lectin receptor kinase
Solyc08g077900.3	-2.66485	2.57508e-10	4.30189e-08	Expansin-like protein (AHRD V3.3 *** W9S0F1_9ROSA)
Solyc04g074730.1	-1.154	2.31449e-10	3.99988e-08	Arabinogalactan-protein (AHRD V3.3 *** Q40380_NICAL)
Solyc11g008080.2	-1.48739	2.2189e-10	3.86803e-08	DUF1635 family protein (AHRD V3.3 *** A0A072VZ15_MEDTR)
Solyc09g063150.3	-3.06672	1.69654e-10	3.2391e-08	Glutathione s-transferase, putative (AHRD V3.3 *** B9SH83_RICCO)
Solyc10g075090.2	-1.28604	1.38902e-10	2.72996e-08	Non-specific lipid-transfer protein (AHRD V3.3 *** Q4A1N0_SOLLC)
Solyc08g074683.1	-1.31096	1.16338e-10	2.36006e-08	polyphenol oxidase precursor
Solyc12g042210.2	-1.59343	1.03246e-10	2.27447e-08	Ethylene-responsive transcription factor (AHRD V3.3 *** W9S0J2_9ROSA)
Solyc01g094250.3	-2.33369	8.48846e-11	1.95595e-08	NAD(P)-binding Rossmann-fold superfamily protein (AHRD V3.3 *** AT3G61220.1)
Solyc02g092790.3	-1.17001	8.13864e-11	1.89715e-08	Arabinogalactan 1
Solyc02g067790.3	-1.53823	7.4178e-11	1.81347e-08	High affinity nitrate transporter (AHRD V3.3 *** A0A0G2UMZ8_9ROSA)
Solyc03g078490.3	-1.94351	6.11213e-11	1.51271e-08	Glycosyltransferase (AHRD V3.3 *** K4BHS7_SOLLC)
Solyc06g065820.3	-2.1525	6.03326e-11	1.51186e-08	Ethylene Response Factor H.1
Solyc06g068360.3	-1.63367	5.17633e-11	1.3836e-08	Ethylene-responsive transcription factor (AHRD V3.3 *** W9RS58_9ROSA)
Solyc04g077650.3	-2.93169	2.53279e-11	7.35867e-09	Serine carboxypeptidase, putative (AHRD V3.3 *** B9R6Y4_RICCO)
Solyc01g014840.3	-1.88963	1.84661e-11	5.60893e-09	disease resistance protein (TIR-NBS-LRR class) (AHRD V3.3 *** AT5G17680.2)
Solyc03g083910.4	-1.34188	1.39118e-11	4.29061e-09	symbol=TIV1
Solyc01g057770.3	-1.65426	7.16958e-12	2.61325e-09	Boron transporter (AHRD V3.3 *** B6V758_VITVI)
Solyc04g071780.3	-2.96257	2.46802e-12	1.03076e-09	Cytochrome P450 (AHRD V3.3 *** A0A0B0NSU6_GOSAR)
Solyc02g093180.3	-3.29231	7.27141e-13	3.53171e-10	HXXXD-type acyl-transferase family protein, putative (AHRD V3.3 *** A0A061DGL0_THECC)
Solyc04g008210.2	-1.52871	6.64194e-13	3.36408e-10	ETAG-A3
Solyc11g068620.2	-1.46639	5.19372e-13	2.81401e-10	NAC-domain protein
Solyc06g068130.3	-1.86832	4.94625e-13	2.75437e-10	Tetratricopeptide repeat (TPR)-like superfamily protein (AHRD V3.3 *-* AT5G20190.1)
Solyc12g005700.2	-1.66732	1.55108e-13	1.00305e-10	transmembrane protein, putative (DUF1218) (AHRD V3.3 *** AT4G21310.1)
Solyc04g082830.3	-2.32693	1.12325e-13	7.76477e-11	Auxin efflux carrier family protein, putative (AHRD V3.3 *** A0A061FMX0_THECC)
Solyc12g010030.2	-1.52739	9.05125e-14	6.48037e-11	Leucine aminopeptidase (AHRD V3.3 *-* U3PLK3_TOBAC)
Solyc05g007300.3	-1.42028	7.60229e-14	5.86166e-11	HVA22-like protein (AHRD V3.3 *** K4BWQ6_SOLLC)
Solyc04g080250.3	-3.01195	2.03348e-14	1.85296e-11	Deoxyuridine 5'-triphosphate nucleotidohydrolase (AHRD V3.3 *** DUT_ARATH)
Solyc02g083880.3	-1.98357	1.40697e-14	1.34312e-11	Gibberellin-regulated protein 2, putative (AHRD V3.3 *** B9SLF4_RICCO)
Solyc05g005680.3	-2.81435	9.52545e-15	9.54784e-12	Xyloglucan endotransglucosylase/hydrolase (AHRD V3.3 *** K4BW96_SOLLC)
Solyc04g071770.3	-2.48589	3.83914e-15	4.8102e-12	Ethylene-responsive transcription factor (AHRD V3.3 *** W9RA19_9ROSA)
Solyc02g079510.3	-2.39141	1.20086e-15	1.82236e-12	Peroxidase (AHRD V1 **** Q50LG4_TOBAC)%3B contains Interpro domain(s) IPR019793 Peroxidases heam-ligand binding site IPR019794 Peroxidase%2C active site IPR002016 Haem peroxidase%2C plant/fungal/bacterial
Solyc01g058250.2	-3.77962	1.05433e-15	1.76134e-12	Gibberellin 3-beta-hydroxylase 2 (AHRD V3.3 *** Q941N2_SOLTU)
Solyc07g006370.1	-1.59407	9.87097e-17	2.47354e-13	Cation calcium exchanger (AHRD V3.3 *** A0A072U799_MEDTR)
Solyc08g079430.3	-1.76901	5.81053e-17	1.66405e-13	partialcopper-containing amine oxidase
Solyc02g067750.3	-5.48034	5.81921e-19	2.33316e-15	Carbonic anhydrase (AHRD V3.3 *** B1VK36_SOLLC)
Solyc02g089630.3	-3.65417	4.63766e-26	4.64856e-22	Proline dehydrogenase (AHRD V3.3 *** A0A0H4CNX3_BETPL)
Solyc06g011350.3	-2.26433	1.55496e-27	3.11723e-23	plasma membrane intrinsic protein 2.4
