# Supplementary material for: Transcriptome and Metabolome Reprogramming in Tomato Plants by Trichoderma harzianum strain T22 Primes and Enhances Defense Responses Against Aphids
Source: Front Physiol. 2019 Jun 21;10:745. doi: 10.3389/fphys.2019.00745 (PMC6599157; doi:10.3389/fphys.2019.00745)
Supplement: Supplementary file 3 [file Table_3.XLSX]

## Sheet: UP
Supplementary table 3. A) The table lists upregulated genes identified in San Marzano plants infested by M. euphorbiae. Values of Log2 Fold Change, p-value, FDR and gene description are indicated.
Gene ID	logFC	P-value	FDR	Gene name	Gene description
Solyc00g005000.3	3.7876	NA	1.11022e-16	0	Unknown protein (AHRD V3.3 )
Solyc08g065540.3	3.68123	NA	0.00312558	0	Phosphatase 2C family protein (AHRD V3.3 *** A0A061GL17_THECC)
Solyc07g064380.3	3.67232	NA	0.00621527	0	serine/threonine-protein phosphatase 7 long form-like protein (AHRD V3.3 *-* AT1G32120.1)
Solyc07g052135.1	6.22435	NA	0	0	Sesquiterpene synthase (AHRD V3.3 *-* G8H5N2_SOLHA)
Solyc05g051180.2	3.36409	NA	0.00113417	0	Ethylene-responsive transcription factor (AHRD V3.3 *** G7JJR7_MEDTR)
Solyc09g008760.1	4.46335	NA	2.47727e-06	0	VQ motif-containing protein (AHRD V3.3 *-* AT4G37710.2)
Solyc05g047680.3	4.4216	NA	0	0	Cytochrome P450 (AHRD V3.3 *** F4YF83_9APIA)
Solyc10g078220.2	3.90211	NA	7.21645e-15	0	Cytochrome P450 (AHRD V3.3 *** A9ZT63_COPJA)
Solyc08g078920.2	2.84628	NA	0.0052028	0	Bifunctional inhibitor/lipid-transfer protein/seed storage 2S albumin superfamily protein (AHRD V3.3 *** A0A061DW53_THECC)
Solyc11g013250.1	2.80181	NA	1.11523e-05	0	LOW QUALITY:Calcium-dependent lipid-binding domain-containing protein (AHRD V3.3 *-* O23425_ARATH)
Solyc09g008740.1	3.17401	NA	0.00304826	0	VQ motif-containing protein (AHRD V3.3 --* AT4G37710.2)
Solyc07g042510.3	3.87246	NA	0.00022932	0	Bax inhibitor-1 family protein (AHRD V3.3 *** AT4G15470.1)
Solyc08g075570.3	3.83891	NA	2.22045e-16	0	Sodium:solute symporter family protein (AHRD V3.3 *** G7K6S1_MEDTR)
Solyc09g074820.3	2.90484	NA	0.00612414	0	Potassium transporter (AHRD V3.3 *** M1AT44_SOLTU)
Solyc07g056210.3	3.43393	NA	7.58871e-12	0	Heavy metal transport/detoxification superfamily protein, putative (AHRD V3.3 *-* A0A061GZF7_THECC)
Solyc07g044900.1	3.49502	NA	0.00117836	0	LOW QUALITY:AP2/B3-like transcriptional factor family protein (AHRD V3.3 --* AT5G06250.5)
Solyc11g051105.1	2.15954	NA	0.0129996	0	RNA polymerase II transcription mediator (AHRD V3.3 --* AT4G00450.3)
Solyc00g057880.3	2.45041	NA	0.00576326	0	DELLA protein SLR1 (AHRD V3.3 --* SLR1_ORYSI)
Solyc07g008930.1	2.91346	NA	0.000146628	0	LOW QUALITY:DUF4228 domain protein (AHRD V3.3 *** G7JUB6_MEDTR)
Solyc08g080670.1	3.2779	NA	0.000843203	0	Pathogenesis-related 5-like protein
Solyc09g014820.3	2.34331	NA	0.00496182	0	LURP-one-like protein (AHRD V3.3 *** G7KW19_MEDTR)
Solyc12g088390.1	3.02785	NA	0.000162658	0	Zinc-finger protein (AHRD V3.3 *** Q40899_PETHY)
Solyc08g080530.1	2.97712	NA	0	0	LOW QUALITY:BON1-associated protein 2 (AHRD V3.3 *-* A0A1D1XW49_9ARAE)
Solyc11g007980.2	3.04667	NA	0.00242595	0	Cytochrome P450 (AHRD V3.3 *** Q9AVQ2_SOLTU)
Solyc02g061780.3	3.13513	NA	0	0	NAC domain-containing protein (AHRD V3.3 *** A0A059ZXJ7_BOENI)
Solyc01g096720.3	3.02997	NA	0.000907092	0	zinc induced facilitator-like 1 (AHRD V3.3 *** AT5G13750.1)
Solyc01g109140.3	2.75936	NA	0.00619245	0	divinyl ether synthase
Solyc01g099990.3	3.1206	NA	5.55112e-16	0	F-box protein (AHRD V3.3 *** G7KWK0_MEDTR)
Solyc06g035530.3	3.00159	NA	8.50156e-07	0	gibberellin 20-oxidase-2
Solyc01g009810.3	3.05598	NA	1.33227e-15	0	Leucine-rich repeat receptor-like kinase protein (AHRD V3.3 *-* A0A060H1D1_ELAGV)
Solyc04g079230.3	2.9767	NA	0.00305263	0	Patatin (AHRD V3.3 *-* G7I4H1_MEDTR)
Solyc04g079240.3	2.57777	NA	0.00483755	0	Patatin (AHRD V3.3 *** K4BV08_SOLLC)
Solyc07g032140.2	2.52016	NA	0.00805507	0	HAT family dimerisation domain containing protein (AHRD V3.3 *-* Q10P19_ORYSJ)
Solyc03g116690.3	2.90445	NA	0.000449224	0	Blue copper protein, putative (AHRD V3.3 *** B9RV67_RICCO)
Solyc07g066330.3	2.92015	NA	9.99201e-16	0	NAC domain-containing protein (AHRD V3.3 *** W0C8Y8_9FABA)
Solyc04g082120.3	2.93218	NA	0	0	Prolyl oligopeptidase family protein (AHRD V3.3 *** AT1G76140.1)
Solyc11g009040.2	2.08311	NA	0.00915149	0	EPIDERMAL PATTERNING FACTOR-like protein (AHRD V3.3 *** AT5G10310.2),Pfam:PF17181
Solyc12g006720.1	2.72722	NA	0.00487471	0	LOW QUALITY:calcium-dependent lipid-binding family protein (AHRD V3.3 --* AT1G48090.6)
Solyc09g008750.1	2.82819	NA	3.83132e-07	0	VQ motif-containing protein, putative (AHRD V3.3 *** A0A061DH87_THECC)
Solyc12g045020.2	2.76796	NA	0.0029015	0	Cytochrome P450 family protein (AHRD V3.3 *** B9HFW5_POPTR)
Solyc08g023510.2	2.46175	NA	0.00716535	0	Serine incorporator 4 (AHRD V3.3 *** A0A1D1XYQ2_9ARAE)
Solyc12g036793.1	2.51803	NA	0.000838629	0	Leucine-rich repeat receptor-like protein kinase family protein (AHRD V3.3 *-* AT4G08850.1)
Solyc08g078870.2	2.80793	NA	1.11022e-16	0	14 kDa proline-rich protein DC2.15, putative (AHRD V3.3 *** B9RD76_RICCO)
Solyc11g005480.2	2.55764	NA	0.00719667	0	Citrate binding protein (AHRD V3.3 *** Q8H9C1_SOLTU)
Solyc04g054950.3	2.68134	NA	0.000562356	0	NAD(P)-binding Rossmann-fold superfamily protein (AHRD V3.3 *** AT5G06060.1),Pfam:PF13561
Solyc02g067730.2	2.18557	NA	0.0011131	0	RNA exonuclease-like protein (AHRD V3.3 *** A0A072VJ45_MEDTR)
Solyc01g098420.2	2.42204	NA	1.54321e-14	0	Receptor protein kinase, putative (AHRD V3.3 *-* B9SH40_RICCO)
Solyc09g057960.1	2.68742	NA	5.55112e-16	0	Cysteine-rich RLK (Receptor-like kinase) protein (AHRD V3.3 *** G7KY09_MEDTR)
Solyc12g009770.1	2.64374	NA	1.11022e-16	0	LOW QUALITY:Leucine-rich-repeat receptor-like protein (AHRD V3.3 *** A0A097BR55_GOSBA)
Solyc10g083320.2	2.49082	NA	0.000167817	0	Small auxin up-regulated RNA82
Solyc04g009870.1	2.14625	NA	0.00457279	0	Beta-carotene hydroxylase 2, chloroplastic (AHRD V3.3 --* BCH2_CAPAN)
Solyc07g044910.1	2.60755	NA	0.00107918	0	LOW QUALITY:NAC domain containing protein 90 (AHRD V3.3 --* AT5G22380.1)
Solyc08g078900.1	2.61793	NA	0	0	Bifunctional inhibitor/lipid-transfer protein/seed storage 2S albumin superfamily protein (AHRD V3.3 *** AT4G12490.1)
Solyc07g055400.2	2.55346	NA	0.000118826	0	Serine/threonine-protein kinase (AHRD V3.3 *-* A0A0D4BT35_SOLPN)
Solyc05g047590.3	2.57928	NA	0	0	Sl Pectinesterase
Solyc11g066800.2	2.51632	NA	0.000130307	0	Amino acid transporter, putative (AHRD V3.3 *** B9SN74_RICCO)
Solyc10g084410.2	2.30732	NA	0.00580074	0	Protein phosphatase 2C family protein (AHRD V3.3 *** AT3G12620.2)
Solyc02g086700.3	2.55989	NA	5.23657e-11	0	Beta-1,3-glucanase (AHRD V3.3 *** Q9SYX6_TOBAC)
Solyc08g065190.3	2.54783	NA	0	0	zinc transporter (AHRD V3.3 *** AT1G10970.2)
Solyc03g093410.3	2.42163	NA	0.00586271	0	Sugar transporter protein 16
Solyc08g066350.2	2.48344	NA	3.33067e-16	0	Histidine phosphotransfer protein (AHRD V3.3 *** A0A061GBY7_THECC)
Solyc08g079230.1	2.44648	NA	1.44329e-15	0	Bifunctional inhibitor/lipid-transfer protein/seed storage 2S albumin superfamily protein (AHRD V3.3 *** A0A061DW53_THECC)
Solyc09g075870.2	2.30388	NA	0.00670674	0	Lipoxygenase (AHRD V3.3 *** A0A0V0IV70_SOLCH)
Solyc08g029000.3	2.45512	NA	0.00565076	0	Lipoxygenase (AHRD V3.3 *** Q43800_TOBAC)
Solyc04g079210.3	2.41137	NA	2.23155e-14	0	Patatin (AHRD V3.3 *** A0A0V0I1U4_SOLCH)
Solyc11g012120.2	2.42952	NA	0.00671121	0	DUF506 family protein (AHRD V3.3 *** G7JKH5_MEDTR)
Solyc11g045460.2	2.3665	NA	0.000229738	0	Alpha/beta-Hydrolases superfamily protein (AHRD V3.3 *-* A0A061GZL6_THECC)
Solyc10g076560.1	1.91531	NA	0.00813815	0	Kinase, putative (AHRD V3.3 *-* B9RJQ3_RICCO)
Solyc01g005880.1	1.82494	NA	0.0112897	0	LOW QUALITY:Extensin-like protein Dif10 (AHRD V3.3 *** Q43504_SOLLC)
Solyc06g061040.3	2.31648	NA	0.00432131	0	Ribose-phosphate pyrophosphokinase (AHRD V3.3 *** G7JHM7_MEDTR)
Solyc01g060020.3	2.14693	NA	0.00396254	0	beta-1,3-glucanase TOMB13GLUB
Solyc12g008860.2	2.2089	NA	0.00607554	0	transmembrane protein (AHRD V3.3 *-* AT4G29735.1)
Solyc01g080800.3	2.37731	NA	1.88738e-15	0	Plant basic secretory family protein (AHRD V3.3 *** B9GHT3_POPTR)
Solyc12g100260.1	2.29418	NA	0.0023694	0	Fatty acid desaturase (AHRD V3.3 *-* B3SP99_CAPAN)
Solyc04g078880.3	1.86546	NA	0.00695958	0	Cold regulated gene 27, putative isoform 1 (AHRD V3.3 *** A0A061FC20_THECC)
Solyc01g073840.1	2.2502	NA	0.0034801	0	LOW QUALITY:Cysteine/Histidine-rich C1 domain family protein (AHRD V3.3 *** AT2G44380.1)
Solyc12g100250.2	2.17686	NA	0.00216088	0	Fatty acid desaturase (AHRD V3.3 *** E5D7U7_9GENT)
Solyc06g006057.1	2.24122	NA	0.00127726	0	Leucine-rich receptor-like protein kinase family protein (AHRD V3.3 *-* AT5G46330.2)
Solyc03g019870.3	1.9779	NA	0.00192622	0	Cytochrome P450 family protein (AHRD V3.3 *** U5FM31_POPTR)
Solyc03g115800.1	1.9779	NA	0.00192622	0	Pentatricopeptide repeat-containing protein (AHRD V3.3 *** A0A103XX58_CYNCS)
Solyc02g082960.3	2.22536	NA	0.00389275	0	Chitinase (AHRD V3.3 *** Q9FS45_VITVI)
Solyc02g080120.2	2.30916	NA	1.89938e-05	0	Gibberellin 2-beta- dioxygenase 7
Solyc12g009780.1	2.28007	NA	0.00536008	0	LOW QUALITY:Leucine-rich-repeat receptor-like protein (AHRD V3.3 *** A0A0D4WVW2_GOSBA)
Solyc11g067250.2	1.89899	NA	2.88988e-05	0	Poly [ADP-ribose] polymerase (AHRD V3.3 *** K4D9Y2_SOLLC)
Solyc07g062490.1	2.3103	NA	0.0010505	0	Serine/threonine-protein kinase (AHRD V3.3 *-* A0A067JEE7_JATCU)
Solyc03g120260.3	2.30995	NA	2.22045e-16	0	Coatomer beta subunit, putative (AHRD V3.3 *-* B9SQC0_RICCO)
Solyc06g063060.3	2.27777	NA	3.78356e-08	0	Auxin-repressed protein-like protein (AHRD V3.3 *** Q84KS0_TOBAC)
Solyc06g050500.2	2.26535	NA	0.0022096	0	Abscisic acid receptor (AHRD V3.3 *** G7KT83_MEDTR)
Solyc04g012100.2	2.17573	NA	0	0	Leucine-rich receptor-like protein kinase family protein (AHRD V3.3 *** AT5G46330.2)
Solyc04g040120.1	2.27675	NA	4.44089e-16	0	Fatty acid desaturase (AHRD V3.3 *** I3RV99_9ERIC)
Solyc09g074500.2	2.20674	NA	0.0108702	0	Unknown protein (AHRD V3.3 )
Solyc09g064170.1	2.07033	NA	0.00807688	0	LOW QUALITY:RNA-binding (RRM/RBD/RNP motifs) family protein (AHRD V3.3 --* AT1G22910.3)
Solyc07g056600.1	1.66349	NA	0.0140399	0	VQ motif-containing protein (AHRD V3.3 *** AT1G78410.2)
Solyc07g006095.1	1.9721	NA	0.011242	0	Class I glutamine amidotransferase (AHRD V3.3 *-* G7K286_MEDTR)
Solyc09g011520.3	2.24019	NA	0.00419638	0	Glutathione S-transferase-like protein (AHRD V3.3 *** K7VK72_SOLTU)
Solyc08g079900.3	2.2419	NA	0	0	subtilisin-like protease
Solyc01g014143.1	1.99173	NA	8.10463e-14	0	Leucine-rich repeat receptor-like protein kinase family protein (AHRD V3.3 *-* AT4G08850.1)
Solyc06g005310.3	2.19176	NA	0.00790273	0	MYB transcription factor
Solyc01g110180.3	1.92665	NA	0.00571005	0	B-box zinc finger family protein (AHRD V3.3 *** AT4G39070.1)
Solyc08g016500.3	2.16578	NA	0.00404566	0	Potassium channel (AHRD V3.3 *-* Q9LEG6_SOLLC)
Solyc08g078710.2	1.86685	NA	0.00597231	0	Heat-shock protein, putative (AHRD V3.3 *-* B9R9S7_RICCO)
Solyc01g005230.3	2.19704	NA	0.00424807	0	S-adenosyl-L-methionine-dependent methyltransferase superfamily protein (AHRD V3.3 *** AT5G37990.1)
Solyc09g074290.1	1.6906	NA	0.0134139	0	LOW QUALITY:Ankyrin repeat-containing protein (AHRD V3.3 *** A0A118K274_CYNCS)
Solyc11g045465.1	2.13116	NA	0.00101069	0	Alpha/beta-Hydrolases superfamily protein, putative (AHRD V3.3 *-* A0A061EX94_THECC)
Solyc05g056440.2	2.09571	NA	6.57344e-05	0	Small auxin up-regulated RNA57
Solyc07g005380.3	1.8453	NA	0.0129195	0	Pathogenesis-related (PR)-10-related norcoclaurine synthase-like protein (AHRD V3.3 *** C3SBS5_ESCCA)
Solyc01g005160.3	1.93927	NA	0.00839181	0	Avr9/Cf-9 rapidly elicited protein 1
Solyc02g081180.2	2.07475	NA	1.0012e-08	0	RING/U-box superfamily protein (AHRD V3.3 *** AT4G03965.1)
Solyc05g010040.2	2.11435	NA	2.9976e-15	0	homeodomain GLABROUS 2 (AHRD V3.3 --* AT1G05230.9)
Solyc09g090080.1	2.12283	NA	0.00547725	0	Phosphate transporter (AHRD V3.3 *** K0FGD5_9ERIC)
Solyc08g067550.1	1.91267	NA	0.00318998	0	Non-specific lipid-transfer protein (AHRD V3.3 *** K4CLY1_SOLLC)
Solyc07g009380.3	2.101	NA	9.99201e-16	0	xyloglucan endotransglucosylase-hydrolase 2
Solyc04g050440.3	2.08433	NA	4.04305e-05	0	ammonium transporter
Solyc08g078950.3	2.0901	NA	1.60982e-14	0	NIT1
Solyc02g079360.2	2.08142	NA	0	0	Octicosapeptide/Phox/Bem1p family protein (AHRD V3.3 *** AT4G05150.1)
Solyc08g082380.1	1.99484	NA	0.00368703	0	LOW QUALITY:Nucleosome assembly protein 1-3 (AHRD V3.3 --* NAP1C_ORYSJ)
Solyc05g005060.3	1.99836	NA	0.00045864	0	Kinase, putative (AHRD V3.3 *** B9SPH8_RICCO)
Solyc05g056430.2	2.03876	NA	0.0020808	0	Small auxin up-regulated RNA56
Solyc11g068920.1	1.7323	NA	0.00501739	0	U-box domain-containing family protein (AHRD V3.3 *** B9P691_POPTR)
Solyc04g076780.3	2.06171	NA	1.66533e-15	0	Oligopeptide transporter, putative (AHRD V3.3 *** B9SMX8_RICCO)
Solyc08g067610.3	2.03885	NA	0.00259455	0	Pleiotropic drug resistance ABC transporter (AHRD V3.3 *** W0TUG3_ACAMN)
Solyc01g014140.3	2.00169	NA	0.00879172	0	Hcr9-OR3A (AHRD V3.3 *-* Q4VSU2_SOLPI)
Solyc08g080660.1	1.98868	NA	2.27065e-07	0	Osmotin-like protein (AHRD V3.3 *** OLPA_TOBAC)
Solyc08g081700.1	1.98295	NA	0.000168013	0	LOW QUALITY:Late embryogenesis abundant hydroxyproline-rich glycofamily protein, putative (AHRD V3.3 *** A0A061G5L2_THECC)
Solyc00g170200.1	2.02231	NA	1.11022e-16	0	LOW QUALITY:Sigma factor sigB regulation protein rsbQ (AHRD V3.3 *** A0A0B2Q4V2_GLYSO)
Solyc05g013710.3	2.01675	NA	1.19203e-05	0	Quinolinate synthase A (AHRD V3.3 *-* W9RJG8_9ROSA)
Solyc05g005050.3	1.95368	NA	1.08802e-14	0	Cysteine-rich receptor-like protein kinase 3 (AHRD V3.3 *-* W9RKP8_9ROSA)
Solyc09g011630.3	2.01391	NA	0	0	putative glutathione S-transferase T2
Solyc05g008485.1	1.85999	NA	0.00115198	0	hydroxysteroid dehydrogenase 2 (AHRD V3.3 --* AT3G47350.3)
Solyc02g093610.3	1.89087	NA	0.00261211	0	BAG family molecular chaperone regulator 2 (AHRD V3.3 *** A0A0B0PLU4_GOSAR)
Solyc06g083050.3	1.68969	NA	0.00673872	0	Carboxypeptidase (AHRD V3.3 *** K4CAG0_SOLLC)
Solyc01g009930.2	1.83071	NA	0.00479504	0	Leucine-rich repeat receptor-like protein kinase family protein (AHRD V3.3 *-* AT4G08850.2)
Solyc07g066550.3	1.91125	NA	0.00515772	0	LRR receptor-like kinase, putative (AHRD V3.3 *** A0A072U125_MEDTR)
Solyc01g005470.3	1.97687	NA	7.43849e-15	0	PLANT CADMIUM RESISTANCE 2 (AHRD V3.3 *** AT1G14870.1)
Solyc02g076980.4	1.97439	NA	1.44329e-15	0	cysteine protease
Solyc07g009520.2	1.81226	NA	0.00812198	0	WEB family protein, chloroplastic (AHRD V3.3 *-* A0A199V6Z9_ANACO)
Solyc06g060590.3	1.94651	NA	0.00344605	0	Bidirectional sugar transporter SWEET (AHRD V3.3 *** K4C6N9_SOLLC)
Solyc11g072930.2	1.6989	NA	0.00491725	0	Leucine-rich repeat transmembrane protein kinase protein, putative (AHRD V3.3 *** A0A061GWK2_THECC)
Solyc04g011750.3	1.86667	NA	0.00413198	0	Protein TIC 214 (AHRD V3.3 --* TI214_VITVI)
Solyc04g071085.1	1.94243	NA	0	0	Hydroxyproline-rich glycoprotein (AHRD V3.3 *** Q8H9E0_SOLTU)
Solyc11g069700.2	1.94174	NA	1.11022e-16	0	Elongation factor 1-alpha (AHRD V3.3 *** EF1A_SOLLC)
Solyc08g007800.3	1.93757	NA	0.00407813	0	SPX domain-containing family protein (AHRD V3.3 *** B9GW54_POPTR)
Solyc06g007440.3	1.93745	NA	0	0	Non-specific serine/threonine protein kinase (AHRD V3.3 *** K4C3C6_SOLLC)
Solyc02g070430.3	1.92755	NA	1.22652e-05	0	Gibberellin 2 oxidase (AHRD V3.3 *** Q53C60_NEROL)
Solyc09g014860.3	1.93184	NA	0	0	LURP-one-like protein (AHRD V3.3 *** G7KW19_MEDTR)
Solyc05g005450.2	1.61247	NA	0.0127865	0	LOW QUALITY:Protein SUPPRESSOR OF GENE SILENCING 3 (AHRD V3.3 *-* SGS3_SOLLC)
Solyc04g011767.1	1.88774	NA	0.00291339	0	Pentatricopeptide repeat-containing protein At5g14770, mitochondrial (AHRD V3.3 --* PP381_ARATH)
Solyc09g090470.3	1.9029	NA	1.97825e-07	0	Peptide transporter (AHRD V3.3 *** G7I4R9_MEDTR)
Solyc04g078410.3	1.75604	NA	0.0110563	0	Serine/threonine-protein kinase (AHRD V3.3 *** M0ZUR7_SOLTU)
Solyc12g042480.2	1.90288	NA	5.07361e-12	0	Cytochrome P450 family protein (AHRD V3.3 *** B9HFW5_POPTR)
Solyc09g014720.2	1.82719	NA	0.00223202	0	Kinase, putative (AHRD V3.3 *** B9RE26_RICCO)
Solyc03g097600.3	1.85191	NA	0.00672853	0	Bidirectional sugar transporter SWEET (AHRD V3.3 *** K4BJH7_SOLLC)
Solyc09g090970.3	1.82656	NA	0.00640262	0	Major allergen Pru ar 1 (AHRD V3.3 *** A0A0B2QY84_GLYSO)
Solyc11g007490.1	1.7707	NA	0.00505502	0	Glycosyltransferase (AHRD V3.3 *** K4D510_SOLLC)
Solyc09g011590.3	1.87625	NA	1.76525e-14	0	Glutathione S-transferase-like protein (AHRD V3.3 *-* A8DUB0_SOLLC)
Solyc07g065730.1	1.88574	NA	0.0038367	0	Pentatricopeptide repeat-containing protein (AHRD V3.3 *** A0A199ULL4_ANACO)
Solyc03g031870.2	1.83125	NA	0.00397583	0	CoA ligase (AHRD V3.3 *** A0A0K9NMT8_ZOSMR)
Solyc12g009700.2	1.63503	NA	0.0115493	0	Calcium-dependent lipid-binding (CaLB domain) family protein (AHRD V3.3 *-* AT1G05500.1)
Solyc07g055690.1	1.77016	NA	0.00488863	0	Serine/threonine-protein kinase (AHRD V3.3 *** G4XXY5_NICAT)
Solyc09g059020.3	1.73005	NA	0.00814989	0	Quinone-oxidoreductase QR1 (AHRD V3.3 *** Q9AYU1_TRIVS)
Solyc11g007500.2	1.81754	NA	0.00251356	0	Glycosyltransferase (AHRD V3.3 *** M1BPV9_SOLTU)
Solyc02g071560.3	1.8561	NA	0.00841568	0	Subtilisin-like protease (AHRD V3.3 *** A0A0B0Q303_GOSAR)
Solyc06g065010.3	1.73381	NA	0.00208663	0	Lipase, GDSL (AHRD V3.3 *** A0A124SDS7_CYNCS)
Solyc06g076330.3	1.44611	NA	0.0114499	0	Laccase (AHRD V3.3 *** M1CZK5_SOLTU)
Solyc09g011260.2	1.71961	NA	0.00348647	0	Cysteine/Histidine-rich C1 domain family protein (AHRD V3.3 *** AT2G37820.1)
Solyc01g066190.1	1.79308	NA	0.00655351	0	LOW QUALITY:Splicing factor 3B subunit 3 (AHRD V3.3 --* A0A0B2RZM2_GLYSO)
Solyc08g063130.3	1.79001	NA	0.00677777	0	FAD/NAD(P)-binding oxidoreductase family protein (AHRD V3.3 *** AT5G05320.1)
Solyc09g089780.3	1.80619	NA	0.0112024	0	2-oxoglutarate (2OG) and Fe(II)-dependent oxygenase superfamily protein (AHRD V3.3 *** AT1G06620.1)
Solyc02g069960.3	1.67998	NA	0.00336674	0	NAC domain-containing protein, putative (AHRD V3.3 *** B9RI29_RICCO)
Solyc09g011390.3	1.68906	NA	7.62661e-06	0	Major facilitator superfamily protein (AHRD V3.3 *** AT3G53960.1)
Solyc05g041870.1	1.57442	NA	0.0126953	0	LOW QUALITY:Auxin-induced in root cultures protein 12, putative (AHRD V3.3 *** B9T186_RICCO)
Solyc10g083690.3	1.79133	NA	0.00597476	0	Cytochrome P450 (AHRD V3.3 *** Q8H0I7_PETHY)
Solyc12g014010.2	1.79451	NA	0	0	Glycosyltransferase (AHRD V3.3 *** M1B8J3_SOLTU)
Solyc04g078860.3	1.78095	NA	0.00249613	0	Glutamate receptor (AHRD V3.3 *** G5EKN1_SOLLC)
Solyc03g117590.3	1.78564	NA	0	0	Heat shock protein binding protein (AHRD V3.3 *** E2DDU6_SOLLC)
Solyc05g054820.1	1.75183	NA	0.000674327	0	LOW QUALITY:Exocyst subunit EXO70 family protein (AHRD V3.3 *** B9HTX5_POPTR)
Solyc03g031920.3	1.7857	NA	0	0	Oligopeptide transporter, putative (AHRD V3.3 *** B9SIR4_RICCO)
Solyc12g100270.2	1.73975	NA	0.010974	0	Fatty acid hydroxylase superfamily (AHRD V3.3 *** AT1G02205.2)
Solyc08g008305.1	1.76491	NA	0.00226855	0	Ethylene-responsive transcription factor ERF061 (AHRD V3.3 *** A0A0B2R037_GLYSO)
Solyc07g008440.3	1.76967	NA	0.00415076	0	Purine permease-like protein (AHRD V3.3 *** G7J4H5_MEDTR)
Solyc04g080435.1	1.55378	NA	0.0118248	0	MYB family transcription factor (AHRD V3.3 *** A0A072VEW4_MEDTR)
Solyc02g083835.1	1.76383	NA	0	0	Chaperone DnaJ-like protein (AHRD V3.3 *** A0A1C6ZYA6_MEDSA)
Solyc10g083290.4	1.76224	NA	1.9984e-15	0	symbol=Lin6
Solyc11g008140.2	1.7404	NA	3.02723e-05	0	Pectate lyase (AHRD V3.3 *** K4D575_SOLLC)
Solyc11g065760.2	1.73774	NA	0.000263012	0	TK1-like deoxyribonucleoside kinase
Solyc11g070150.2	1.72644	NA	0.00670761	0	Histidine phosphotransfer protein (AHRD V3.3 *** I4IY29_POPCA)
Solyc02g093750.3	1.73352	NA	4.44089e-16	0	C3H4 type zinc finger protein (DUF23) (AHRD V3.3 *** AT5G40720.3)
Solyc03g111530.3	1.71902	NA	0.00492628	0	cysteine-rich RECEPTOR-like kinase (AHRD V3.3 *-* AT4G23230.1)
Solyc05g056400.3	1.75256	NA	0.0109144	0	Protein disulfide-isomerase (AHRD V3.3 *** K4C2W4_SOLLC)
Solyc07g006420.1	1.68867	NA	0.00533823	0	LOW QUALITY:transmembrane protein (AHRD V3.3 *** AT2G18680.1)
Solyc09g011990.1	1.57017	NA	0.0112445	0	Clade IV lectin receptor kinase (AHRD V3.3 *** K4CRM4_SOLLC)
Solyc04g024840.3	1.65277	NA	0.00282522	0	GDSL lipase-like protein (AHRD V3.3 *** H6U1I8_TANCI)
Solyc03g081240.3	1.66962	NA	0.00254342	0	Two-component response regulator-like protein (AHRD V3.3 *** W9RA17_9ROSA)
Solyc05g055540.2	1.70901	NA	8.95061e-11	0	Major facilitator superfamily protein (AHRD V3.3 *** AT2G39210.1)
Solyc08g082210.3	1.70392	NA	8.88178e-16	0	AP2/EREBP transcription factor
Solyc06g005320.1	1.54461	NA	0.008335	0	MYB-related transcription factor (AHRD V3.3 *-* A0A059PRS8_SALMI)
Solyc02g061770.3	1.66578	NA	0.00405002	0	chitinase 2
Solyc01g073820.3	1.69853	NA	0.00170163	0	LOW QUALITY:Cysteine/Histidine-rich C1 domain family protein (AHRD V3.3 *** AT2G44380.1)
Solyc04g051470.1	1.6903	NA	5.3353e-05	0	LOW QUALITY:DUF3511 domain protein (AHRD V3.3 *** G7IBW0_MEDTR)
Solyc12g096630.2	1.60922	NA	0.00494304	0	Inosine-uridine preferring nucleoside hydrolase family protein (AHRD V3.3 *** B9HGC2_POPTR)
Solyc06g008620.1	1.69142	NA	7.77156e-16	0	LOW QUALITY:tolB protein-like protein (AHRD V3.3 *** AT4G01870.2)
Solyc10g055820.2	1.64572	NA	0.00327394	0	Chitinase (AHRD V3.3 *** B9VRK7_CAPAN)
Solyc01g079940.3	1.67787	NA	0.00292949	0	Eukaryotic aspartyl protease family protein (AHRD V3.3 *** AT1G03220.1)
Solyc00g272810.1	1.68022	NA	7.21645e-15	0	Tyramine N-feruloyltransferase 4/11, putative (AHRD V3.3 *** B9T0B8_RICCO)
Solyc03g098640.3	1.66691	NA	2.22045e-16	0	Peroxisomal membrane 22 kDa (Mpv17/PMP22) family protein (AHRD V3.3 *** AT5G19750.1)
Solyc08g078207.1	1.65623	NA	0.00200816	0	RING-H2 finger protein ATL22 (AHRD V3.3 *** A0A0B2SEF9_GLYSO)
Solyc08g068860.3	1.66811	NA	1.54321e-14	0	Eukaryotic aspartyl protease family protein (AHRD V3.3 *** A0A061GIP5_THECC)
Solyc03g113860.2	1.66203	NA	0.00652504	0	Ribosomal RNA small subunit methyltransferase G (AHRD V3.3 *** W9SLG2_9ROSA)
Solyc10g007570.3	1.66335	NA	0.00355464	0	Gibberellin 2-oxidase 2 (AHRD V3.3 *** I0B5A7_PETHY)
Solyc08g005960.2	1.66252	NA	8.43769e-15	0	Bifunctional inhibitor/lipid-transfer protein/seed storage 2S albumin superfamily protein (AHRD V3.3 *** AT2G45180.1)
Solyc09g011560.2	1.65528	NA	1.9984e-15	0	Glutathione S-transferase (AHRD V3.3 *** C0LF68_CAPAN)
Solyc09g083200.3	1.65656	NA	5.55112e-16	0	Receptor-like protein kinase (AHRD V3.3 *** W0TR82_ACAMN)
Solyc03g119770.3	1.49418	NA	0.0113165	0	branched1a
Solyc02g032100.3	1.65652	NA	0.00136629	0	Zinc transporter protein (AHRD V3.3 *** A5BDR3_VITVI)
Solyc09g082170.3	1.64952	NA	0.000518653	0	Pentatricopeptide repeat-containing-like protein (AHRD V3.3 *** A0A0B0NLW2_GOSAR)
Solyc09g009520.3	1.62506	NA	0.00409013	0	Alpha/beta-Hydrolases superfamily protein (AHRD V3.3 *** A0A061ETT5_THECC)
Solyc06g009500.1	1.6548	NA	0.00468359	0	LOW QUALITY:Pentatricopeptide repeat-containing protein (AHRD V3.3 *** A0A0B2SEE4_GLYSO)
Solyc08g074660.1	1.62888	NA	0.00529392	0	F-box/kelch-repeat protein SKIP25, putative (AHRD V3.3 *** G7K6R4_MEDTR)
Solyc08g077370.3	1.63978	NA	1.93896e-05	0	Purine permease (AHRD V3.3 *** G7IK92_MEDTR)
Solyc01g081270.2	1.6554	NA	0.00302667	0	Glutathione s-transferase, putative (AHRD V3.3 *** B9SPC9_RICCO)
Solyc02g072010.2	1.60847	NA	0.005199	0	Pentatricopeptide repeat-containing protein (AHRD V3.3 *** A0A118JSM9_CYNCS)
Solyc12g010570.1	1.62687	NA	0	0	Tetraspanin family protein (AHRD V3.3 *** A0A072V357_MEDTR)
Solyc02g092200.3	1.60388	NA	1.13531e-05	0	Histone-lysine N-methyltransferase NSD3, putative (AHRD V3.3 *** A0A061DH30_THECC)
Solyc12g088400.1	1.54402	NA	0.00807691	0	Zinc-finger protein (AHRD V3.3 *-* Q40899_PETHY)
Solyc05g006990.3	1.61603	NA	0.000749855	0	nitrate transporter 1:2 (AHRD V3.3 *** AT1G69850.1)
Solyc05g008050.2	1.39982	NA	0.0111031	0	Homeobox associated leucine zipper protein (AHRD V3.3 *** I3SMB9_MEDTR)
Solyc01g087800.2	1.6278	NA	1.11022e-16	0	LOW QUALITY:Subtilisin-like protease (AHRD V3.3 *** O82777_SOLLC)
Solyc11g071370.1	1.60204	NA	0.00283079	0	Pentatricopeptide repeat-containing family protein (AHRD V3.3 *** B9GHN6_POPTR)
Solyc11g011180.2	1.62232	NA	0.00412432	0	Leucine-rich receptor-like kinase family protein, putative (AHRD V3.3 *** G7JP58_MEDTR)
Solyc05g012590.3	1.61217	NA	4.44089e-16	0	Ankyrin repeat family protein (AHRD V3.3 *** AT2G03430.1)
Solyc06g061230.3	1.61052	NA	0	0	Metallocarboxypeptidase inhibitor (AHRD V3.3 -** M1D4V9_SOLTU)
Solyc02g094310.2	1.54684	NA	0.00508403	0	Pentatricopeptide repeat-containing protein (AHRD V3.3 *** A0A0B2R834_GLYSO)
Solyc02g080290.3	1.60058	NA	0.00578625	0	Beta-glucosidase, putative (AHRD V3.3 *** B9RXP7_RICCO)
Solyc10g008250.2	1.36629	NA	0.0111834	0	Basic helix-loop-helix transcription factor (AHRD V3.3 *** A0A0H3YBT5_SALMI)
Solyc03g020010.1	1.48183	NA	0.00671831	0	miraculin
Solyc05g052280.3	1.59931	NA	0.000677175	0	Peroxidase (AHRD V3.3 *** K4C1Q9_SOLLC)
Solyc11g072830.1	1.55634	NA	0.00234593	0	Chitinase (AHRD V3.3 *** G7KL79_MEDTR)
Solyc01g105410.3	1.59145	NA	0.000652244	0	Phosphate-induced protein 1 (AHRD V3.3 *** A0A103YKN4_CYNCS)
Solyc01g100490.3	1.59198	NA	2.22045e-16	0	chloronerva
Solyc04g072170.1	1.59177	NA	0.00419419	0	Pentatricopeptide repeat-containing family protein (AHRD V3.3 *** B9H7Z0_POPTR)
Solyc06g069150.1	1.56575	NA	0.000159908	0	LOW QUALITY:Zinc finger BED domain-containing protein DAYSLEEPER (AHRD V3.3 --* DSLE_ARATH)
Solyc02g080560.1	1.56509	NA	0.000871778	0	LOW QUALITY:F-box family protein (AHRD V3.3 --* AT4G35930.4)
Solyc01g073880.2	1.37533	NA	0.0139338	0	LOW QUALITY:Cysteine/Histidine-rich C1 domain family protein (AHRD V3.3 *** AT2G44380.1)
Solyc08g078460.3	1.55252	NA	7.41369e-06	0	Oxidoreductase family protein (AHRD V3.3 *** AT4G17370.1)
Solyc02g079600.3	1.53683	NA	0.00394737	0	Receptor-like protein kinase (AHRD V3.3 *** A0A061EYK6_THECC)
Solyc03g116700.3	1.57834	NA	0	0	Blue copper protein (AHRD V3.3 *-* A0A151SLU0_CAJCA)
Solyc03g121420.3	1.5689	NA	0.00118666	0	Inorganic pyrophosphatase 2 (AHRD V3.3 *** A0A0B2S4R2_GLYSO)
Solyc07g007770.2	1.46392	NA	0.0112429	0	zinc finger WD40 repeat protein 1 (AHRD V3.3 --* AT4G25440.3)
Solyc09g082450.1	1.57529	NA	0.000477905	0	Pentatricopeptide repeat-containing family protein (AHRD V3.3 *** B9HUS7_POPTR)
Solyc01g096420.3	1.56807	NA	7.77156e-16	0	NADPH:quinone oxidoreductase (AHRD V3.3 *** AT3G27890.1)
Solyc03g080190.3	1.56988	NA	0.00315106	0	2-oxoglutarate Fe(II) dependent oxygenase superfamily protein
Solyc12g005620.1	1.54014	NA	0.00610195	0	Leucine-rich repeat receptor-like protein kinase family protein (AHRD V3.3 *-* AT2G33170.2)
Solyc02g094480.3	1.53504	NA	0.00011498	0	Pentatricopeptide repeat-containing protein (AHRD V3.3 *** A0A118K5K5_CYNCS)
Solyc09g089790.3	1.56764	NA	0.00358763	0	2-oxoglutarate (2OG) and Fe(II)-dependent oxygenase superfamily protein (AHRD V3.3 *** AT1G06620.1)
Solyc03g043640.3	1.5584	NA	1.11958e-08	0	Heavy metal transport/detoxification superfamily protein (AHRD V3.3 *** AT5G17450.1)
Solyc10g084860.1	1.52412	NA	0.00394074	0	Clade XI lectin receptor kinase (AHRD V3.3 *** K4D3S0_SOLLC)
Solyc01g073830.1	1.41843	NA	0.00170511	0	LOW QUALITY:Cysteine/Histidine-rich C1 domain family protein (AHRD V3.3 *-* AT2G27660.1)
Solyc08g078570.2	1.56434	NA	0.0105206	0	Pentatricopeptide repeat superfamily protein, putative (AHRD V3.3 *** A0A061G554_THECC)
Solyc03g025700.1	1.53066	NA	0.00253454	0	Pentatricopeptide repeat-containing protein (AHRD V3.3 *** V5QPJ4_GOSHI)
Solyc02g072020.2	1.48852	NA	0.00499909	0	Pentatricopeptide repeat-containing protein (AHRD V3.3 *** A0A118JSM9_CYNCS)
Solyc01g010180.3	1.55479	NA	0.00583764	0	DEA(D/H)-box RNA helicase family protein (AHRD V3.3 --* AT3G61240.2)
Solyc08g080640.2	1.55605	NA	0.00033529	0	Osmotin-like protein (Fragment) IPR017949 Thaumatin, conserved site IPR001938
Solyc12g036470.2	1.54692	NA	0.00501354	0	bHLH transcription factor 071
Solyc12g056920.2	1.43543	NA	0.00335208	0	Sulfate transporter, putative (AHRD V3.3 *** B9RJF7_RICCO)
Solyc09g008250.3	1.51046	NA	0.00459409	0	blind-like1
Solyc01g099000.1	1.50872	NA	0.000758777	0	Pentatricopeptide repeat-containing protein (AHRD V3.3 *** A0A0B2P3V1_GLYSO)
Solyc01g080150.3	1.53693	NA	0.00581619	0	tRNA dimethylallyltransferase
Solyc03g044100.3	1.39225	NA	0.00509178	0	Peroxidase (AHRD V3.3 *** K4BG30_SOLLC)
Solyc01g104780.3	1.50805	NA	0.0110964	0	Vacuolar iron transporter family protein (AHRD V3.3 *** A0A061DXK2_THECC)
Solyc10g076410.1	1.49318	NA	0.00834274	0	Abscisic acid receptor (AHRD V3.3 *** G7KT83_MEDTR)
Solyc07g049550.3	1.53183	NA	0	0	1-aminocyclopropane-1-carboxylate oxidase 1 (AHRD V3.3 *** ACCO1_SOLLC)
Solyc01g066040.2	1.49959	NA	1.61921e-05	0	LOW QUALITY:WD40 domain-containing protein (AHRD V3.3 --* AT2G47410.6)
Solyc06g050320.3	1.353	NA	0.0134432	0	High mobility group (HMG) box domain-containing protein (AHRD V3.3 *** A0A103YDE8_CYNCS)
Solyc06g048740.2	1.50824	NA	0.000264013	0	Non-specific serine/threonine protein kinase (AHRD V3.3 *** M1ANR5_SOLTU)
Solyc02g069600.3	1.45909	NA	0.00119528	0	Cytochrome P450 (AHRD V3.3 *** W9R7N2_9ROSA)
Solyc07g056510.3	1.50825	NA	0.0057476	0	Glutathione S-transferase (AHRD V1 **** D3Y4H6_9ROSI)
Solyc02g078400.3	1.52521	NA	0	0	allantoinase (AHRD V3.3 *** AT4G04955.1)
Solyc09g005710.2	1.49762	NA	0.00412746	0	Pentatricopeptide repeat superfamily protein (AHRD V3.3 *** A0A061ES09_THECC)
Solyc12g006760.1	1.52662	NA	0.0108407	0	glutathione S-transferase zeta 1 (AHRD V3.3 --* AT2G02390.2)
Solyc01g067125.1	1.48688	NA	0.000426264	0	Cullin 1, putative (AHRD V3.3 *-* A0A061EP85_THECC)
Solyc03g006550.3	1.51242	NA	0.00159287	0	Terpene synthase (AHRD V3.3 *** A0A076GH23_POPTR)
Solyc03g078620.1	1.43049	NA	0.0127311	0	LOW QUALITY:Nitric oxide synthase-interacting protein, putative (AHRD V3.3 *** A0A061DQB5_THECC)
Solyc03g033500.3	1.50594	NA	0	0	Zinc knuckle family protein (AHRD V3.3 *-* A0A061FDW4_THECC)
Solyc07g043230.3	1.51313	NA	1.11022e-16	0	Zinc transporter protein (AHRD V3.3 *** D5LMF9_9FABA)
Solyc02g093220.3	1.51024	NA	7.77156e-16	0	F-box family protein (AHRD V3.3 *** D7MKT1_ARALL)
Solyc03g115030.3	1.49282	NA	0.00111518	0	Eukaryotic aspartyl protease family protein, putative (AHRD V3.3 *** A0A061ELJ0_THECC)
Solyc00g056680.1	1.4606	NA	0.00343885	0	Alpha/beta-Hydrolases superfamily protein (AHRD V3.3 *** A0A061GB30_THECC)
Solyc01g105310.3	1.49579	NA	0.00507407	0	metacaspase 2,Pfam:PF00656
Solyc08g005580.3	1.47734	NA	0.00501103	0	ABC transporter family protein (AHRD V3.3 *** U5GKR9_POPTR)
Solyc09g065800.3	1.36712	NA	0.0118269	0	3-ketoacyl-CoA synthase (AHRD V3.3 *** K4CUK6_SOLLC)
Solyc06g072620.3	1.44776	NA	0.00357015	0	Bidirectional sugar transporter SWEET (AHRD V3.3 *-* K4C8Y2_SOLLC)
Solyc05g005570.3	1.47626	NA	0.00646119	0	BURP domain-containing protein (Fragment) (AHRD V1 *--- Q94IC5_9ROSI)
Solyc04g076970.3	1.33204	NA	0.0106204	0	transcription factor-like protein (AHRD V3.3 *** AT1G58330.1)
Solyc12g057060.2	1.49916	NA	0	0	Glycosyltransferase (AHRD V3.3 *** M1AG38_SOLTU)
Solyc02g065050.1	1.47853	NA	0.000266127	0	Eukaryotic aspartyl protease family protein (AHRD V3.3 *** AT2G39710.1)
Solyc05g008480.3	1.49237	NA	0.00175534	0	Histone chaperone (AHRD V3.3 *** A9TVI5_PHYPA)
Solyc12g088470.2	1.29514	NA	0.0118178	0	cyclin A3_4
Solyc09g082270.3	1.47846	NA	0.00449728	0	Lipid transfer protein (AHRD V3.3 *** G7K520_MEDTR)
Solyc02g063510.1	1.4385	NA	0.00259232	0	LOW QUALITY:GTPase-activating protein pac-1 (AHRD V3.3 *** A0A1D1Y9Q3_9ARAE)
Solyc11g007190.1	1.43379	NA	0.00294059	0	ARM repeat superfamily protein (AHRD V3.3 --* AT3G03970.6)
Solyc02g005280.1	1.42018	NA	0.000608384	0	Pentatricopeptide repeat superfamily protein, putative (AHRD V3.3 *** A0A061E854_THECC)
Solyc12g096680.1	1.48623	NA	0.0111228	0	Pentatricopeptide repeat (PPR) superfamily protein (AHRD V3.3 *** AT2G03880.1)
Solyc11g006700.1	1.47206	NA	0.0120817	0	Pentatricopeptide repeat-containing protein (AHRD V3.3 *** A0A124SG91_CYNCS)
Solyc02g065010.1	1.43933	NA	0.00251813	0	LOW QUALITY:EF hand calcium-binding protein family, putative (AHRD V3.3 *** A0A061DG88_THECC)
Solyc01g008300.2	1.35802	NA	0.00342215	0	HXXXD-type acyl-transferase family protein (AHRD V3.3 *** AT3G26040.1)
Solyc11g008850.2	1.43997	NA	0.00135637	0	Protease Do-like 10 (AHRD V3.3 *** W9SEX8_9ROSA)
Solyc10g084400.2	1.46454	NA	0	0	Glutathione S-transferase family protein (AHRD V3.3 *** AT5G02790.1)
Solyc08g075500.3	1.46713	NA	0.0057328	0	Pentatricopeptide repeat-containing protein (AHRD V3.3 *** A0A0B2R3S8_GLYSO)
Solyc04g014400.3	1.45366	NA	0	0	LRR receptor-like kinase (AHRD V3.3 *-* A0A072U1S2_MEDTR)
Solyc07g063730.2	1.39582	NA	0.0126044	0	Serine/threonine-protein kinase (AHRD V3.3 *** M1CC72_SOLTU)
Solyc03g111360.3	1.40076	NA	0.00229105	0	Oxygen-independent coproporphyrinogen III oxidase, putative (AHRD V3.3 *** A0A072V9X5_MEDTR)
Solyc12g088530.2	1.44005	NA	0.000123013	0	cyclin A3.1
Solyc08g080630.3	1.4289	NA	0.0110114	0	Ethylene-responsive proteinase inhibitor 1 (AHRD V3.3 *** IER1_SOLLC)
Solyc04g079700.3	1.41217	NA	0.00805157	0	Transducin/WD40 repeat-like superfamily protein (AHRD V3.3 *** AT2G26490.1)
Solyc11g068560.2	1.44051	NA	0.00807444	0	Tropinone reductase (AHRD V3.3 --* TRN1_COCOF)
Solyc02g076930.2	1.34561	NA	0.00504662	0	U-box domain-containing 7-like protein (AHRD V3.3 *** A0A0B0P2C2_GOSAR)
Solyc04g040130.1	1.42965	NA	0	0	Fatty acid desaturase (AHRD V3.3 *** I3RV99_9ERIC)
Solyc06g068960.1	1.42919	NA	1.44329e-15	0	Calcium binding protein (AHRD V3.3 *** Q93YA8_SESRO)
Solyc01g087810.2	1.43356	NA	0.00564024	0	subtilisin-like serine protease family protein
Solyc04g015460.3	1.42388	NA	0.00321321	0	Serine/threonine-protein kinase (AHRD V3.3 *** K4BQ48_SOLLC)
Solyc07g053225.1	1.32729	NA	0.00514585	0	Transmembrane amino acid transporter family protein (AHRD V3.3 --* AT1G08230.6)
Solyc01g100340.3	1.34089	NA	0.00501949	0	Pentatricopeptide repeat-containing protein (AHRD V3.3 *** A0A118JRX1_CYNCS)
Solyc08g078720.3	1.42001	NA	2.22045e-16	0	Heat-shock protein, putative (AHRD V3.3 *-* B9R9S7_RICCO)
Solyc03g111210.3	1.42422	NA	1.91945e-05	0	Pentatricopeptide repeat-containing family protein (AHRD V3.3 *** B9GNH7_POPTR)
Solyc11g007750.2	1.37613	NA	0.00258396	0	Nef-associated 1 (AHRD V3.3 *** A0A0B0P2J8_GOSAR)
Solyc10g011660.3	1.42022	NA	0	0	Auxin-responsive GH3 family protein (AHRD V3.3 *** AT2G46370.4)
Solyc03g098650.3	1.34285	NA	0.0091352	0	Heavy metal transport/detoxification superfamily protein, putative (AHRD V3.3 *** A0A061EMU1_THECC)
Solyc06g048900.1	1.34311	NA	0.00525009	0	Pentatricopeptide repeat-containing protein, putative (AHRD V3.3 *** A0A061FSK4_THECC)
Solyc03g112100.3	1.33608	NA	0.0111178	0	high-affinity nitrate transporter-like protein (AHRD V3.3 *** AT4G24715.1)
Solyc03g025690.3	1.33972	NA	0.00522756	0	Chaperone protein DnaJ (AHRD V3.3 *** A0A1D1YJ37_9ARAE)
Solyc10g076500.2	1.37584	NA	0.0110329	0	Leucine-rich-repeat receptor-like protein (AHRD V3.3 *** A0A0D4WVW2_GOSBA)
Solyc03g114890.3	1.40806	NA	0.0024615	0	COBRA-like protein (AHRD V3.3 *** L0ATP1_POPTO)
Solyc07g052250.3	1.37535	NA	0.000368274	0	Unknown protein (AHRD V3.3 )
Solyc02g092860.3	1.39052	NA	0.00175975	0	Cytochrome P450, putative (AHRD V3.3 *** B9R747_RICCO)
Solyc10g007360.3	1.36431	NA	0.00346392	0	Protein DETOXIFICATION (AHRD V3.3 *** A5B677_VITVI)
Solyc11g017010.2	1.39645	NA	1.88738e-15	0	SlSUT1
Solyc11g007140.2	1.38266	NA	0.000873906	0	Hippocampus abundant transcript-like protein 1 (AHRD V3.3 *-* W9QGN7_9ROSA)
Solyc01g105190.3	1.35523	NA	0.00214645	0	Pentatricopeptide repeat (PPR) superfamily protein (AHRD V3.3 --* AT1G79540.1)
Solyc04g025650.3	1.38215	NA	0.00194234	0	FAD/NAD(P)-binding oxidoreductase family protein (AHRD V3.3 *** A0A072UIU6_MEDTR)
Solyc02g092580.3	1.38287	NA	2.22045e-16	0	Peroxidase (AHRD V3.3 *** K4BD54_SOLLC)
Solyc12g043160.2	1.37383	NA	0.00839422	0	WAT1-related protein (AHRD V3.3 --* A0A061DIG6_THECC)
Solyc07g008650.3	1.37493	NA	0.00490632	0	Deaminase-related family protein (AHRD V3.3 *** B9HAZ0_POPTR)
Solyc11g011860.1	1.35495	NA	0.00335295	0	Pentatricopeptide repeat-containing protein family (AHRD V3.3 *** A0A151RGT3_CAJCA)
Solyc10g085860.1	1.3572	NA	0.00838965	0	Glycosyltransferase (AHRD V3.3 *** K4D420_SOLLC)
Solyc06g084190.3	1.32336	NA	0.0112404	0	Lipid transfer protein (AHRD V3.3 *** B7FGM2_MEDTR)
Solyc12g013690.2	1.3713	NA	3.47295e-06	0	FAD/NAD(P)-binding oxidoreductase family protein (AHRD V3.3 *** AT5G05320.1)
Solyc07g043150.1	1.3492	NA	0.000101416	0	Glycosyltransferase (AHRD V3.3 *** K4CEH5_SOLLC)
Solyc01g066260.2	1.32637	NA	0.00815217	0	LOW QUALITY:dyggve-melchior-clausen syndrome protein (AHRD V3.3 --* AT1G04200.2)
Solyc12g045030.2	1.36463	NA	8.88178e-16	0	NAD(P)-binding Rossmann-fold superfamily protein (AHRD V3.3 *** AT3G55310.1)
Solyc10g007510.2	1.22953	NA	0.0131691	0	Glucan endo-1,3-beta-glucosidase (AHRD V3.3 *** A0A0B0NBZ5_GOSAR)
Solyc04g010250.3	1.35373	NA	0.00273144	0	alpha/beta-Hydrolases superfamily protein (AHRD V3.3 *** AT2G39420.1)
Solyc07g006590.1	1.34425	NA	0.000480545	0	LOW QUALITY:kinase superfamily with octicosapeptide/Phox/Bem1p domain-containing protein (AHRD V3.3 --* AT3G24715.3)
Solyc02g068830.2	1.33839	NA	0.00447728	0	Non-specific serine/threonine protein kinase (AHRD V3.3 *** M1ANR5_SOLTU)
Solyc07g005895.1	1.34681	NA	4.96487e-05	0	galactosyltransferase family protein (AHRD V3.3 *-* AT1G30260.1)
Solyc10g078720.2	1.36628	NA	0.0080978	0	Myb family transcription factor family protein (AHRD V3.3 *** B9HAD3_POPTR)
Solyc03g117610.1	1.31198	NA	0.00298648	0	Guanine nucleotide-binding alpha-16 subunit (AHRD V3.3 -** A0A0B0PFI0_GOSAR)
Solyc04g071890.3	1.34281	NA	7.77156e-16	0	Peroxidase (AHRD V3.3 *** K4BTH6_SOLLC)
Solyc09g009150.1	1.32683	NA	5.98455e-05	0	Serine/threonine-protein kinase (AHRD V3.3 *** D8RWA6_SELML)
Solyc05g018230.3	1.3336	NA	0	0	Sugar transporter protein 12
Solyc10g085870.1	1.35153	NA	0.0105177	0	Glycosyltransferase (AHRD V3.3 *** M1BFM3_SOLTU)
Solyc06g062690.3	1.3043	NA	0.00546367	0	Nucleosome assembly protein 1-1 (AHRD V3.3 *-* NAP1A_ORYSJ)
Solyc01g095160.3	1.2986	NA	0.00555572	0	Pentatricopeptide repeat (PPR) superfamily protein (AHRD V3.3 *** AT4G37170.1)
Solyc03g116000.1	1.3273	NA	0.00605583	0	Pentatricopeptide repeat-containing protein (AHRD V3.3 *** A0A0B2SV07_GLYSO)
Solyc02g085360.3	1.3213	NA	0.000536075	0	CYP90B3 mRNA for cytochrome P450
Solyc08g008180.2	1.32947	NA	5.55112e-16	0	Loricrin-like (AHRD V3.3 *** A0A0K9PKU0_ZOSMR)
Solyc09g011540.2	1.30502	NA	0.0039807	0	Glutathione S-transferase (AHRD V3.3 *** C0LF68_CAPAN)
Solyc03g112220.1	1.31664	NA	7.43849e-15	0	LOW QUALITY:Helicase/SANT-associated, DNA binding protein (AHRD V3.3 --* AT3G24880.3)
Solyc06g071070.1	1.31851	NA	1.0411e-05	0	NAD(P)-binding Rossmann-fold superfamily protein (AHRD V3.3 *** AT3G03980.1),Pfam:PF13561
Solyc08g075350.2	1.30591	NA	0.00674684	0	Pentatricopeptide repeat-containing protein (AHRD V3.3 *** A0A118JUV7_CYNCS)
Solyc02g063240.3	1.31122	NA	0	0	Delta(7)-sterol-C5(6)-desaturase (AHRD V3.3 *** SC5D_TOBAC)
Solyc03g031560.3	1.20174	NA	0.0111119	0	Trimeric LpxA-like enzymes superfamily protein, putative isoform 3 (AHRD V3.3 *** A0A061GGP4_THECC)
Solyc06g005300.3	1.24896	NA	0.00586964	0	TOX high mobility group box family member 4-A, putative isoform 1 (AHRD V3.3 *** A0A061H046_THECC)
Solyc12g042300.2	1.27436	NA	0.00369801	0	Peptide transporter (AHRD V3.3 *** W9SG60_9ROSA)
Solyc01g102790.3	1.28458	NA	0.00308245	0	Pentatricopeptide repeat-containing protein (AHRD V3.3 *** A0A0K9NUC3_ZOSMR)
Solyc03g097590.3	1.30451	NA	0.00543478	0	Bidirectional sugar transporter SWEET (AHRD V3.3 *** K4BJH6_SOLLC)
Solyc01g088130.2	1.27329	NA	0.00323455	0	Nucleic acid-binding, OB-fold (AHRD V3.3 *** A0A118JWL2_CYNCS)
Solyc09g059580.2	1.32598	NA	0.01159	0	Pentatricopeptide repeat-containing family protein (AHRD V3.3 *** B9GQK7_POPTR)
Solyc03g083730.1	1.29073	NA	0.00444614	0	Plant invertase/pectin methylesterase inhibitor superfamily protein (AHRD V3.3 *** AT5G62360.1)
Solyc07g055215.1	1.24223	NA	0.00465715	0	RING/FYVE/PHD zinc finger superfamily protein, putative (AHRD V3.3 *-* A0A061GDI8_THECC)
Solyc05g005930.2	1.30147	NA	6.15152e-05	0	Glycosyltransferase (AHRD V3.3 *** K4BWC0_SOLLC)
Solyc10g078510.2	1.25255	NA	0.00719615	0	Glucan endo-1,3-beta-glucosidase, putative (AHRD V3.3 *** B9SHH6_RICCO)
Solyc07g063420.3	1.24925	NA	0.0082112	0	NAC domain transcription factor
Solyc08g080150.1	1.28392	NA	0.00142207	0	TCP transcription factor 20
Solyc09g008300.2	1.18699	NA	0.0118282	0	LOW QUALITY:Pentatricopeptide repeat superfamily protein (AHRD V3.3 *** A0A061EAZ8_THECC)
Solyc09g091670.3	1.26596	NA	0.013117	0	Pleiotropic drug resistance ABC transporter (AHRD V3.3 *** W0TUG3_ACAMN)
Solyc05g051200.1	1.2867	NA	0.0082466	0	ethylene-responsive factor 1
Solyc11g010290.2	1.28495	NA	0.00714877	0	2-oxoglutarate/malate translocator, chloroplastic (AHRD V3.3 *** A0A1D1ZLG4_9ARAE)
Solyc01g111640.3	1.2557	NA	0.00675753	0	SKP1-like protein (AHRD V3.3 *** C3V9V9_CITMA)
Solyc04g054820.3	1.28298	NA	0.00232817	0	phosphoglycerate/bisphosphoglycerate mutase (AHRD V3.3 *** AT1G78050.1)
Solyc02g071875.1	1.28773	NA	0.00272556	0	Leucine-rich repeat receptor-like protein kinase (AHRD V3.3 *** C0LGF2_ARATH)
Solyc01g097270.3	1.27926	NA	0.000702125	0	pathogen-induced protein
Solyc05g008620.3	1.24583	NA	0.00298649	0	DNA replication complex GINS protein psf3 (AHRD V3.3 *** A0A061FM87_THECC)
Solyc01g109500.3	1.27777	NA	7.77156e-16	0	Dehydration-responsive protein RD22, putative (AHRD V3.3 *** B9RBD8_RICCO)
Solyc07g005090.3	1.26869	NA	0.00210113	0	Chitinase, putative (AHRD V3.3 *** B9SC02_RICCO)
Solyc10g084230.2	1.25385	NA	8.07853e-06	0	DUF1685 family protein (AHRD V3.3 *** G7LJH7_MEDTR)
Solyc02g093380.1	1.22229	NA	0.0051657	0	Pentatricopeptide repeat-containing protein (AHRD V3.3 *** A0A118K5K9_CYNCS)
Solyc06g061240.3	1.27117	NA	2.55351e-15	0	PLATZ transcription factor family protein (AHRD V3.3 *** G7KDS6_MEDTR)
Solyc04g051360.3	1.16672	NA	0.00871978	0	Ethylene Response Factor D.1
Solyc07g042760.1	1.20924	NA	0.00642354	0	Pentatricopeptide repeat-containing protein (AHRD V3.3 *** A0A118K4R8_CYNCS)
Solyc12g099620.1	1.23513	NA	0.00454622	0	Pentatricopeptide repeat-containing protein (AHRD V3.3 *** A0A118JVA8_CYNCS)
Solyc04g057830.1	1.19839	NA	0.00661779	0	LOW QUALITY:DUF4228 domain protein (AHRD V3.3 *** G7K362_MEDTR)
Solyc07g062930.3	1.23709	NA	0.00502035	0	protein methyltransferase PrmA-like
Solyc09g010530.3	1.2614	NA	0.000517209	0	Cation/H(+) antiporter (AHRD V3.3 *** A0A0K9NMD6_ZOSMR)
Solyc12g005610.2	1.23766	NA	0.0116101	0	Leucine-rich receptor-like kinase family protein (AHRD V3.3 *-* G7L9I8_MEDTR)
Solyc04g079960.1	1.24957	NA	0.00317249	0	geranylgeranyl pyrophosphate synthase 2
Solyc11g007000.2	1.23299	NA	0.00451489	0	Cytochrome c oxidase assembly protein COX15 (AHRD V3.3 *** COX15_ARATH)
Solyc12g049030.1	1.24897	NA	0.00505202	0	Fatty acid desaturase (AHRD V3.3 *** B3SP99_CAPAN)
Solyc03g006250.2	1.25156	NA	0.00151735	0	GDSL esterase/lipase (AHRD V3.3 *** A0A0B2QGL7_GLYSO)
Solyc03g083560.1	1.24913	NA	0.00262509	0	Phosphate-responsive 1 family protein (AHRD V3.3 *** G7JP91_MEDTR)
Solyc01g081210.3	1.22612	NA	0.00466042	0	F-box/kelch-repeat protein SKIP25, putative (AHRD V3.3 *** G7K6R4_MEDTR)
Solyc03g082830.2	1.19723	NA	0.00708609	0	Pentatricopeptide repeat-containing protein (AHRD V3.3 *** A0A0B2R998_GLYSO)
Solyc01g007020.3	1.22461	NA	0.00384737	0	U-box domain-containing family protein (AHRD V3.3 *** B9IIK9_POPTR)
Solyc11g011240.1	1.25363	NA	1.93578e-05	0	geranylgeranyl pyrophosphate synthase 1
Solyc11g069220.2	1.25233	NA	0.0080846	0	MLO-like protein (AHRD V3.3 *** K4DA78_SOLLC)
Solyc01g028805.1	1.23445	NA	0.00478026	0	Cytochrome P450 (AHRD V3.3 *** A0A061GI36_THECC)
Solyc01g110060.3	1.24486	NA	1.11022e-16	0	Purple acid phosphatase (AHRD V3.3 *** A0A0V0IAA9_SOLCH)
Solyc04g076260.2	1.22579	NA	0.00173857	0	thionin-like protein (AHRD V3.3 *** AT5G64816.4)
Solyc05g007830.3	1.24465	NA	3.33067e-16	0	expansin12
Solyc01g107460.2	1.24491	NA	1.5099e-14	0	LOW QUALITY:neuronal PAS domain protein (AHRD V3.3 *** AT5G64190.2)
Solyc05g051310.1	1.20339	NA	0.00851158	0	LOW QUALITY:Ethylene-responsive transcription factor 5 (AHRD V3.3 *-* ERF5_NICSY)
Solyc01g111350.3	1.23507	NA	1.11022e-16	0	Nodulin-like / Major Facilitator Superfamily protein (AHRD V3.3 *** A0A0K9P7P6_ZOSMR)
Solyc09g074570.1	1.23389	NA	0.00140439	0	Glutaredoxin (AHRD V3.3 *** B3F8F2_SOLTU)
Solyc08g077330.3	1.23803	NA	0.00778828	0	Expansin-like protein (AHRD V3.3 *** W9SU42_9ROSA)
Solyc04g007800.3	1.2294	NA	5.42066e-12	0	Calcium-dependent lipid-binding (CaLB domain) family protein (AHRD V3.3 *** AT1G70810.1)
Solyc07g063170.1	1.21454	NA	0.0001301	0	Sodium/calcium exchanger family protein (AHRD V3.3 --* AT5G17850.2)
Solyc01g109690.1	1.20336	NA	0.0127442	0	MYB transcription factor (AHRD V3.3 *** F2WZH1_VITPS)
Solyc03g113250.3	1.20614	NA	0.0110641	0	nitrate transporter 1:2 (AHRD V3.3 *** AT1G69850.1)
Solyc06g008300.3	1.22066	NA	0.000331266	0	Leucine-rich repeat receptor-like protein kinase family protein (AHRD V3.3 *** AT4G08850.1)
Solyc04g081290.3	1.22437	NA	4.44089e-16	0	Cytokinin riboside 5'-monophosphate phosphoribohydrolase (AHRD V3.3 *** K4BVK8_SOLLC)
Solyc04g064870.3	1.22639	NA	0	0	protein early flowering 2-like
Solyc08g007500.3	1.1888	NA	0.0112437	0	PPR containing protein (AHRD V3.3 *** AT4G22758.1)
Solyc12g088300.2	1.19973	NA	0.0111552	0	At4g33800-like protein (AHRD V3.3 *** A0A068F620_BRANA)
Solyc01g067120.3	1.21264	NA	0.00419773	0	Cullin 1, putative (AHRD V3.3 *** A0A061EP85_THECC)
Solyc03g007350.1	1.24099	NA	0.011099	0	Pentatricopeptide repeat-containing protein (AHRD V3.3 *** A0A061EH92_THECC)
Solyc10g047300.2	1.22059	NA	3.56837e-12	0	Translocon at the outer membrane of chloroplasts 64-V isoform 1 (AHRD V3.3 *** A0A061E2D6_THECC)
Solyc06g073560.3	1.21428	NA	2.07304e-05	0	Acyl-CoA dehydrogenase, putative (AHRD V3.3 *** B9SK49_RICCO)
Solyc12g056950.2	1.20773	NA	0.000594643	0	senescence-associated family protein, putative (DUF581) (AHRD V3.3 *** AT1G78020.1)
Solyc12g010170.2	1.10238	NA	0.0133691	0	bHLH transcription factor 070
Solyc04g016040.1	1.20282	NA	0.0112409	0	LOW QUALITY:lipid-binding serum glycoprotein family protein (AHRD V3.3 --* AT3G20270.3)
Solyc02g093480.3	1.19428	NA	0.00669826	0	lysine ketoglutarate reductase trans-splicing protein (DUF707) (AHRD V3.3 *** AT1G67850.7)
Solyc01g006300.3	1.20955	NA	2.88658e-15	0	LECEVI1A
Solyc10g086240.2	1.20707	NA	2.88658e-15	0	Glycosyltransferase (AHRD V3.3 *** V4SWV8_9ROSI)
Solyc10g085350.2	1.19599	NA	0.00581147	0	Macrophage migration inhibitory factor (AHRD V3.3 *** A0A103YL90_CYNCS)
Solyc06g075650.3	1.19257	NA	0.00501436	0	tonoplast intrinsic protein 1.2
Solyc06g065825.1	1.20833	NA	0.00510399	0	dipeptide transport ATP-binding protein (AHRD V3.3 *** AT3G05570.1)
Solyc03g097930.3	1.18611	NA	0.00312361	0	transcription regulator (AHRD V3.3 --* AT1G02080.3)
Solyc08g005880.3	1.18196	NA	0.00252164	0	Protein DETOXIFICATION (AHRD V3.3 *** K4CI77_SOLLC)
Solyc09g009830.3	1.20178	NA	9.99201e-16	0	Carbonic anhydrase family protein (AHRD V3.3 *** D7LUA2_ARALL)
Solyc00g080750.3	1.18541	NA	0.00528379	0	Plastid movement impaired protein (AHRD V3.3 *** A0A072VEV4_MEDTR)
Solyc03g007840.1	1.16805	NA	0.00511118	0	Pentatricopeptide repeat-containing protein, putative (AHRD V3.3 *** B9RIP1_RICCO)
Solyc09g075670.1	1.20198	NA	0.00364388	0	Alpha/beta-Hydrolases superfamily protein (AHRD V3.3 *** A0A061EKQ6_THECC)
Solyc04g056530.2	1.16783	NA	0.00454313	0	L18 ribosomal protein Heart Stopper (AHRD V3.3 *** A0A0I9RJ77_TOBAC)
Solyc09g074855.1	1.16425	NA	0.0111651	0	Cytochrome b-c1 complex subunit 6 (AHRD V3.3 *** A0A0V0GP56_SOLCH)
Solyc05g007980.3	1.19744	NA	0.00843345	0	Sulfate transporter, putative (AHRD V3.3 *** B9SJ59_RICCO)
Solyc05g009090.2	1.18689	NA	0.00651848	0	Receptor-like protein kinase (AHRD V3.3 *** D3G6F0_CAPAN)
Solyc02g092920.3	1.19413	NA	1.11022e-16	0	heavy metal atpase 1 (AHRD V3.3 *** AT4G37270.1)
Solyc12g099810.2	1.19119	NA	0.00105775	0	Crt (AHRD V3.3 *** A0A0B0NUB3_GOSAR)
Solyc11g010260.2	1.16814	NA	0.00601441	0	Pentatricopeptide repeat-containing protein (AHRD V3.3 *** A0A103XU85_CYNCS)
Solyc01g103650.3	1.19111	NA	1.88738e-15	0	Embryogenesis-associated EMB8 (AHRD V3.3 *** A0A0B0MZB5_GOSAR)
Solyc04g071165.1	1.17032	NA	0.00490745	0	Vacuolar iron transporter (AHRD V3.3 *** A0A199VAI8_ANACO)
Solyc03g033390.3	1.17968	NA	0.00473233	0	F-box family protein (AHRD V3.3 *** A0A061DGH5_THECC)
Solyc03g112700.1	1.18386	NA	0.000259148	0	calmodulin-binding protein (DUF1645) (AHRD V3.3 *** AT2G15760.1)
Solyc01g094840.3	1.18152	NA	0.00581439	0	RING/U-box superfamily protein, putative (AHRD V3.3 *** A0A061G5W7_THECC)
Solyc09g089680.3	1.19799	NA	0.00492976	0	2-oxoglutarate (2OG) and Fe(II)-dependent oxygenase superfamily protein (AHRD V3.3 *** AT1G04350.1)
Solyc09g083090.3	1.17346	NA	0.000427768	0	Non-specific serine/threonine protein kinase (AHRD V3.3 *** K4CVT6_SOLLC)
Solyc07g008210.3	1.17971	NA	8.54872e-15	0	Tetratricopeptide repeat (TPR)-like superfamily protein (AHRD V3.3 *-* AT1G80130.1)
Solyc01g088490.3	1.18404	NA	0.00839822	0	Pentatricopeptide repeat-containing protein (AHRD V3.3 *** A0A103XV88_CYNCS)
Solyc10g006150.3	1.14749	NA	0.00590286	0	DUF4408 domain protein (AHRD V3.3 *** G7K8L0_MEDTR)
Solyc05g050120.3	1.17823	NA	0	0	cytosolic NADP-malic enzyme
Solyc11g018800.2	1.14648	NA	0.0103243	0	Peroxidase (AHRD V3.3 *** K4D6T3_SOLLC)
Solyc10g008520.3	1.17391	NA	0	0	Auxin-responsive GH3 family protein (AHRD V3.3 *** AT4G03400.2)
Solyc03g095180.3	1.17233	NA	0.00360204	0	Superoxide dismutase (AHRD V3.3 *** Q7YK44_SOLLC)
Solyc06g066590.3	1.12664	NA	0.00952579	0	Plant cadmium resistance 2 (AHRD V3.3 *** A0A0K9NVT8_ZOSMR)
Solyc02g077040.4	1.17156	NA	1.22125e-15	0	phytophthora-inhibited protease 1
Solyc03g031460.1	1.17705	NA	0.00303981	0	Pentatricopeptide repeat-containing protein (AHRD V3.3 *** A0A103XF40_CYNCS)
Solyc09g011270.3	1.15742	NA	0.00478956	0	Cysteine/Histidine-rich C1 domain family protein (AHRD V3.3 *** AT2G37820.1)
Solyc02g077650.2	1.18807	NA	0.0129148	0	Pentatricopeptide repeat-containing family protein (AHRD V3.3 *** B9N3J7_POPTR)
Solyc06g051680.1	1.1451	NA	0.0112532	0	Protein EARLY FLOWERING 4 (AHRD V3.3 *-* A0A0B2RPG0_GLYSO)
Solyc02g086450.1	1.08095	NA	0.0129764	0	LOW QUALITY:cyclin-dependent kinase inhibitor (AHRD V3.3 *** AT1G10690.1)
Solyc10g080980.2	1.1385	NA	0.00482109	0	WAT1-related protein (AHRD V3.3 *** K4D2Y5_SOLLC)
Solyc01g066200.1	1.12975	NA	0.011165	0	LOW QUALITY:Glucan endo-1,3-beta-glucosidase 8 (AHRD V3.3 --* W9S9M9_9ROSA)
Solyc05g014390.3	1.16285	NA	4.28757e-08	0	ABC subfamily C transporter (AHRD V3.3 *** A0A077RXF4_WHEAT)
Solyc08g079870.3	1.16017	NA	3.93019e-14	0	subtilisin
Solyc07g066010.3	1.15485	NA	1.5996e-07	0	Amino acid transporter, putative (AHRD V3.3 *** B9T659_RICCO)
Solyc12g011400.2	1.1679	NA	0.0109538	0	Pentatricopeptide repeat-containing protein (AHRD V3.3 *** A0A103XLX2_CYNCS)
Solyc05g015330.1	1.15239	NA	0.00763097	0	LOW QUALITY:Nuclear transcription factor Y protein (AHRD V3.3 *** G7JC00_MEDTR)
Solyc04g064630.3	1.10203	NA	0.0141536	0	Bidirectional sugar transporter SWEET (AHRD V3.3 *** K4BT54_SOLLC)
Solyc12g011320.2	1.13332	NA	0.00805828	0	Glutathione S-transferase (AHRD V3.3 *** D3Y4H6_BRUGY)
Solyc03g096770.1	1.15116	NA	0.0117564	0	Response to low sulfur protein, putative (AHRD V3.3 *** G7J9Q1_MEDTR)
Solyc02g065190.3	1.15908	NA	0.00520814	0	Cytochrome P450 (AHRD V3.3 *** Q8H0I6_PETHY)
Solyc06g069700.3	1.13132	NA	0.00687769	0	Pentatricopeptide repeat-containing protein, putative (AHRD V3.3 *** A0A061G4F9_THECC)
Solyc09g010360.3	1.14738	NA	0.00699816	0	WAT1-related protein (AHRD V3.3 *** K4CR63_SOLLC)
Solyc08g083060.3	1.14738	NA	0	0	Yellow stripe-like transporter 1 (AHRD V3.3 *** T1Q4G6_ARAHY)
Solyc07g006630.3	1.14737	NA	4.04729e-05	0	CONSTANS-like protein (AHRD V3.3 *** B2MW87_SOLLC)
Solyc04g082590.3	1.15031	NA	0.00487879	0	Protein canopy-1 (AHRD V3.3 *** A0A199UU79_ANACO)
Solyc02g086600.3	1.15182	NA	0.0048635	0	polyribonucleotide nucleotidyltransferase (AHRD V3.3 *** AT5G14580.1)
Solyc04g007780.3	1.13923	NA	0.0023502	0	MLP (AHRD V3.3 *** G8DRV9_GOSBA)
Solyc04g015820.1	1.13657	NA	0.00505952	0	LOW QUALITY:ferrochelatase 1 (AHRD V3.3 --* AT5G26030.2)
Solyc01g097070.3	1.09723	NA	0.00591991	0	DNA topoisomerase (AHRD V3.3 *** K4B095_SOLLC)
Solyc07g053950.1	1.14138	NA	1.36596e-07	0	DNA-directed RNA polymerase subunit alpha (AHRD V3.3 --* A0A0K1ZCQ4_9ASTE)
Solyc05g008820.3	1.13183	NA	0.000180451	0	Lipid phosphate phosphatase-like protein (AHRD V3.3 *** A0A072U232_MEDTR)
Solyc12g098490.2	1.14114	NA	0	0	Serine hydroxymethyltransferase (AHRD V3.3 *** M1A0B7_SOLTU)
Solyc04g054930.3	1.14011	NA	1.11022e-15	0	Trehalose 6-phosphate phosphatase (AHRD V3.3 *** M1BUG9_SOLTU)
Solyc05g007640.3	1.13283	NA	0.0108406	0	Disease resistance protein (NBS-LRR class) family (AHRD V3.3 *-* AT5G38350.1)
Solyc08g080620.1	1.12948	NA	0.00268816	0	PR-5x
Solyc04g009000.1	1.11371	NA	0.00459782	0	Pentatricopeptide repeat-containing protein (AHRD V3.3 *** A0A103XCD9_CYNCS)
Solyc05g054610.1	1.12124	NA	0.00502853	0	histone H4 (AHRD V3.3 *** AT2G28740.1)
Solyc10g080070.2	1.11363	NA	0.00498641	0	Mitochondrial GTPase 1 (AHRD V3.3 *** A0A0B0PKU7_GOSAR)
Solyc08g014440.3	1.12973	NA	0.00230696	0	BTB/POZ and TAZ domain protein (AHRD V3.3 *** G7K3T4_MEDTR)
Solyc02g071870.3	1.12357	NA	0.00282301	0	Receptor protein kinase, putative (AHRD V3.3 *** Q9C6G5_ARATH)
Solyc01g088810.3	1.12829	NA	0.0110123	0	Ankyrin repeat-containing protein (AHRD V3.3 *** A0A118K0H6_CYNCS)
Solyc03g116170.3	1.13056	NA	0.00326054	0	Nucleosome assembly protein family (AHRD V3.3 *** A9RDJ7_PHYPA)
Solyc04g076220.3	1.1254	NA	0.000226598	0	AT hook motif DNA-binding family protein (AHRD V3.3 *** G7J554_MEDTR)
Solyc10g009090.3	1.11791	NA	0.0035829	0	Mitochondrial substrate carrier family protein (AHRD V3.3 *** AT2G33820.1)
Solyc03g034206.1	1.08493	NA	0.00457586	0	BZIP domain class transcription factor (AHRD V3.3 --* D9ZIP9_MALDO)
Solyc09g097840.2	1.10531	NA	0.0046614	0	Pentatricopeptide repeat-containing protein (AHRD V3.3 *** A0A103XYK9_CYNCS)
Solyc10g009400.3	1.12321	NA	0.00280453	0	S-adenosyl-L-methionine-dependent methyltransferase (AHRD V3.3 *-* A0A0R4XC65_9MYRT)
Solyc04g051660.3	1.11994	NA	0.000773883	0	Tetratricopeptide repeat (TPR)-like superfamily protein (AHRD V3.3 *** AT4G39470.1)
Solyc01g079950.3	1.11275	NA	0.00584738	0	Xyloglucan-specific endoglucanase inhibitor protein 2 (AHRD V3.3 *** F1DHN5_SOLTU)
Solyc03g116900.3	1.11446	NA	2.22045e-16	0	Metal transporter (AHRD V3.3 *** C4TNX3_TOBAC)
Solyc05g008120.3	1.1029	NA	0.00322885	0	Chaperone DnaJ (AHRD V3.3 *** A0A0B0MDP3_GOSAR)
Solyc12g088840.1	1.10699	NA	0.00281282	0	LOW QUALITY:Calcium-binding EF-hand family protein, putative (AHRD V3.3 *** A0A061FAV4_THECC)
Solyc02g068820.2	1.11389	NA	0	0	Leucine-rich receptor-like protein kinase family protein (AHRD V3.3 *** AT5G46330.2)
Solyc06g075350.2	1.12288	NA	0.00954747	0	tRNA-splicing endonuclease subunit Sen2 (AHRD V3.3 *** A2Q3E8_MEDTR)
Solyc09g009400.3	1.08964	NA	0.0050814	0	APO protein 3, mitochondrial, putative (AHRD V3.3 *** B9RX46_RICCO)
Solyc11g069940.1	1.10625	NA	0.00314533	0	Glutaredoxin (AHRD V3.3 *** A0A118JSL8_CYNCS)
Solyc07g049660.3	1.10554	NA	1.11022e-16	0	Benzyl alcohol O-benzoyltransferase (AHRD V3.3 *-* BEBT_TOBAC)
Solyc03g078630.3	1.10108	NA	0.00262845	0	Polyubiquitin (AHRD V3.3 *-* UBI2P_PETCR)
Solyc09g011650.3	1.0984	NA	0.000643297	0	Glutathione S-transferase (AHRD V3.3 *** A0A0N9HTE9_HELAN)
Solyc11g067150.2	1.08917	NA	0.00679148	0	transmembrane protein (AHRD V3.3 *** AT4G04190.1)
Solyc06g009620.1	1.1143	NA	0.0112328	0	Pentatricopeptide repeat superfamily protein, putative (AHRD V3.3 *** A0A061F8B1_THECC)
Solyc04g079480.2	1.07691	NA	0.00590147	0	Serpin-like protein (AHRD V3.3 *** Q8GT65_CITPA)
Solyc02g085210.1	1.08127	NA	0.00269313	0	LOW QUALITY:S-adenosyl-L-methionine-dependent methyltransferases superfamily protein (AHRD V3.3 *** AT1G08125.2)
Solyc09g007430.1	1.09621	NA	0.00285102	0	Single-stranded DNA binding protein (AHRD V3.3 *** D7KGI0_ARALL)
Solyc03g114180.3	1.0766	NA	0.00622663	0	Glycosyltransferase (AHRD V3.3 *** K4BKS0_SOLLC)
Solyc03g096290.3	1.09112	NA	0	0	plasma membrane intrinsic protein 1.7
Solyc10g080600.2	1.08807	NA	0.00501333	0	Zinc finger family protein (AHRD V3.3 *** B9HA00_POPTR)
Solyc10g078540.2	1.08485	NA	2.05649e-05	0	H/ACA ribonucleoprotein complex subunit 1-like protein 1, putative, expressed (AHRD V3.3 *-* Q2R242_ORYSJ)
Solyc11g066270.2	1.08245	NA	0.0059078	0	xyloglucan endotransglucosylase-hydrolase 6
Solyc12g056960.2	1.08496	NA	2.91685e-05	0	Glucan 1,3-beta-glucosidase (AHRD V3.3 *** A0A151TZN5_CAJCA)
Solyc10g045310.2	1.08981	NA	0.00172345	0	Oxidoreductase/ transition metal ion binding protein (AHRD V3.3 *** D7MCM0_ARALL)
Solyc11g045530.2	1.04758	NA	0.0132111	0	LOB domain-containing protein, putative (AHRD V3.3 *** B9RI26_RICCO)
Solyc11g008200.1	1.07356	NA	0.00371855	0	LOW QUALITY:Major facilitator superfamily protein (AHRD V3.3 *** AT2G39210.1)
Solyc12g014230.2	1.08441	NA	7.77156e-16	0	DAG protein (AHRD V3.3 *** A0A0K9PW98_ZOSMR)
Solyc01g102740.3	1.08046	NA	0.0026362	0	NAC domain-containing protein, putative (AHRD V3.3 *** B9S056_RICCO)
Solyc09g061340.1	1.07807	NA	0.00416571	0	Pentatricopeptide repeat-containing protein (AHRD V3.3 *** A0A199VVG3_ANACO)
Solyc03g116990.1	1.06981	NA	0.00672701	0	Protein transport protein Sec61 subunit beta, putative (AHRD V3.3 *** B9SK56_RICCO)
Solyc09g007440.3	1.08461	NA	0.00290455	0	Dead box ATP-dependent RNA helicase, putative (AHRD V3.3 *** B9S4I3_RICCO)
Solyc10g055680.1	1.08011	NA	1.11022e-16	0	Methyltransferase (AHRD V3.3 *** K4D1F8_SOLLC)
Solyc06g035810.1	1.02096	NA	0.010921	0	S-adenosyl-L-methionine-dependent methyltransferases superfamily protein (AHRD V3.3 *-* AT4G00750.1)
Solyc05g010680.2	1.06016	NA	0.0041221	0	alpha/beta-Hydrolases superfamily protein (AHRD V3.3 *** AT3G30380.2)
Solyc11g006070.2	1.07435	NA	2.33147e-15	0	Peptidyl-prolyl cis-trans isomerase (AHRD V3.3 *** M1CSR8_SOLTU)
Solyc04g080540.2	1.02066	NA	0.011234	0	DNA polymerase epsilon catalytic subunit A, putative (AHRD V3.3 *** A0A061FCM9_THECC)
Solyc09g011420.3	1.07328	NA	1.11022e-16	0	Ribosomal protein l7ae (AHRD V3.3 *** A0A0A0LF58_CUCSA)
Solyc12g005720.1	1.05057	NA	0.00508459	0	Cysteine-rich RLK (Receptor-like kinase) protein (AHRD V3.3 *** G7IKM1_MEDTR)
Solyc08g081495.1	1.07008	NA	8.83129e-07	0	Mitogen-activated protein kinase (AHRD V3.3 *** A0A0V0I7N7_SOLCH)
Solyc02g065560.1	1.06978	NA	0.00555381	0	Pentatricopeptide repeat-containing protein, putative (AHRD V3.3 *** B9R8H7_RICCO)
Solyc09g090040.3	1.06684	NA	0.00409231	0	Germin-like protein 1 (AHRD V3.3 *** B9NCV4_POPTR)
Solyc03g006410.3	1.08678	NA	0.0135015	0	DUF506 family protein (AHRD V3.3 *** G7IPT8_MEDTR)
Solyc03g097610.3	1.0556	NA	0.00541549	0	Bidirectional sugar transporter SWEET (AHRD V3.3 *** K4BJH8_SOLLC)
Solyc11g071960.2	1.06024	NA	0.00607337	0	Sulfhydryl oxidase (AHRD V3.3 *** K4DAQ3_SOLLC)
Solyc09g089930.2	1.07081	NA	0.00102719	0	ethylene responsive factor E.2
Solyc09g098030.3	1.06539	NA	5.55112e-16	0	Cytochrome P450 (AHRD V3.3 *** A0A103Y530_CYNCS)
Solyc02g092510.3	1.05067	NA	0.00233432	0	UPF0553 protein (AHRD V3.3 *** A0A151SC52_CAJCA)
Solyc07g049230.1	1.06387	NA	1.65906e-09	0	RmlC-like cupins superfamily protein (AHRD V3.3 *** AT2G32650.2)
Solyc02g063440.3	1.05568	NA	0.00457677	0	cysteine-rich/transmembrane domain A-like protein (AHRD V3.3 -** AT2G32210.1)
Solyc12g017460.1	1.05957	NA	4.43679e-06	0	GDSL esterase/lipase (AHRD V3.3 *** A0A199UFA2_ANACO)
Solyc11g005350.2	1.0497	NA	0.0053255	0	WAT1-related protein (AHRD V3.3 *** K4D4E8_SOLLC)
Solyc10g008910.1	1.05983	NA	0	0	Histone H3 (AHRD V3.3 *** A0A068VC55_COFCA)
Solyc04g063300.2	1.06267	NA	0.00953539	0	Pentatricopeptide repeat-containing protein, putative (AHRD V3.3 *** B9SVS3_RICCO)
Solyc07g063160.2	1.049	NA	0.00322778	0	Cytochrome c oxidase copper chaperone (AHRD V3.3 *** A0A0B0PK07_GOSAR)
Solyc05g050570.3	1.07077	NA	0.00833974	0	Molybdopterin biosynthesis CNX3-like protein (AHRD V3.3 *** A0A0B0MZX3_GOSAR)
Solyc08g067310.1	1.05938	NA	0.00298977	0	Non-specific serine/threonine protein kinase (AHRD V3.3 *** K4CLV7_SOLLC)
Solyc01g100800.2	1.04866	NA	0.00532427	0	Pentatricopeptide repeat-containing family protein (AHRD V3.3 *** B9I6P8_POPTR)
Solyc01g094280.3	1.04851	NA	0.00173484	0	Bifunctional protein FolD (AHRD V3.3 *** W9RX84_9ROSA)
Solyc03g118080.3	1.04035	NA	0.0031957	0	Pentatricopeptide repeat-containing protein, putative (AHRD V3.3 *** B9RA45_RICCO)
Solyc11g006350.1	1.05057	NA	0.0044541	0	aspatate carbamoyltransferase
Solyc06g007170.3	1.04505	NA	0.000284063	0	Trichome birefringence-like protein (AHRD V3.3 *** G7IKB9_MEDTR)
Solyc01g097970.3	1.05094	NA	0.00523697	0	Deoxyuridine 5'-triphosphate nucleotidohydrolase (AHRD V3.3 *** DUT_SOLLC)
Solyc07g006230.1	1.04209	NA	5.99803e-05	0	LOW QUALITY:NAC domain-containing protein 78 (AHRD V3.3 --* M7YSE5_TRIUA)
Solyc01g106805.1	1.06317	NA	0.00808004	0	Amino acid permease (AHRD V3.3 *** A0A0A0L0I6_CUCSA)
Solyc03g019840.3	1.04432	NA	0.00526716	0	DNA binding protein (AHRD V3.3 *-* AT3G52170.4)
Solyc05g013880.1	1.03983	NA	0.00301099	0	Transducin/WD40 repeat-like superfamily protein (AHRD V3.3 *** A0A061E701_THECC)
Solyc04g077230.1	1.04759	NA	1.4988e-14	0	Indole-3-acetaldehyde oxidase (AHRD V3.3 --* ALDO1_MAIZE)
Solyc10g084630.2	1.04314	NA	0.00360637	0	RNA-binding family protein (AHRD V3.3 *** A0A061ET74_THECC)
Solyc02g085935.1	1.05225	NA	0.0081188	0	Complex 1 LYR protein (AHRD V3.3 *** A0A103XDK3_CYNCS)
Solyc05g046290.3	1.02057	NA	0.00832718	0	Xyloglucan endotransglucosylase/hydrolase (AHRD V3.3 *** K4C0W2_SOLLC)
Solyc04g008600.3	1.0467	NA	0.0115735	0	Zinc knuckle family protein (AHRD V3.3 *** B9HVL9_POPTR)
Solyc06g059730.2	1.00011	NA	0.00989026	0	SlPIN6
Solyc04g074050.3	1.04332	NA	0.000248809	0	Receptor protein kinase, putative (AHRD V3.3 *** A0A061FG24_THECC)
Solyc02g069025.1	1.01469	NA	0.0118254	0	Phloem protein 2-like protein (AHRD V3.3 *** A0A103Y5W1_CYNCS)
Solyc01g057460.3	1.03539	NA	1.11764e-05	0	mediator of RNA polymerase II transcription subunit 15a-like protein (AHRD V3.3 *-* AT1G15780.2)
Solyc08g077740.1	1.02785	NA	0.00502376	0	Leucine-rich repeat receptor-like protein kinase family protein (AHRD V3.3 *** AT2G33170.2)
Solyc07g062100.3	1.02482	NA	0.00325859	0	PHD-zinc-finger-like domain protein (AHRD V3.3 *** G7ZV42_MEDTR)
Solyc09g098110.3	1.0286	NA	0.000838487	0	bHLH transcription factor 092
Solyc01g099405.1	1.01904	NA	0.0118248	0	Ribosomal L32p protein family (AHRD V3.3 --* AT1G26740.1)
Solyc04g009860.3	1.03581	NA	6.31866e-07	0	2-oxoglutarate (2OG) and Fe(II)-dependent oxygenase superfamily protein (AHRD V3.3 *** AT1G06620.1)
Solyc12g038980.2	1.03531	NA	3.33067e-16	0	H/ACA ribonucleoprotein complex subunit 2-like protein (AHRD V3.3 *** A0A0B2QAW4_GLYSO)
Solyc07g008560.3	1.03765	NA	0.00674012	0	Purple acid phosphatase (AHRD V3.3 *** K4CBX4_SOLLC)
Solyc07g055025.1	1.01038	NA	0.0111576	0	Mitochondral 37S ribosomal protein S27 (AHRD V3.3 -** A0A0B2P5W5_GLYSO)
Solyc10g045490.1	1.00638	NA	0.00580163	0	LOW QUALITY:Ubiquitin carboxyl-terminal hydrolase family protein (AHRD V3.3 *** AT5G62990.1)
Solyc06g054090.1	1.00809	NA	0.00834434	0	LOW QUALITY:Acetyltransferase (GNAT) domain protein (AHRD V3.3 *** A0A072VQW9_MEDTR)
Solyc02g071970.1	1.02027	NA	0.00667281	0	LOW QUALITY:F-box and Leucine Rich Repeat domains containing protein (AHRD V3.3 --* AT1G80960.6)
Solyc07g065340.1	1.02956	NA	3.10862e-15	0	Serine acetyltransferase (AHRD V3.3 *** Q6STL5_NICPL)
Solyc05g008960.3	1.0158	NA	0.00295913	0	Kinase family protein (AHRD V3.3 *** D7KAJ2_ARALL)
Solyc12g006630.2	1.01751	NA	0.00197829	0	Dynein light chain-like protein (AHRD V3.3 *-* Q8RV44_ORYSJ)
Solyc07g055310.1	1.02888	NA	0.0103624	0	Pentatricopeptide repeat-containing protein (AHRD V3.3 *** A0A061E4M2_THECC)
Solyc09g092260.3	1.01566	NA	0.00468365	0	chaperone protein dnaJ 20
Solyc08g077980.3	1.02432	NA	2.55351e-15	0	Bax inhibitor
Solyc01g099330.3	1.02875	NA	0.00717931	0	S-adenosyl-L-methionine-dependent methyltransferases superfamily protein (AHRD V3.3 *** AT4G01240.1)
Solyc06g062520.1	1.00907	NA	0.00476074	0	Dof zinc finger protein (AHRD V3.3 *** W9QMS6_9ROSA)
Solyc02g083490.3	1.00925	NA	0.00372143	0	Peroxidase (AHRD V3.3 *** K4BAL7_SOLLC)
Solyc01g098570.2	1.0097	NA	0.0112055	0	LOW QUALITY:FANTASTIC four-like protein (DUF3049) (AHRD V3.3 *-* AT1G54740.1)
Solyc09g082570.3	1.01425	NA	0.00370452	0	Neurogenic locus notch-like protein (AHRD V3.3 *** A0A072VSF9_MEDTR)
Solyc04g079310.3	1.01528	NA	0	0	RNA-binding protein (AHRD V3.3 *** A0A0K9NR72_ZOSMR)
Solyc01g097670.3	1.00601	NA	0.0102681	0	Pentatricopeptide repeat-containing protein (AHRD V3.3 *** A0A118JZF1_CYNCS)
Solyc07g024070.2	1.02262	NA	0.0107963	0	Ubiquitin-conjugating enzyme family protein (AHRD V3.3 *-* B6UES9_MAIZE)
Solyc07g049670.3	1.01339	NA	6.66134e-16	0	Benzyl alcohol O-benzoyltransferase (AHRD V3.3 *** BEBT_TOBAC)
Solyc10g086380.1	1.01992	NA	0.0110659	0	GAI-like protein 1 (AHRD V3.3 *** A1YWN9_9ROSI)
Solyc06g036110.1	1.00668	NA	0.00117132	0	LOW QUALITY:Calcium-dependent lipid-binding (CaLB domain) family protein (AHRD V3.3 *** AT5G23950.2)
Solyc04g054510.3	1.00491	NA	0.00266107	0	FK506-binding protein 16-2 (AHRD V3.3 *** AT4G39710.3)
Solyc06g050760.1	1.0067	NA	0.00338905	0	Wound-induced protein 1 (AHRD V3.3 *** WUN1_SOLTU)
Solyc06g083270.3	1.00829	NA	0.000174548	0	ER lumen retaining receptor family-like protein (AHRD V3.3 *** Q38JH5_SOLTU)
Solyc10g080610.1	1.00718	NA	0	0	F-box/kelch-repeat protein (AHRD V3.3 *** A0A172MAC1_VITPS)
Solyc08g007570.3	1.00362	NA	0.00719761	0	Homeobox-leucine zipper protein HOX9, putative (AHRD V3.3 *** A0A061DUZ5_THECC)

## Sheet: DOWN
Supplementary table 3. B) The table lists downregulated genes identified in San Marzano plants infested by M. euphorbiae. Values of Log2 Fold Change, p-value, FDR and gene description are indicated.
Gene ID	logFC	P-value	FDR	Gene name	Gene description
Solyc10g084890.2	-8.87763	1.4108e-18	5.93862e-16	0	Glycosyltransferase (AHRD V3.3 *** K4D3V7_SOLLC)
Solyc03g025810.3	-8.54772	1.07247e-07	4.70653e-06	0	Low-temperature-induced 65 kDa-like protein (AHRD V3.3 *-* A0A0B0MRR8_GOSAR)
Solyc01g066910.3	-8.32875	6.239e-11	6.77293e-09	0	Protease inhibitor/seed storage/lipid transfer protein family protein (AHRD V3.3 *** D7MM18_ARALL)
Solyc07g008380.2	-8.31775	2.00889e-07	8.01459e-06	0	HXXXD-type acyl-transferase family protein, putative (AHRD V3.3 *** A0A061E8Z9_THECC)
Solyc10g008930.1	-8.0184	4.87941e-12	7.24049e-10	0	Glutaredoxin-like family protein (AHRD V3.3 *** B9H2P7_POPTR)
Solyc01g091010.3	-7.96304	5.66555e-12	8.00394e-10	0	CRABS CLAW-like protein1a
Solyc08g078940.1	-7.60104	8.78383e-10	7.16107e-08	0	Bifunctional inhibitor/lipid-transfer protein/seed storage 2S albumin superfamily protein (AHRD V3.3 *** AT1G12100.1)
Solyc07g018250.1	-7.39113	1.10349e-08	6.32237e-07	0	LOW QUALITY:GNS1/SUR4 membrane protein family (AHRD V3.3 *** AT3G06470.1)
Solyc09g005430.2	-7.36903	0.00235712	0.0201687	0	Leucine-rich repeat (LRR) family protein (AHRD V3.3 --* AT1G49490.2)
Solyc08g075150.3	-7.27665	1.27366e-07	5.43902e-06	0	Coiled-coil domain-containing 73 (AHRD V3.3 *** A0A0B0NIE5_GOSAR)
Solyc08g066880.3	-7.24266	0.00012594	0.00198596	0	Bark storage protein A (AHRD V3.3 *** A0A151TDP1_CAJCA)
Solyc05g041990.1	-7.21437	1.8657e-08	9.96942e-07	0	LOW QUALITY:Unknown protein (AHRD V3.3 )
Solyc08g078160.3	-7.16867	4.20622e-08	2.01762e-06	0	Oleosin (AHRD V3.3 *** K4C6R4_SOLLC)
Solyc03g112500.3	-7.11877	3.02295e-08	1.52077e-06	0	Raffinose synthase family protein (AHRD V3.3 *** A0A061FTV8_THECC)
Solyc02g075620.3	-7.10513	3.28057e-08	1.63442e-06	0	Pectinesterase (AHRD V3.3 *** K4B8N8_SOLLC)
Solyc07g054310.2	-6.9929	2.44049e-48	1.00675e-44	0	Cell wall protein (AHRD V3.3 *** I6QN83_HELAN)
Solyc05g040100.3	-6.99257	0.00256275	0.0213539	0	Membrin (AHRD V3.3 *** A0A0V0HLU2_SOLCH)
Solyc08g068630.3	-6.98495	4.62115e-07	1.64622e-05	0	Decarboxylase family protein IPR002129 Pyridoxal phosphate-dependent decarboxylase
Solyc07g061750.3	-6.90861	2.17733e-21	1.24749e-18	0	Ankyrin repeat-containing-like protein (AHRD V3.3 *** A0A061FUD1_THECC)
Solyc09g091800.3	-6.8873	7.24267e-07	2.43699e-05	0	LOW QUALITY:Fatty acid hydroxylase superfamily protein (AHRD V3.3 --* AT3G02590.2)
Solyc11g069650.2	-6.86436	0.00280625	0.0226987	0	Tetratricopeptide repeat (TPR)-like superfamily protein (AHRD V3.3 --* AT1G71420.1)
Solyc08g075032.1	-6.79566	0.00294915	0.0236046	0	Leaf senescence protein-like (AHRD V3.3 --* Q6YWS1_ORYSJ)
Solyc06g043036.1	-6.46208	0.000172972	0.00257226	0	Ycf68 (AHRD V3.3 *-* A0A1B0ZD71_EUCUL)
Solyc08g077900.3	-6.38008	6.2417e-25	6.77585e-22	0	Expansin-like protein (AHRD V3.3 *** W9S0F1_9ROSA)
Solyc08g074897.1	-6.0946	0.00493617	0.0348401	0	F-box/RNI/FBD-like domain protein (AHRD V3.3 *** G7I7L0_MEDTR)
Solyc08g067940.3	-6.06331	3.80863e-34	8.72853e-31	0	To encode a PR protein, Belongs to the plant thionin family with the following members:, putative (AHRD V3.3 -** A0A061GI20_THECC)
Solyc02g080330.3	-6.02215	1.13621e-50	5.85884e-47	0	Cytochrome P450 family protein (AHRD V3.3 *** B9H1E5_POPTR)
Solyc10g078770.2	-5.89905	2.06477e-09	1.4839e-07	0	Seed maturation protein (AHRD V3.3 *** Q9LKC5_GLYTO)
Solyc08g074910.3	-5.88218	0.00299659	0.0238639	0	F-box/FBD/LRR-repeat protein (AHRD V3.3 --* A0A0H4TD52_MOMCH)
Solyc12g011010.2	-5.84635	4.18114e-86	8.62402e-82	0	protodermal factor 1 (AHRD V3.3 *-* AT2G42840.1)
Solyc09g005610.3	-5.79101	7.66653e-10	6.35059e-08	0	transcription factor-like protein (AHRD V3.3 *** AT1G58330.1)
Solyc02g077970.3	-5.73435	5.04058e-05	0.000921009	0	Late embryogenesis abundant, putative (AHRD V3.3 *** B9RBC1_RICCO)
Solyc04g005600.2	-5.62007	2.00467e-14	4.80794e-12	0	MYB-related transcription factor (AHRD V3.3 *-* A0A059PRK4_SALMI)
Solyc08g075240.3	-5.60028	1.98762e-29	3.41639e-26	0	Long-chain-alcohol oxidase (AHRD V3.3 *** K4CMP1_SOLLC)
Solyc05g005170.3	-5.53745	1.18993e-15	3.55704e-13	0	Pectin lyase-like superfamily protein (AHRD V3.3 *** A0A061E6B2_THECC)
Solyc07g055950.3	-5.47708	2.62953e-29	4.17205e-26	0	Protodermal factor 1.1 (AHRD V3.3 *** F2YRC9_GOSHI)
Solyc09g062970.1	-5.47354	5.20929e-70	5.37234e-66	0	GDSL-like Lipase/Acylhydrolase superfamily protein (AHRD V3.3 --* AT3G53100.1)
Solyc11g069730.1	-5.40021	6.50422e-19	2.79492e-16	0	LOW QUALITY:SH2 domain protein A (AHRD V3.3 --* AT1G17040.3)
Solyc05g055343.1	-5.31942	1.59319e-07	6.5854e-06	0	Glycosyltransferase (AHRD V3.3 *** K4CEK8_SOLLC)
Solyc02g090960.1	-5.31225	3.82637e-24	3.81894e-21	0	Rapid alkalinization factor 3 (AHRD V3.3 *** Q6TF27_SOLCH)
Solyc01g066570.3	-5.25806	7.40862e-09	4.47148e-07	0	senescence-associated family protein (DUF581) (AHRD V3.3 *** AT1G22160.1)
Solyc12g098900.2	-5.19216	1.89701e-07	7.62724e-06	0	Late embryogenesis abundant protein (AHRD V3.3 *** J7F2C7_CAMSI)
Solyc09g091390.3	-5.08471	9.09593e-12	1.18742e-09	0	GATA transcription factor 18 (AHRD V3.3 --* GAT18_ORYSJ)
Solyc07g053360.3	-5.02005	3.29596e-08	1.63591e-06	0	Late embryogenesis abundant domain-containing family protein (AHRD V3.3 *** B9IQP9_POPTR)
Solyc01g112230.3	-5.00655	1.29924e-11	1.62413e-09	0	Metallothionein-like protein (AHRD V3.3 *** Q9FUJ8_SESIN)
Solyc04g007825.1	-4.96394	1.11809e-30	2.30618e-27	0	MLP-like protein 28 (AHRD V3.3 *** AT1G70830.1)
Solyc06g074680.3	-4.94106	2.30458e-07	9.08877e-06	0	phospholipid:diacylglycerol acyltransferase (AHRD V3.3 *** AT5G13640.1)
Solyc03g026040.3	-4.89848	1.6959e-21	9.99415e-19	0	LRR receptor-like kinase family protein (AHRD V3.3 *** A0A072VNY9_MEDTR)
Solyc03g121900.1	-4.86583	5.3328e-28	7.85674e-25	0	Bifunctional inhibitor/lipid-transfer protein/seed storage 2S albumin superfamily protein (AHRD V3.3 *** AT5G48490.1)
Solyc02g070980.1	-4.80446	2.76704e-14	6.41269e-12	0	Chlorophyll a-b binding protein, chloroplastic (AHRD V3.3 *** K4B876_SOLLC)
Solyc09g064490.2	-4.6893	3.39715e-07	1.26938e-05	0	Subtilisin-like protease SDD1 (AHRD V3.3 *** W9RB94_9ROSA)
Solyc01g020285.1	-4.68816	3.0924e-09	2.09127e-07	0	SU(VAR)3-9 homolog 5 (AHRD V3.3 --* AT2G35160.5)
Solyc04g015610.3	-4.58907	8.90428e-10	7.23069e-08	0	imidazolonepropionase (Protein of unknown function, DUF642) (AHRD V3.3 *** AT2G41810.1)
Solyc08g005665.1	-4.58274	8.36163e-12	1.11269e-09	0	Terpene synthase (AHRD V3.3 *-* G5CV36_SOLLC)
Solyc06g064820.3	-4.55145	1.16273e-23	1.04271e-20	0	GDSL esterase/lipase (AHRD V3.3 *** W9S0Q7_9ROSA)
Solyc03g116390.3	-4.50555	2.22187e-05	0.000459661	0	Late embryogenesis abundant protein (AHRD V3.3 *** E1AZA3_SOLLC)
Solyc06g072130.3	-4.45664	2.92202e-06	8.1777e-05	0	tonoplast intrinsic protein 3.1
Solyc12g088220.2	-4.43645	5.63593e-16	1.73503e-13	0	SlBCAT1
Solyc06g007890.3	-4.39339	1.24466e-08	6.9762e-07	0	Gibberellin-regulated family protein (AHRD V3.3 *** AT1G74670.1)
Solyc06g067980.3	-4.36816	2.11193e-10	2.05475e-08	0	Late embryogenesis abundant protein (AHRD V3.3 --* Q2QKE8_CATRO)
Solyc03g121600.3	-4.33102	2.11478e-67	1.45398e-63	0	Glucose-methanol-choline (GMC) oxidoreductase family protein (AHRD V3.3 *** AT1G72970.1)
Solyc02g070990.1	-4.3199	7.74479e-11	8.32e-09	0	Chlorophyll a-b binding protein, chloroplastic (AHRD V3.3 *** K4B877_SOLLC)
Solyc05g005865.1	-4.29995	1.22529e-17	4.86017e-15	0	Major latex-like protein (AHRD V3.3 *** D2D328_GOSHI)
Solyc03g034390.1	-4.2885	9.36239e-13	1.6505e-10	0	Lipid transfer protein (AHRD V3.3 *** S4TID2_GOSHI)
Solyc02g070935.1	-4.28283	4.45318e-08	2.12619e-06	0	Pectate lyase (AHRD V3.3 *-* A0A199VAW8_ANACO)
Solyc00g156980.3	-4.27469	1.57223e-22	1.24726e-19	0	Glucose-methanol-choline (GMC) oxidoreductase family protein (AHRD V3.3 *-* AT1G72970.2)
Solyc10g008830.2	-4.26262	1.64889e-07	6.76144e-06	0	GDSL esterase/lipase (AHRD V3.3 *** A0A0B2PGU7_GLYSO)
Solyc02g085590.3	-4.23299	1.03235e-05	0.000240079	0	BAC19.13 (AHRD V3.3 *** Q9FYW3_SOLLC)
Solyc02g080210.3	-4.23091	3.81157e-17	1.45588e-14	0	Pectinesterase (AHRD V3.3 *** K4B9P2_SOLLC)
Solyc06g051320.3	-4.20959	1.41177e-16	4.85319e-14	0	HXXXD-type acyl-transferase family protein, putative (AHRD V3.3 *** A0A061EWX8_THECC)
Solyc05g051580.3	-4.1907	6.11631e-11	6.67487e-09	0	Phototropic-responsive NPH3 family protein (AHRD V3.3 *** AT5G10250.2)
Solyc02g091130.3	-4.18102	3.16829e-14	7.18124e-12	0	ATP synthase subunit beta (AHRD V3.3 *** A0A0V0IJL8_SOLCH)
Solyc02g071000.1	-4.17147	4.69583e-12	7.01857e-10	0	Chlorophyll a-b binding protein, chloroplastic (AHRD V3.3 *** K4B878_SOLLC)
Solyc02g070970.1	-4.16606	8.94874e-11	9.41718e-09	0	Chlorophyll a-b binding protein, chloroplastic (AHRD V3.3 *** Q41422_SOLTU)
Solyc10g047530.2	-4.15226	2.48349e-08	1.28382e-06	0	Phototropic-responsive NPH3 family protein (AHRD V3.3 *** AT5G64330.1)
Solyc00g230070.1	-4.14933	0.000179496	0.00264449	0	LOW QUALITY:Photosystem II CP43 reaction center protein (AHRD V3.3 *-* PSBC_CUSEX)
Solyc07g007860.1	-4.13129	3.95538e-12	5.95502e-10	0	Bifunctional inhibitor/lipid-transfer protein/seed storage 2S albumin superfamily protein (AHRD V3.3 *-* AT2G10940.2)
Solyc08g080280.3	-4.12231	1.07197e-12	1.85802e-10	0	FAM91 carboxy-terminus protein (AHRD V3.3 --* AT1G35220.6)
Solyc06g005980.3	-4.11458	4.70856e-07	1.67446e-05	0	Anthranilate synthase (AHRD V3.3 *** A0A0K9NQE9_ZOSMR)
Solyc08g008500.3	-4.09085	2.14877e-10	2.08078e-08	0	Dof zinc finger protein (AHRD V3.3 *** A0A0B6VI93_TOBAC)
Solyc12g042760.1	-4.07922	3.92392e-19	1.83589e-16	0	Leucine-rich repeat receptor-like protein kinase family protein, putative (AHRD V3.3 *-* A0A061E290_THECC)
Solyc03g082950.3	-4.06536	3.5554e-07	1.31895e-05	0	BSD domain-containing protein (AHRD V3.3 --* AT2G10950.3)
Solyc03g095650.3	-4.06477	2.57478e-08	1.3178e-06	0	MLO-like protein (AHRD V3.3 *** K4BIY8_SOLLC)
Solyc06g035580.3	-4.06066	1.37685e-34	3.54986e-31	0	Glucose-methanol-choline (GMC) oxidoreductase family protein (AHRD V3.3 *** AT5G51950.3)
Solyc10g052740.2	-4.05841	6.93352e-07	2.35215e-05	0	LOW QUALITY:Photosystem I P700 chlorophyll a apoprotein A1 (AHRD V3.3 *-* PSAA_POPAL)
Solyc04g050570.3	-4.00836	1.18023e-12	2.02861e-10	0	GDSL esterase/lipase (AHRD V3.3 *** A0A0B2RSX5_GLYSO)
Solyc05g046030.3	-4.00447	5.45742e-07	1.90143e-05	0	Peroxidase (AHRD V3.3 *** K4C0T6_SOLLC)
Solyc07g008410.3	-3.96005	3.09877e-06	8.52204e-05	0	Protein DETOXIFICATION (AHRD V3.3 *** K4CBW0_SOLLC)
Solyc10g079150.2	-3.92765	1.11204e-05	0.000256565	0	Nuclear transcription factor Y subunit (AHRD V3.3 *-* A0A0K9P8V1_ZOSMR)
Solyc05g047670.1	-3.91102	0.00398855	0.0294902	0	Protein Ycf2 (AHRD V3.3 *-* YCF2_SOLLC)
Solyc01g057000.3	-3.8969	9.90999e-13	1.73223e-10	0	Universal stress protein
Solyc01g111950.3	-3.89511	3.46638e-06	9.4324e-05	0	Proline-rich receptor-like protein kinase PERK1 (AHRD V3.3 *** W9RKU6_9ROSA)
Solyc01g099620.3	-3.88942	0.0011057	0.0112623	0	Respiratory burst oxidase, putative (AHRD V3.3 *** B9RFA3_RICCO)
Solyc08g080480.3	-3.85034	6.2842e-06	0.000155604	0	Monomeric alpha-amylase inhibitor (AHRD V3.3 --* C4P627_TRIDC)
Solyc07g056360.1	-3.84162	4.83535e-09	3.07821e-07	0	LOW QUALITY:BHLH transcription factor (AHRD V3.3 *-* I1M6X1_SOYBN)
Solyc06g005475.1	-3.82769	1.16195e-10	1.18646e-08	0	Outer envelope pore protein 16, chloroplastic (AHRD V3.3 *-* A0A0K9PH60_ZOSMR)
Solyc12g100280.2	-3.82051	7.79437e-09	4.6599e-07	0	NAD(P)-binding Rossmann-fold superfamily protein (AHRD V3.3 *** AT3G55310.1)
Solyc04g014520.1	-3.79953	3.08194e-06	8.50794e-05	0	LOW QUALITY:Transmembrane protein 45B (AHRD V3.3 *** A0A151U0K4_CAJCA)
Solyc08g061010.3	-3.78586	7.41417e-09	4.47148e-07	0	Major facilitator superfamily protein (AHRD V3.3 *** AT2G26690.1)
Solyc05g010630.3	-3.75522	4.17278e-06	0.000110877	0	LOW QUALITY:Redox-regulatory protein FAM213A-like protein (AHRD V3.3 *-* A0A0B2R8Q7_GLYSO)
Solyc03g112590.3	-3.74281	6.8159e-05	0.00118337	0	cell division cycle 48 (AHRD V3.3 *** AT3G09840.1)
Solyc04g079890.3	-3.74121	7.78472e-09	4.6599e-07	0	Pathogenesis-related thaumatin family protein (AHRD V3.3 *** A0A072V262_MEDTR)
Solyc02g070950.1	-3.68856	5.34567e-12	7.71048e-10	0	Chlorophyll a-b binding protein, chloroplastic (AHRD V3.3 *** Q41422_SOLTU)
Solyc06g074710.1	-3.68386	2.25744e-09	1.59459e-07	0	hydroxycinnamoyl-CoA shikimate/quinate hydroxycinnamoyl transferase (AHRD V3.3 *** AT5G48930.1)
Solyc12g044320.2	-3.66264	5.22482e-08	2.46607e-06	0	Transducin/WD40 repeat-like superfamily protein (AHRD V3.3 *** AT3G50390.1)
Solyc04g074400.1	-3.65746	1.60972e-05	0.000351344	0	Phosphate-responsive 1 family protein, putative (AHRD V3.3 *** A0A061FGC9_THECC)
Solyc06g053870.3	-3.65706	2.81693e-09	1.94321e-07	0	3-ketoacyl-CoA synthase (AHRD V3.3 *** A0A023PL08_TOBAC)
Solyc04g008230.3	-3.6436	7.91819e-09	4.72025e-07	0	Pectin lyase-like superfamily protein (AHRD V3.3 *** AT1G48100.1)
Solyc03g111100.1	-3.63907	6.56687e-10	5.5285e-08	0	LOW QUALITY:AtIII18x5-like protein (AHRD V3.3 *** AT3G48510.1)
Solyc02g093180.3	-3.61951	0.000134087	0.00208102	0	HXXXD-type acyl-transferase family protein, putative (AHRD V3.3 *** A0A061DGL0_THECC)
Solyc12g005020.2	-3.59762	2.04456e-11	2.43763e-09	0	RING/U-box superfamily protein (AHRD V3.3 *** AT3G20395.1)
Solyc06g069730.3	-3.5799	5.25656e-10	4.54831e-08	0	chlorophyll a-b binding protein Cab12
Solyc01g099870.2	-3.56447	8.18369e-07	2.71377e-05	0	Bidirectional sugar transporter SWEET (AHRD V3.3 *-* M1CB29_SOLTU)
Solyc06g065050.2	-3.52969	1.85982e-05	0.000398345	0	Late embryogenesis abundant protein (LEA) family protein (AHRD V3.3 *** A0A072UTU9_MEDTR)
Solyc03g095700.1	-3.51722	1.08365e-07	4.73548e-06	0	LOW QUALITY:Voltage-dependent T-type calcium channel subunit alpha-1I, putative (AHRD V3.3 *** A0A061FSX7_THECC)
Solyc07g054280.1	-3.48542	2.74531e-12	4.38951e-10	0	Tyrosine decarboxylase (AHRD V3.3 *** Q000T5_ARICO)
Solyc01g094110.3	-3.4792	8.80955e-05	0.00147953	0	11S globulin seed storage protein 2 (AHRD V3.3 *** A0A0B2RJF9_GLYSO)
Solyc06g009940.1	-3.47585	7.34516e-06	0.000178657	0	LOW QUALITY:Photosystem I P700 chlorophyll a apoprotein A1 (AHRD V3.3 *-* PSAA_ENCLE)
Solyc02g084850.3	-3.47334	0.000113547	0.00181834	0	Abscisic acid and environmental stress-inducible protein TAS14 (AHRD V3.3 *** TAS14_SOLLC)
Solyc10g081840.2	-3.46992	1.19521e-11	1.52175e-09	0	Nuclear transcription factor Y subunit (AHRD V3.3 *-* A0A0K9P8V1_ZOSMR)
Solyc10g085610.2	-3.45687	7.23029e-22	4.51915e-19	0	Calmodulin binding protein, putative (AHRD V3.3 *** B9T5N0_RICCO)
Solyc05g010640.3	-3.45344	3.01606e-06	8.35025e-05	0	LOW QUALITY:Redox-regulatory protein FAM213A (AHRD V3.3 *** A0A1D1Y8W1_9ARAE)
Solyc04g078590.3	-3.43235	2.87536e-13	5.57749e-11	0	Receptor protein kinase, putative (AHRD V3.3 *** B9T4U3_RICCO)
Solyc02g087890.3	-3.42756	9.28595e-12	1.2046e-09	0	Drought induced 1 protein (AHRD V3.3 --* A0A075M2J2_GOSHI)
Solyc02g089170.3	-3.42067	1.94693e-07	7.79754e-06	0	Alpha-1,4-glucan-protein synthase [UDP-forming] 1 (AHRD V3.3 *** UPTG1_SOLTU)
Solyc01g091870.3	-3.41959	2.16595e-05	0.000449899	0	SPX domain-containing family protein (AHRD V3.3 *** B9GW54_POPTR)
Solyc05g024410.3	-3.40583	4.91557e-06	0.000127274	0	Na+/H+ exchanger 8 (AHRD V3.3 --* AT1G14660.2)
Solyc02g080220.3	-3.39058	9.03235e-20	4.43574e-17	0	Pectinesterase (AHRD V3.3 *** K4B9P3_SOLLC)
Solyc11g072310.2	-3.3844	3.45664e-08	1.69754e-06	0	gibberellin 20-oxidase-3
Solyc01g060085.1	-3.38289	3.10775e-10	2.79915e-08	0	Ribulose bisphosphate carboxylase large chain (AHRD V3.3 *-* RBL_LAVLA)
Solyc12g056610.2	-3.37228	3.53977e-13	6.71862e-11	0	NAD(P)-binding Rossmann-fold superfamily protein (AHRD V3.3 *** AT1G52340.1),Pfam:PF13561
Solyc11g006230.2	-3.37012	8.79693e-13	1.56418e-10	0	GRF1-interacting factor-like protein (AHRD V3.3 *** G7I6V2_MEDTR)
Solyc01g105860.3	-3.3632	1.31114e-05	0.000294913	0	(R)-limonene synthase (AHRD V1 ***- B9T537_RICCO)%3B contains Interpro domain(s) IPR005630 Terpene synthase%2C metal-binding domain
Solyc09g082620.3	-3.36178	5.33744e-05	0.000969102	0	EPIDERMAL PATTERNING FACTOR-like protein (AHRD V3.3 *-* AT4G14723.1)
Solyc01g010910.2	-3.35653	1.16344e-07	5.05011e-06	0	MYB-related transcription factor (AHRD V3.3 *** A0A059PRK4_SALMI)
Solyc01g112120.3	-3.33845	4.11911e-05	0.000780172	0	Flavin-containing monooxygenase (AHRD V3.3 *** M1BLU2_SOLTU)
Solyc06g074020.2	-3.32823	8.71091e-06	0.000207233	0	LOW QUALITY:ovate family protein12
Solyc02g093890.1	-3.32027	4.49278e-08	2.14014e-06	0	Emb|CAB62340.1 (AHRD V3.3 *** Q9FKS6_ARATH)
Solyc03g119550.2	-3.31331	3.09519e-05	0.000603732	0	LysM domain GPI-anchored protein 1, putative (AHRD V3.3 *** B9T592_RICCO)
Solyc08g005680.3	-3.30328	9.81761e-15	2.53123e-12	0	Z,Z-farnesyl pyrophosphate synthase
Solyc01g057170.3	-3.30314	6.85731e-05	0.00118856	0	DEAD-box ATP-dependent RNA helicase 48 (AHRD V3.3 --* RH48_ORYSJ)
Solyc10g008710.3	-3.29867	2.17652e-22	1.6627e-19	0	GDSL esterase/lipase family (AHRD V3.3 *** A0A151RL65_CAJCA)
Solyc08g016415.1	-3.28832	0.00203872	0.0181488	0	kinesin-like calmodulin-binding protein (ZWICHEL) (AHRD V3.3 --* AT5G65930.2)
Solyc01g087180.3	-3.26723	5.80495e-06	0.000145483	0	Microspore-specific promoter 2, putative (AHRD V3.3 --* A0A061G480_THECC)
Solyc04g005380.3	-3.26712	6.33415e-07	2.16305e-05	0	Ninja-family protein AFP1-like protein (AHRD V3.3 *** V5KZR9_SOLNI)
Solyc05g005230.3	-3.25688	6.54492e-13	1.17387e-10	0	Plant protein 1589 of Uncharacterized protein function (AHRD V3.3 *** A0A061EE06_THECC)
Solyc01g108210.3	-3.2558	1.29031e-07	5.49116e-06	0	Cytochrome P450 family ABA 8'-hydroxylase (AHRD V3.3 *** G7JL85_MEDTR)
Solyc09g075400.3	-3.24291	1.80542e-05	0.000387499	0	cytidinediphosphate diacylglycerol synthase 4 (AHRD V3.3 --* AT2G45150.3)
Solyc01g088430.3	-3.24182	1.97019e-19	9.4505e-17	0	Fatty acid hydroxylase superfamily protein (AHRD V3.3 *** A0A072TKE8_MEDTR)
Solyc01g105000.3	-3.24025	1.87454e-05	0.000399838	0	Heavy metal transport/detoxification superfamily protein (AHRD V3.3 *-* AT5G02600.2)
Solyc04g008900.3	-3.20589	4.1677e-17	1.56296e-14	0	transmembrane protein, putative (DUF247) (AHRD V3.3 *** AT3G50170.1)
Solyc02g090290.3	-3.19289	3.63153e-05	0.000695486	0	Cytochrome P450 (AHRD V3.3 *** Q8H0I6_PETHY)
Solyc11g008830.2	-3.18631	5.10133e-06	0.000130581	0	Asymmetric leaves 2 (AHRD V3.3 *** A7L4B2_CARPA)
Solyc04g017720.3	-3.18582	1.58998e-13	3.38092e-11	0	Gibberellin-regulated family protein (AHRD V3.3 *** A0A061EVH9_THECC)
Solyc07g061800.3	-3.17242	2.44633e-14	5.79978e-12	0	SOUL heme-binding family protein (AHRD V3.3 *** AT1G17100.1)
Solyc02g086310.1	-3.16348	0.00392413	0.0290938	0	lipid-transfer protein 7k-LTP
Solyc04g076640.2	-3.15913	5.56204e-05	0.000996722	0	Rhamnogalacturonate lyase family protein (AHRD V3.3 *** AT1G09890.4)
Solyc07g062980.3	-3.14978	6.12679e-06	0.000152071	0	Squamosa promoter-binding protein, putative (AHRD V3.3 *** B9T4B7_RICCO)
Solyc03g013440.3	-3.13801	9.87473e-08	4.37073e-06	0	Amino acid transporter, putative (AHRD V3.3 *** B9T0U1_RICCO)
Solyc04g024885.1	-3.11444	0.00292313	0.0234509	0	LOW QUALITY:Photosystem I P700 chlorophyll a apoprotein A2 (AHRD V3.3 *-* PSAB_SOLTU)
Solyc01g008420.3	-3.10961	1.91781e-05	0.000406543	0	Protein DETOXIFICATION (AHRD V3.3 *** K4AT40_SOLLC)
Solyc06g066540.1	-3.10144	1.85727e-06	5.52786e-05	0	Ethylene-responsive transcription factor TINY (AHRD V3.3 *** TINY_ARATH)
Solyc06g069240.2	-3.09674	1.95777e-07	7.82578e-06	0	branched1b
Solyc12g027550.1	-3.09239	0.00130103	0.012694	0	LOW QUALITY:Photosystem II CP43 reaction center protein (AHRD V3.3 *-* PSBC_LACSA)
Solyc10g017890.1	-3.08825	0.0029279	0.0234801	0	Photosystem I P700 chlorophyll a apoprotein A1 (AHRD V3.3 *-* PSAA_POPAL)
Solyc03g116270.3	-3.07855	9.31628e-10	7.45233e-08	0	2-oxoglutarate and Fe(II)-dependent oxygenase superfamily protein, putative (AHRD V3.3 *** A0A061FWB6_THECC)
Solyc06g051560.3	-3.06599	2.60347e-10	2.40804e-08	0	Flavoprotein wrbA (AHRD V3.3 *-* A0A1D1ZBK1_9ARAE)
Solyc04g055260.3	-3.0605	8.65777e-15	2.31916e-12	0	S-adenosyl-L-methionine:benzoic acid/salicylic acid carboxyl methyltransferase (AHRD V3.3 *** H9BID1_NICAT)
Solyc07g045145.1	-3.05876	2.60357e-08	1.32595e-06	0	transmembrane protein (AHRD V3.3 *-* AT4G12680.1)
Solyc05g055410.2	-3.0537	1.94155e-05	0.000411155	0	Cellulose synthase-like protein (AHRD V3.3 *** L0ASI8_POPTO)
Solyc08g075320.3	-3.03745	0.000101597	0.00165525	0	Cytochrome P450 family ABA 8'-hydroxylase (AHRD V3.3 *** G7L7U3_MEDTR)
Solyc06g074260.3	-3.03694	8.83139e-44	3.03594e-40	0	pollen proteins Ole e I-like
Solyc05g014260.3	-3.03217	1.00015e-38	2.94702e-35	0	Two-component response regulator (AHRD V3.3 *** W9RKG5_9ROSA)
Solyc02g088380.3	-3.02873	0.000223224	0.00316006	0	Early nodulin-like protein (AHRD V3.3 *** G7J772_MEDTR)
Solyc08g083170.1	-3.02264	0.00015681	0.00236431	0	LOW QUALITY:bHLH transcription factor 056
Solyc06g034234.1	-3.02007	0.000121114	0.00192161	0	Cytochrome P450 (AHRD V3.3 *-* Q9AVQ2_SOLTU)
Solyc03g007050.3	-3.01506	6.91255e-24	6.48083e-21	0	ERECTA-like 1 (AHRD V3.3 *** AT5G62230.1)
Solyc07g045140.3	-3.01195	3.0854e-06	8.50794e-05	0	transmembrane protein (AHRD V3.3 *** AT4G12680.1)
Solyc01g096320.3	-3.00755	2.23913e-05	0.000462769	0	Homeobox-leucine zipper protein (AHRD V3.3 *** M4W1Z7_TOBAC)
Solyc11g069660.2	-3.00414	0.0056246	0.038517	0	Disease resistance protein (AHRD V3.3 *** A0A068EUB8_SOLHA)
Solyc12g087940.2	-2.98893	1.63842e-27	2.25294e-24	0	Eukaryotic aspartyl protease family protein (AHRD V3.3 *** A0A061FET5_THECC)
Solyc12g007160.2	-2.98387	4.47738e-05	0.000831986	0	ABIL1-like protein (AHRD V3.3 *** B7FL53_MEDTR)
Solyc03g116280.3	-2.9834	3.3115e-16	1.08418e-13	0	1-aminocyclopropane-1-carboxylate oxidase 2 (AHRD V3.3 *-* M7YEU7_TRIUA)
Solyc10g007080.3	-2.97929	0.00134416	0.0130285	0	Protein DETOXIFICATION (AHRD V3.3 *-* K4CXP0_SOLLC)
Solyc01g094090.3	-2.97731	2.71692e-11	3.15265e-09	0	3-hydroxyisobutyryl-CoA hydrolase-like protein (AHRD V3.3 *** A0A072TX02_MEDTR)
Solyc02g081550.3	-2.97419	8.87134e-09	5.22801e-07	0	LeftsH6FtsH protease
Solyc09g064820.1	-2.95854	4.75512e-05	0.000873891	0	EID1-like F-box protein 2 (AHRD V3.3 *** A0A0B2NUB4_GLYSO)
Solyc06g051940.3	-2.957	1.8604e-06	5.52919e-05	0	Protein phosphatase 2c, putative (AHRD V3.3 *** B9RIK1_RICCO)
Solyc03g007230.3	-2.95141	2.38044e-10	2.25381e-08	0	Protein phosphatase 2c, putative (AHRD V3.3 *** B9RIK1_RICCO)
Solyc07g040680.3	-2.94833	3.11522e-05	0.00060577	0	SolycHsfA9
Solyc05g007710.3	-2.94309	0.00026398	0.00361544	0	MYB-related transcription factor (AHRD V3.3 *** A0A059PRS5_SALMI)
Solyc04g013200.1	-2.92978	8.82511e-09	5.21566e-07	0	stomatal cytokinesis defective / SCD1 protein (SCD1) (AHRD V3.3 --* AT1G49040.4)
Solyc06g009710.3	-2.92466	7.19204e-06	0.000175762	0	R2R3MYB transcription factor 111
Solyc12g006140.2	-2.91908	7.37372e-09	4.47148e-07	0	Cab-5 gene encoding chlorophyll a/b-binding protein
Solyc09g055950.1	-2.91485	4.71475e-06	0.000122631	0	Photosystem II D2 protein (AHRD V3.3 *-* PSBD_MANES)
Solyc03g114750.3	-2.90696	2.32308e-06	6.69217e-05	0	18S pre-ribosomal assembly protein gar2-like protein (AHRD V3.3 *-* AT2G03810.7)
Solyc05g009270.3	-2.90374	5.13345e-16	1.62387e-13	0	3-ketoacyl-CoA synthase (AHRD V3.3 *** M9Z390_GOSRA)
Solyc10g005740.2	-2.8927	4.09164e-06	0.000109178	0	Sec14p-like phosphatidylinositol transfer family protein (AHRD V3.3 *** AT1G55690.5)
Solyc01g108700.3	-2.89039	2.07892e-08	1.09387e-06	0	LOW QUALITY:transcription initiation factor TFIID subunit 1b-like protein (AHRD V3.3 -** AT3G19030.1)
Solyc06g062540.3	-2.88283	0.000132936	0.00206782	0	putative acid phosphatase
Solyc07g062530.3	-2.86058	5.43677e-09	3.41886e-07	0	phosphoenolpyruvate carboxylase 2
Solyc06g062550.4	-2.85218	0.000174923	0.00259546	0	LES459817 putative phosphatase 14A
Solyc11g045260.1	-2.84944	0.00159361	0.0149408	0	Photosystem II CP43 reaction center protein (AHRD V3.3 *-* PSBC_ZYGCR)
Solyc06g069790.3	-2.84779	5.19613e-16	1.62387e-13	0	Gibberellin-regulated protein (AHRD V3.3 *** B4UW77_ARAHY)
Solyc08g005280.2	-2.84068	0.000599017	0.00689087	0	Cellulose synthase (AHRD V3.3 *** A0A118JX74_CYNCS)
Solyc09g092710.3	-2.83276	4.85682e-13	8.78743e-11	0	Glycine-rich protein (AHRD V3.3 *** D2K2T8_TOBAC)
Solyc01g079170.3	-2.83162	1.31395e-08	7.32472e-07	0	Hexosyltransferase (AHRD V3.3 *** K4AXG3_SOLLC)
Solyc11g022530.2	-2.82874	0.000193194	0.00282011	0	Late embryogenesis abundant protein (LEA) family protein (AHRD V3.3 *** A0A072UTU9_MEDTR)
Solyc11g021060.2	-2.82427	3.5282e-07	1.31122e-05	0	TOMARPIX proteinase inhibitor
Solyc12g013710.2	-2.81926	1.3708e-06	4.28395e-05	0	light dependent NADH:protochlorophyllide oxidoreductase 1
Solyc00g230080.1	-2.81789	0.000422756	0.00524971	0	LOW QUALITY:Photosystem II D2 protein (AHRD V3.3 *-* PSBD_PLETE)
Solyc02g071020.3	-2.81547	5.41487e-05	0.00097714	0	centrosomal protein (AHRD V3.3 --* AT1G79390.1)
Solyc10g006900.3	-2.79747	1.07277e-08	6.18072e-07	0	light dependent NADH:protochlorophyllide oxidoreductase 3 s2
Solyc07g043400.1	-2.79211	1.50539e-07	6.27276e-06	0	LOW QUALITY:C2H2 and C2HC zinc fingers superfamily protein (AHRD V3.3 --* AT5G26749.2)
Solyc04g080920.2	-2.78822	0.000365684	0.00470824	0	Purple acid phosphatase (AHRD V3.3 *-* K4BVH1_SOLLC)
Solyc00g136565.1	-2.78317	1.20012e-09	9.23644e-08	0	2-oxoglutarate-dependent dioxygenase-related family protein (AHRD V3.3 *** B9GL08_POPTR)
Solyc02g067750.3	-2.77655	3.16848e-09	2.12185e-07	0	Carbonic anhydrase (AHRD V3.3 *** B1VK36_SOLLC)
Solyc07g041640.3	-2.77389	2.25942e-05	0.000466494	0	Growth-regulating factor-like protein (AHRD V3.3 *** A0A072US13_MEDTR)
Solyc02g068070.3	-2.75481	1.27155e-06	4.01639e-05	0	Lipase (AHRD V3.3 *** K4B7D9_SOLLC)
Solyc04g010200.1	-2.75094	7.16656e-06	0.000175347	0	ABC transporter G family member (AHRD V3.3 *** A0A0K9NPK2_ZOSMR)
Solyc02g068040.3	-2.73335	2.55712e-10	2.38657e-08	0	RNI-like superfamily protein (AHRD V3.3 --* AT4G02760.9)
Solyc01g109920.2	-2.73088	0.000793165	0.00866975	0	LOW QUALITY:Dehydrin protein (AHRD V3.3 *** V9M5C3_MANES)
Solyc06g060540.3	-2.72979	0.00129322	0.0126357	0	AT hook motif DNA-binding family protein (AHRD V3.3 *-* AT5G51590.1)
Solyc05g047440.1	-2.72153	0.00174991	0.0161752	0	LOW QUALITY:Ycf1 protein (AHRD V3.3 *-* ATCG01130.1)
Solyc08g078180.1	-2.71739	0.000298067	0.00399217	0	Ethylene Response Factor A.1
Solyc03g098060.2	-2.71198	3.55052e-13	6.71862e-11	0	ZF-HD homeobox protein (AHRD V3.3 *** A0A061FW93_THECC)
Solyc03g111820.3	-2.7052	3.61355e-22	2.57011e-19	0	Sieve element occlusion a (AHRD V3.3 *** E2FKJ8_9SOLN)
Solyc06g059885.1	-2.70394	1.01377e-15	3.07501e-13	0	Germacrene synthase (AHRD V3.3 *** G1JUH6_SOLLC)
Solyc10g084380.1	-2.70215	1.43654e-06	4.4423e-05	0	WRKY transcription factor 44
Solyc05g050220.3	-2.69873	4.87407e-10	4.25986e-08	0	TAF-3 (AHRD V3.3 *** Q40587_TOBAC)
Solyc01g091050.3	-2.69477	6.79388e-21	3.78731e-18	0	Pectinesterase (AHRD V3.3 *** K4AZ45_SOLLC)
Solyc08g068480.1	-2.67827	4.41569e-10	3.92577e-08	0	Indole-3-acetic acid-amido synthetase GH3.5 (AHRD V3.3 *-* A0A061E4T5_THECC)
Solyc01g094100.2	-2.67701	0.00237735	0.020296	0	Cytochrome P450 family protein (AHRD V3.3 *** A0A061DTZ5_THECC)
Solyc09g014970.3	-2.66798	2.54406e-13	5.09455e-11	0	Methyl esterase (AHRD V3.3 *** A0A072UEL6_MEDTR)
Solyc04g016000.3	-2.66309	0.000126282	0.00198983	0	SolycHsfB3a
Solyc03g005790.2	-2.65938	0.000374698	0.00479734	0	Chlorophyll a-b binding protein, chloroplastic (AHRD V3.3 *** K4BE02_SOLLC)
Solyc01g100750.2	-2.65608	6.73192e-10	5.64442e-08	0	LOW QUALITY:plant/protein (Protein of unknown function, DUF538) (AHRD V3.3 *** AT1G56580.1)
Solyc03g096670.3	-2.64975	2.59646e-05	0.000524126	0	Protein phosphatase 2C (AHRD V3.3 *** Q8RVG0_TOBAC)
Solyc03g020040.3	-2.64679	7.97937e-12	1.0757e-09	0	Pin-II type proteinase inhibitor 69 (AHRD V3.3 *** A0A097J9C9_CAPAN)
Solyc01g066640.2	-2.63788	6.6686e-07	2.26975e-05	0	LOW QUALITY:vitellogenin-like protein (AHRD V3.3 *** AT3G06868.1)
Solyc03g034380.1	-2.63314	5.94406e-10	5.08723e-08	0	Lipid transfer protein (AHRD V3.3 *** S4TID2_GOSHI)
Solyc07g017880.3	-2.61655	0.00312137	0.0245824	0	Peroxidase (AHRD V3.3 *** K4CCK2_SOLLC)
Solyc07g042390.2	-2.6157	3.88304e-08	1.8713e-06	0	Plant invertase/pectin methylesterase inhibitor superfamily protein (AHRD V3.3 *** A0A061GSW0_THECC)
Solyc01g058250.2	-2.61454	0.00184285	0.0168004	0	Gibberellin 3-beta-hydroxylase 2 (AHRD V3.3 *** Q941N2_SOLTU)
Solyc01g094250.3	-2.61163	2.45838e-09	1.72593e-07	0	NAD(P)-binding Rossmann-fold superfamily protein (AHRD V3.3 *** AT3G61220.1)
Solyc10g011940.1	-2.60706	1.33936e-05	0.000299952	0	chromatin remodeling factor (AHRD V3.3 *-* AT4G31900.3)
Solyc06g052020.2	-2.6037	0.000822692	0.00891231	0	Transmembrane protein, putative (AHRD V3.3 -** A0A072V1A4_MEDTR)
Solyc03g044930.2	-2.58802	1.24973e-06	3.95352e-05	0	Sn-1 protein (AHRD V3.3 *** Q42393_CAPAN)
Solyc01g109270.3	-2.57828	0.000696028	0.00780253	0	electron transporter, putative (Protein of unknown function, DUF547) (AHRD V3.3 *** AT5G66600.9)
Solyc04g015120.3	-2.57214	0.00128347	0.0125674	0	U-box domain-containing protein 33 (AHRD V3.3 *** W9RCI3_9ROSA)
Solyc07g006700.1	-2.56669	1.2831e-06	4.04666e-05	0	Pathogenesis-related family protein (AHRD V3.3 *** B9IM28_POPTR)
Solyc03g020030.3	-2.56452	2.99851e-05	0.000588461	0	Pin-II type proteinase inhibitor 69 (AHRD V3.3 *** A0A097J9C9_CAPAN)
Solyc03g098010.3	-2.56316	0.000656074	0.00742535	0	phosphate starvation inducible gene TPSI1
Solyc01g094750.3	-2.5507	6.35043e-15	1.7943e-12	0	Cytochrome P450 family protein (AHRD V3.3 *** B9I8K8_POPTR)
Solyc11g006250.2	-2.55007	2.74157e-15	7.96446e-13	0	GDSL-motif lipase/hydrolase family protein 2
Solyc08g067320.2	-2.54894	1.45781e-07	6.11155e-06	0	Chlorophyll a-b binding protein, chloroplastic (AHRD V3.3 *** Q41447_SOLTU)
Solyc10g008440.3	-2.53963	4.75567e-07	1.6883e-05	0	expansin B3 (AHRD V3.3 *** AT4G28250.1)
Solyc02g071010.1	-2.53828	5.31549e-06	0.000134524	0	Chlorophyll a-b binding protein, chloroplastic (AHRD V3.3 *** Q41422_SOLTU)
Solyc01g090970.3	-2.53359	3.67373e-14	8.23635e-12	0	14 kDa proline-rich protein DC2.15 (AHRD V3.3 *** A0A151QNX1_CAJCA)
Solyc01g099160.3	-2.52785	2.2997e-05	0.000473389	0	Lipoxygenase (AHRD V1 **** Q9FT17_SOLLC)%3B contains Interpro domain(s) IPR001246 Lipoxygenase%2C plant
Solyc12g038080.1	-2.52758	0.00202789	0.0180836	0	LOW QUALITY:Photosystem II CP43 reaction center protein (AHRD V3.3 *-* PSBC_SOLTU)
Solyc02g069280.2	-2.51521	0.000195539	0.00284628	0	Argonaute3
Solyc01g108780.3	-2.51492	0.00207605	0.0183701	0	methylketone synthase 1a
Solyc03g114560.2	-2.51171	3.3775e-09	2.24723e-07	0	Strictosidine synthase-like protein, putative (AHRD V3.3 *** G7JT39_MEDTR)
Solyc12g041960.2	-2.50592	0.000828691	0.00896307	0	O-methyltransferase (AHRD V3.3 *** A0A1B4Z3W3_9ROSA)
Solyc03g078780.2	-2.50549	1.58186e-08	8.56366e-07	0	UDP-glycosyltransferase (AHRD V3.3 *** A0A164TMY6_DAUCA)
Solyc04g081670.3	-2.50168	2.6798e-07	1.03315e-05	0	Vacuolar-processing enzyme (AHRD V3.3 *-* W9R3H2_9ROSA)
Solyc07g016080.3	-2.49481	1.49924e-08	8.2243e-07	0	Purple acid phosphatase (AHRD V3.3 *-* A0A0D9ZFS9_9ORYZ)
Solyc07g065540.1	-2.49028	0.000167687	0.00250087	0	Fasciclin-like arabinogalactan protein (AHRD V3.3 *** A0A072UY96_MEDTR)
Solyc08g068670.3	-2.47743	6.24407e-09	3.84448e-07	0	Aromatic amino acid decarboxylase 1B (AHRD V3.3 *** Q1KSC5_SOLLC)
Solyc01g100020.3	-2.47386	9.60591e-15	2.50799e-12	0	Phospholipase D (AHRD V3.3 *** I1NJ37_SOYBN)
Solyc01g108710.3	-2.46646	0.00619582	0.041438	0	transcription initiation factor TFIID subunit 1b-like protein (AHRD V3.3 -** AT3G19030.1)
Solyc03g078770.3	-2.46333	0.000109167	0.00175775	0	Glycosyltransferase (AHRD V3.3 *** K4BHV3_SOLLC)
Solyc04g071430.2	-2.46192	0.000983534	0.010225	0	WAT1-related protein (AHRD V3.3 *** K4BTD5_SOLLC)
Solyc02g083700.3	-2.46033	1.51033e-08	8.26317e-07	0	Alpha-mannosidase (AHRD V3.3 *** K4BAN8_SOLLC)
Solyc02g086530.3	-2.45636	4.44551e-06	0.000116806	0	Raffinose synthase family protein (AHRD V3.3 *** AT5G40390.1)
Solyc03g026050.3	-2.45524	4.87503e-07	1.72179e-05	0	Terminal flower 1 (AHRD V3.3 *** G7ZV36_MEDTR)
Solyc02g078150.3	-2.45496	1.55461e-05	0.000342213	0	DUF506 family protein (AHRD V3.3 *** G7IPT8_MEDTR)
Solyc06g048750.3	-2.45375	0.000501187	0.00598234	0	Unknown protein (AHRD V3.3 )
Solyc07g008570.3	-2.44836	0.000403347	0.00505864	0	Purple acid phosphatase (AHRD V3.3 *** K4CBX4_SOLLC)
Solyc07g054893.1	-2.44573	3.75256e-07	1.38462e-05	0	Methylketone synthase Id (AHRD V3.3 *** E0YCS6_SOLLC)
Solyc10g009270.3	-2.43542	4.75706e-08	2.26081e-06	0	bHLH transcription factor154
Solyc02g068250.3	-2.43527	0.000339139	0.00445546	0	microspore-specific promoter 2 (AHRD V3.3 *-* AT5G46795.1)
Solyc12g049380.2	-2.42424	0.000239124	0.00333931	0	UDP-N-acetylenolpyruvoylglucosamine reductase (AHRD V3.3 *** A0A1D1YGS2_9ARAE)
Solyc05g016120.2	-2.42332	9.1165e-05	0.00152133	0	Photosystem II protein D1 (AHRD V3.3 *-* PSBA_BARVE)
Solyc04g051280.3	-2.42033	0.000165338	0.00247178	0	Transmembrane protein, putative (AHRD V3.3 *-* A0A072VMC3_MEDTR)
Solyc07g005900.3	-2.41767	7.60428e-07	2.53386e-05	0	Calcium-binding EF-hand family protein (AHRD V3.3 *** A0A061GQP8_THECC)
Solyc03g116530.3	-2.41186	0.00196118	0.0176028	0	Lactoylglutathione lyase / glyoxalase I family protein (AHRD V3.3 *** AT1G80160.3)
Solyc01g091660.3	-2.40693	7.12292e-07	2.40454e-05	0	NAD(P)-binding Rossmann-fold superfamily protein (AHRD V3.3 *** AT2G47140.1),Pfam:PF13561
Solyc02g069490.3	-2.40439	1.72485e-20	9.12223e-18	0	Sterol reductase (AHRD V3.3 *** E1VD17_SOLTU)
Solyc04g054745.1	-2.3988	5.33215e-12	7.71048e-10	0	Chaperone DnaJ-domain superfamily protein (AHRD V3.3 --* AT5G64360.7)
Solyc04g015750.3	-2.39555	3.79649e-07	1.39335e-05	0	Magnesium chelatase H subunit (AHRD V3.3 *** F8SPG3_CAMSI)
Solyc11g067170.2	-2.39427	0.000755531	0.00834239	0	Fatty acyl-CoA reductase (AHRD V3.3 *-* K4D9X4_SOLLC)
Solyc06g084050.3	-2.39253	0.000589783	0.0068227	0	LOW QUALITY:isochorismate synthase 2 (AHRD V3.3 --* AT1G18870.2)
Solyc07g054115.1	-2.38451	0.000321331	0.00426224	0	Malate dehydrogenase [NADP], chloroplastic (AHRD V3.3 --* MDHP_MAIZE)
Solyc10g085255.1	-2.38157	8.25479e-05	0.00140019	0	NADH-ubiquinone oxidoreductase chain 2 (AHRD V3.3 --* NU2M_CHLRE)
Solyc07g041920.3	-2.3769	5.04524e-11	5.65561e-09	0	Cysteine protease (AHRD V3.3 *** Q9LRI2_TOBAC)
Solyc05g015890.3	-2.37347	0.00184134	0.0167977	0	transmembrane protein (AHRD V3.3 *** AT1G27990.1)
Solyc08g083115.1	-2.37081	2.597e-05	0.000524126	0	Cystathionine gamma-synthase, putative (AHRD V3.3 *** B9RYU1_RICCO)
Solyc12g100180.2	-2.36335	8.1467e-11	8.70642e-09	0	Pleiotropic drug resistance ABC transporter (AHRD V3.3 *** W0TUG3_ACAMN)
Solyc08g007830.1	-2.35785	0.005087	0.0356195	0	C-repeat binding factor (AHRD V3.3 *** E7D090_PRUPE)
Solyc04g005070.3	-2.35684	5.44766e-23	4.49454e-20	0	Major facilitator superfamily protein (AHRD V3.3 *** AT1G52190.1)
Solyc10g011730.3	-2.3533	3.50277e-08	1.71292e-06	0	Arabinogalactan peptide 20 (AHRD V3.3 *** AGP20_ARATH)
Solyc03g005210.3	-2.35326	0.00702973	0.0453393	0	Alpha-amylase inhibitor, lipid transfer and seed storage protein (AHRD V3.3 *** A0A075BNW0_SOLTU)
Solyc05g053120.1	-2.35269	6.72105e-11	7.25803e-09	0	Glycosyltransferase (AHRD V3.3 *** A0A0A1WC49_NICAT)
Solyc10g081570.2	-2.35227	8.26171e-11	8.73877e-09	0	Marmande
Solyc10g009010.3	-2.35081	0.000434632	0.00535207	0	CBS domain-containing protein (AHRD V3.3 *** A0A061GEK1_THECC)
Solyc01g098820.3	-2.34599	3.63947e-06	9.87011e-05	0	Phototropic-responsive NPH3 family protein, putative (AHRD V3.3 *** A0A061FBG1_THECC)
Solyc01g090890.3	-2.34589	0.00247512	0.0208375	0	SPX domain-containing protein (AHRD V3.3 *** D7LBV7_ARALL)
Solyc04g014730.3	-2.34064	1.8769e-08	1.00034e-06	0	fumarylacetoacetase (AHRD V3.3 *** AT1G12050.1)
Solyc08g014430.3	-2.3381	8.69729e-10	7.11867e-08	0	Formin-like protein (AHRD V3.3 *** K4CJ74_SOLLC)
Solyc09g098440.3	-2.33303	9.20011e-07	3.01209e-05	0	ROP-interactive CRIB motif protein (AHRD V3.3 *** G7KTT6_MEDTR)
Solyc11g005820.1	-2.33297	0.00011876	0.00188914	0	Pectinesterase inhibitor (AHRD V3.3 *** A0A103Y9H8_CYNCS)
Solyc08g083110.3	-2.33095	5.13784e-07	1.80842e-05	0	Cystathionine gamma-synthase, putative (AHRD V3.3 *-* B9RYU1_RICCO)
Solyc01g095450.3	-2.32823	3.50457e-08	1.71292e-06	0	GDSL esterase/lipase family (AHRD V3.3 *** A0A151QZV0_CAJCA)
Solyc04g072890.3	-2.32812	6.52659e-07	2.22508e-05	0	Transducin/WD40 repeat protein (AHRD V3.3 *-* G8A379_MEDTR)
Solyc04g071340.4	-2.32167	1.05966e-10	1.09832e-08	0	fructose-1%2C6-bisphosphatase%2C cytosolic
Solyc03g121680.2	-2.3185	1.41214e-05	0.000315567	0	Cell wall invertase (AHRD V3.3 *** K4HUT0_MALDO)
Solyc03g082450.3	-2.31732	0.000202539	0.00292137	0	Receptor-like protein kinase (AHRD V3.3 *** M8BN66_AEGTA)
Solyc04g054740.3	-2.3082	1.12878e-08	6.43157e-07	0	myo-inositol-1-phosphate synthase
Solyc02g083285.1	-2.30767	3.68017e-05	0.000704148	0	LOW QUALITY:IQ-domain 20 (AHRD V3.3 *** AT3G51380.1)
Solyc05g043330.3	-2.30282	3.88819e-24	3.81894e-21	0	GDSL esterase/lipase (AHRD V3.3 *** W9STE9_9ROSA)
Solyc07g065300.2	-2.30213	0.00667503	0.0436796	0	Calcium-transporting ATPase (AHRD V3.3 *** A0A0S3T917_PHAAN)
Solyc02g081770.1	-2.30132	2.86548e-06	8.05223e-05	0	LOW QUALITY:HXXXD-type acyl-transferase family protein, putative (AHRD V3.3 *** A0A061E8Z9_THECC)
Solyc02g091770.2	-2.29861	0.000336188	0.00443081	0	Starch synthase, chloroplastic/amyloplastic (AHRD V3.3 *-* V7CL87_PHAVU)
Solyc01g091320.3	-2.29221	1.73007e-25	2.23028e-22	0	sterol C4-methyl oxidase 1-2 (AHRD V3.3 *** AT4G22756.1)
Solyc01g105890.3	-2.29114	5.76535e-10	4.95484e-08	0	Monoterpene synthase 1
Solyc03g120420.3	-2.28912	0.00127998	0.0125599	0	Peptide-N4-(N-acetyl-beta-glucosaminyl)asparagine amidase A protein (AHRD V3.3 --* AT3G14920.1)
Solyc01g110430.3	-2.28749	0.00349726	0.0266081	0	LOW QUALITY:nudix hydrolase homolog 11 (AHRD V3.3 --* AT5G45940.3)
Solyc06g062430.3	-2.27376	2.9313e-05	0.000579157	0	Myo-inositol oxygenase (AHRD V3.3 *** K7VPE5_SOLTU)
Solyc01g097930.3	-2.27227	4.55779e-07	1.6321e-05	0	Cysteine synthase (AHRD V3.3 *** K4B0I0_SOLLC)
Solyc07g014730.3	-2.26875	1.57158e-10	1.57356e-08	0	Phospholipase A2 (AHRD V3.3 *** Q5CCT8_TOBAC)
Solyc09g007660.1	-2.2662	3.53169e-08	1.71803e-06	0	Fasciclin-like arabinogalactan protein (AHRD V3.3 *** G7L2R9_MEDTR)
Solyc05g015433.1	-2.26594	8.03656e-08	3.61137e-06	0	kinase superfamily with octicosapeptide/Phox/Bem1p domain-containing protein (AHRD V3.3 --* AT2G35050.2)
Solyc06g066680.3	-2.2627	0.00025794	0.00354448	0	Mitochondrial carrier protein (AHRD V3.3 *** A0A0K9PC13_ZOSMR)
Solyc02g061990.3	-2.26019	0.00118399	0.0118606	0	Bzip transcription factor (AHRD V3.3 *** A0A087GK23_ARAAL)
Solyc06g019170.3	-2.25121	4.11122e-07	1.4903e-05	0	Delta-1-pyrroline-5-carboxylate synthetase (AHRD V3.3 *** G3M3X3_SOLTO)
Solyc06g083800.3	-2.24609	0.000377377	0.00482067	0	ROP-interactive CRIB motif protein (AHRD V3.3 *-* A0A072U2K9_MEDTR)
Solyc11g068890.1	-2.24547	7.23613e-05	0.00124377	0	Late embryogenesis abundant (LEA) hydroxyproline-rich glycoprotein family (AHRD V3.3 *** AT3G44220.1)
Solyc03g113910.3	-2.23793	3.91831e-09	2.56568e-07	0	Snakin-2-like protein (AHRD V3.3 *** I3VFF2_TOBAC)
Solyc10g084730.2	-2.23675	0.000977872	0.0101764	0	Transducin/WD40 repeat-like superfamily protein, putative (AHRD V3.3 *-* A0A061ER69_THECC)
Solyc06g065970.1	-2.23406	9.29872e-09	5.41795e-07	0	14 kDa proline-rich protein DC2.15, putative (AHRD V3.3 *** B9RP24_RICCO)
Solyc02g082260.3	-2.22557	4.08084e-20	2.05296e-17	0	3-hydroxy-3-methylglutaryl CoA reductase
Solyc02g069420.3	-2.21725	0.000152028	0.00230739	0	Phospholipid-transporting ATPase (AHRD V3.3 *** M1BWN2_SOLTU)
Solyc01g110605.1	-2.21428	1.8066e-10	1.78291e-08	0	SAUR-like auxin-responsive protein family (AHRD V3.3 *** AT4G34760.1)
Solyc09g090500.3	-2.21063	2.24544e-09	1.59156e-07	0	Cyclopropane-fatty-acyl-phospholipid synthase (AHRD V3.3 *** AT3G23510.1)
Solyc09g098590.3	-2.20999	9.77428e-12	1.2522e-09	0	sucrose synthase
Solyc12g011280.2	-2.20623	1.44948e-06	4.4689e-05	0	Chlorophyll a-b binding protein, chloroplastic (AHRD V3.3 *** K4DCL4_SOLLC)
Solyc04g008040.3	-2.20443	7.21876e-10	6.00379e-08	0	Microtubule-associated protein 70-2 (AHRD V3.3 *** MP702_ARATH)
Solyc01g099650.3	-2.20419	1.9586e-05	0.000413491	0	Formin-like protein (AHRD V3.3 *** K4B0Z9_SOLLC)
Solyc03g116730.3	-2.20404	2.92468e-12	4.57004e-10	0	fatty acid desaturase 5 (AHRD V3.3 *** AT3G15850.1)
Solyc03g082800.2	-2.20361	4.84784e-06	0.000125776	0	LOW QUALITY:HEAT/U-box domain-containing protein (AHRD V3.3 --* AT5G58410.2)
Solyc04g074780.3	-2.20307	7.51103e-05	0.00128247	0	Phage capsid scaffolding protein (GPO) serine peptidase (AHRD V3.3 *** G7KAI6_MEDTR)
Solyc04g015030.3	-2.20001	7.38306e-08	3.36166e-06	0	Heavy metal transport/detoxification superfamily protein (AHRD V3.3 *** I3STQ6_MEDTR)
Solyc05g013010.3	-2.19781	9.32173e-10	7.45233e-08	0	Sulfotransferase (AHRD V3.3 *** K4BY22_SOLLC)
Solyc08g061250.3	-2.19602	0.000564968	0.0065762	0	Kinase family protein (AHRD V3.3 *** U5GAR5_POPTR)
Solyc06g068690.3	-2.1955	3.96992e-05	0.000753298	0	Glutamyl-tRNA(Gln) amidotransferase subunit A (AHRD V3.3 *** A0A151S2E8_CAJCA)
Solyc05g053400.2	-2.19382	1.31192e-09	9.94838e-08	0	Glycosyltransferase (AHRD V3.3 *** A0A0A1WC49_NICAT)
Solyc08g068490.3	-2.19126	2.37232e-13	4.81492e-11	0	Auxin-responsive GH3 family protein (AHRD V3.3 *** AT4G03400.2)
Solyc02g089520.2	-2.18829	2.88672e-06	8.08988e-05	0	CONSTANS protein (AHRD V3.3 *** C0Z3T8_SOLTU)
Solyc04g063350.3	-2.18727	2.87544e-10	2.62428e-08	0	Pyruvate dehydrogenase E1 component subunit alpha (AHRD V3.3 *** A0A178WNY2_ARATH)
Solyc06g059930.3	-2.17858	7.47606e-07	2.49516e-05	0	sesquiterpene synthase 1
Solyc10g008040.3	-2.17666	0.00129688	0.0126595	0	Late embryogenesis abundant protein-like (AHRD V3.3 *-* Q9LF88_ARATH)
Solyc03g025680.3	-2.17046	4.02106e-09	2.62463e-07	0	PAR1 protein (AHRD V3.3 *** AT5G52390.1)
Solyc02g065090.3	-2.16544	0.00117388	0.011788	0	Patatin (AHRD V3.3 *** K4B6U4_SOLLC)
Solyc04g077690.2	-2.16409	6.51649e-09	4.00027e-07	0	LOW QUALITY:At4g33800-like protein (AHRD V3.3 *** A0A068F620_BRANA)
Solyc00g277510.2	-2.14292	0.00018419	0.00270785	0	Photosystem II protein D1 (AHRD V3.3 *-* PSBA_SOLNI)
Solyc02g062550.3	-2.14275	3.48741e-12	5.32824e-10	0	P-loop containing nucleoside triphosphate hydrolases superfamily protein (AHRD V3.3 *** AT3G50940.1)
Solyc08g067330.1	-2.14265	3.82035e-07	1.39962e-05	0	Chlorophyll a-b binding protein, chloroplastic (AHRD V3.3 *** K4CLV9_SOLLC)
Solyc12g042173.1	-2.13844	9.36769e-06	0.00022158	0	ADP-ribosylation factor GTPase-activating protein (AHRD V3.3 *-* G5DWI4_SILLA)
Solyc12g056200.2	-2.13108	1.41849e-08	7.82293e-07	0	transferring glycosyl group transferase (DUF604) (AHRD V3.3 *** AT4G11350.1)
Solyc02g084285.1	-2.12571	0.00551305	0.03798	0	Nuclear pore complex protein (AHRD V3.3 --* W9SV07_9ROSA)
Solyc01g091850.3	-2.12425	0.000221206	0.00313366	0	Vacuolar iron family transporter (AHRD V3.3 *** C1E094_MICCC)
Solyc03g098300.1	-2.12424	0.000243263	0.00338928	0	Ornithine decarboxylase 2 (AHRD V3.3 *** A0A060IIA7_ATRBE)
Solyc02g077980.2	-2.12246	0.000155582	0.00234906	0	Late embryogenesis abundant protein (LEA) family protein (AHRD V3.3 --* AT4G13230.1)
Solyc12g006910.2	-2.12085	3.04134e-06	8.40895e-05	0	Cadmium tolerant 1 (AHRD V3.3 *** B5BSU1_9POAL)
Solyc10g005410.3	-2.1206	0.00295255	0.0236227	0	Terpene synthase (AHRD V3.3 *** G5CV41_SOLLC)
Solyc07g054580.3	-2.12024	8.91264e-06	0.000211301	0	Indole-3-acetic acid-amido synthetase GH3.5, putative (AHRD V3.3 *** B9RW45_RICCO)
Solyc07g043395.1	-2.12024	4.56012e-22	3.13523e-19	0	Cellulose synthase-like protein (AHRD V3.3 *-* A0A072TVD1_MEDTR)
Solyc06g060570.3	-2.11553	1.90366e-09	1.38257e-07	0	Dihydrofolate reductase (AHRD V3.3 *** A0A0B0NHA3_GOSAR)
Solyc02g082870.3	-2.11419	0.00042172	0.00524631	0	AMP-dependent synthetase and ligase family protein (AHRD V3.3 *** AT2G17650.1)
Solyc07g063600.3	-2.11112	2.93952e-06	8.21553e-05	0	Chlorophyll a-b binding protein, chloroplastic (AHRD V3.3 *** M1BNX7_SOLTU)
Solyc07g053890.3	-2.111	3.01311e-05	0.000590765	0	O-acyltransferase WSD1 (AHRD V3.3 *** A0A151TQI5_CAJCA)
Solyc08g083240.3	-2.10823	3.93535e-05	0.000747426	0	SUN-like protein 24
Solyc04g006970.3	-2.1064	7.97063e-06	0.000192283	0	Phosphoenolpyruvate carboxylase (AHRD V3.3 *** A6YM33_RICCO)
Solyc04g005700.3	-2.10388	8.10165e-17	2.93166e-14	0	Sn-1 protein (AHRD V3.3 *** Q42393_CAPAN)
Solyc06g074410.3	-2.10337	4.1876e-08	2.01336e-06	0	Fatty acyl-CoA reductase (AHRD V3.3 *** K4C9F9_SOLLC)
Solyc02g089250.3	-2.1003	6.97699e-12	9.56336e-10	0	Pollen Ole e 1 allergen and extensin family protein (AHRD V3.3 *** A0A061EFL6_THECC)
Solyc01g079300.3	-2.10015	0.00322566	0.0251161	0	Stachyose synthase, putative (AHRD V3.3 *** B9RNB5_RICCO)
Solyc09g092750.3	-2.10011	1.91565e-10	1.87262e-08	0	Glycine-rich protein (AHRD V3.3 --* D2K2U3_TOBAC)
Solyc04g050730.3	-2.09968	4.31893e-09	2.76653e-07	0	GDSL-motif esterase/acyltransferase/lipase
Solyc05g010800.3	-2.0965	7.78645e-05	0.00132402	0	DNA-3-methyladenine glycosylase, putative (AHRD V3.3 *** B9RLG1_RICCO)
Solyc05g005980.3	-2.09647	9.47461e-11	9.86987e-09	0	Major facilitator superfamily protein (AHRD V3.3 *** AT1G52190.1)
Solyc08g014000.3	-2.09537	0.000117752	0.00187983	0	lipoxygenase A
Solyc12g010800.2	-2.09391	5.53734e-11	6.14049e-09	0	BZIP family transcription factor (AHRD V3.3 *** G7ZUL8_MEDTR)
Solyc01g104185.1	-2.0911	0.00117247	0.0117796	0	Fatty acyl-CoA reductase (AHRD V3.3 *** K4B1Z5_SOLLC)
Solyc10g087010.2	-2.08806	0.000478228	0.00577135	0	Cytochrome P450 (AHRD V3.3 *** A0A103XWG4_CYNCS)
Solyc03g034100.3	-2.08524	0.000356322	0.00461942	0	ovate family protein 6
Solyc12g088190.2	-2.08378	0.000138132	0.00213097	0	Amino acid permease (AHRD V3.3 *** A0A0K9P9F3_ZOSMR)
Solyc09g075930.2	-2.08231	0.00328732	0.0254712	0	Amine oxidase (AHRD V3.3 *** K4CVH0_SOLLC)
Solyc09g092580.3	-2.08003	1.7482e-07	7.09811e-06	0	Cytochrome P450, putative (AHRD V3.3 *** B9R857_RICCO)
Solyc04g008970.3	-2.07566	0.000216701	0.00308253	0	GRAM domain-containing protein / ABA-responsive protein-related (AHRD V3.3 *** A0A061E267_THECC)
Solyc04g080620.3	-2.06793	0.000833078	0.00899608	0	Mannan endo-1,4-beta-mannosidase-like protein (AHRD V3.3 *** A0A072V2A7_MEDTR)
Solyc10g084265.1	-2.06578	5.45323e-08	2.54476e-06	0	transmembrane protein (AHRD V3.3 --* AT5G03120.2)
Solyc11g068880.2	-2.06513	2.94891e-05	0.000581493	0	Eukaryotic aspartyl protease family protein, putative (AHRD V3.3 *-* A0A061GZN2_THECC)
Solyc07g052060.2	-2.06294	0.000680416	0.00765645	0	LOW QUALITY:HXXXD-type acyl-transferase family protein, putative (AHRD V3.3 *** A0A061E8Z9_THECC)
Solyc07g006035.1	-2.06125	4.11882e-06	0.000109761	0	Tetratricopeptide repeat (TPR)-like superfamily protein (AHRD V3.3 *** AT4G28080.1)
Solyc11g065625.1	-2.06054	0.00580632	0.0393951	0	Phototropin 1 (AHRD V3.3 --* C1IDE6_9LAMI)
Solyc04g072840.3	-2.05957	0.0025945	0.0215543	0	P-loop containing nucleoside triphosphate hydrolases superfamily protein (AHRD V3.3 *-* AT4G30100.2)
Solyc08g083130.3	-2.05933	0.00340477	0.0261358	0	Homeobox-leucine zipper protein (AHRD V3.3 *** K4MNF8_MEDSA)
Solyc04g007010.3	-2.05694	8.99523e-10	7.2759e-08	0	Sn-2 protein (AHRD V3.3 *** Q39467_CAPAN)
Solyc10g047110.2	-2.05234	0.000100425	0.00163876	0	Peroxidase (AHRD V3.3 *** K4CZX5_SOLLC)
Solyc03g006240.3	-2.05043	6.08222e-09	3.76732e-07	0	GDSL esterase/lipase (AHRD V3.3 *** A0A0B2QCD5_GLYSO)
Solyc08g076820.3	-2.04903	4.75752e-10	4.17569e-08	0	bHLH transcription factor146
Solyc02g079070.3	-2.04665	0.00231918	0.0199563	0	Myosin-related family protein (AHRD V3.3 *-* B9H5P2_POPTR)
Solyc06g060510.2	-2.04651	1.42639e-05	0.000318061	0	LOW QUALITY:Plant/F17O14-7 protein (AHRD V3.3 *** G7KY86_MEDTR)
Solyc04g081690.2	-2.04634	0.000836977	0.00901487	0	molybdopterin biosynthesis MoaE family protein (AHRD V3.3 --* AT2G43760.3)
Solyc03g115230.3	-2.04472	4.60278e-07	1.64496e-05	0	Solanum lycopersicum heat shock protein
Solyc07g055910.3	-2.04051	4.19927e-05	0.000792444	0	Embryonic flower 1 (AHRD V3.3 *-* A0A087GD72_ARAAL)
Solyc03g006450.1	-2.04013	0.000143922	0.00220545	0	Thioesterase family protein (AHRD V3.3 *** D7KCZ7_ARALL)
Solyc09g065240.3	-2.03601	1.06529e-05	0.000246883	0	Patatin (AHRD V3.3 *** K4CUF1_SOLLC)
Solyc02g085770.3	-2.03283	0.000949918	0.00997099	0	AWPM-19-like membrane family protein (AHRD V3.3 --* B9HSV5_POPTR)
Solyc01g079830.3	-2.02966	0.000206188	0.00295746	0	Fatty acid hydroxylase superfamily (AHRD V3.3 --* AT1G02205.1)
Solyc04g016330.3	-2.02303	2.38108e-13	4.81492e-11	0	Glycerol-3-phosphate dehydrogenase [NAD(+)] (AHRD V3.3 *** K4BQD3_SOLLC)
Solyc01g087590.3	-2.01952	5.11054e-05	0.000931184	0	Polyamine oxidase (AHRD V3.3 *** Q4H439_TOBAC)
Solyc08g066260.3	-2.0174	3.59377e-05	0.000688894	0	Histidine decarboxylase (AHRD V3.3 *** DCHS_SOLLC)
Solyc05g006870.3	-2.01646	0.000115233	0.00184391	0	Thioredoxin H (AHRD V3.3 *** Q4U0W0_NICAL)
Solyc12g019550.2	-2.01538	5.57346e-07	1.93532e-05	0	Lipase maturation factor 2 (AHRD V3.3 *** A0A1D1ZBR5_9ARAE)
Solyc06g051860.3	-2.01104	4.13166e-05	0.000781831	0	mycorrhiza-inducible inorganic phosphate transporter 4
Solyc01g058160.3	-2.00055	6.43665e-05	0.00112893	0	agenet domain-containing protein (AHRD V3.3 *** AT3G06520.2)
Solyc07g047940.3	-1.9995	3.01585e-09	2.05891e-07	0	Zinc finger transcription factor 49
Solyc06g005780.1	-1.99939	3.6416e-06	9.87011e-05	0	Non-specific lipid-transfer protein (AHRD V3.3 *** A0A0V0GS93_SOLCH)
Solyc09g008530.2	-1.99919	0.000365502	0.00470824	0	F-box and Leucine Rich Repeat domains containing protein, putative isoform 1 (AHRD V3.3 *** A0A061ETN1_THECC)
Solyc03g006840.3	-1.9961	2.53597e-07	9.85063e-06	0	LOW protein: M-phase inducer phosphatase-like protein (AHRD V3.3 *** AT5G62170.1)
Solyc06g034140.2	-1.99315	0.00232414	0.0199797	0	B3 domain-containing protein (AHRD V3.3 *-* W9RYD5_9ROSA)
Solyc01g107370.3	-1.99058	0.00363116	0.0274346	0	Gibberellin-regulated protein (AHRD V3.3 *** K0E174_POPTO)
Solyc01g095770.3	-1.99	1.02502e-05	0.000238893	0	Cyclic nucleotide-gated channel (AHRD V3.3 *** A0A0K9PRG4_ZOSMR)
Solyc01g008115.1	-1.98278	0.00182876	0.0167223	0	phosphoinositide 4-kinase gamma 7 (AHRD V3.3 --* AT2G03890.2)
Solyc10g075090.2	-1.98166	0.000100426	0.00163876	0	Non-specific lipid-transfer protein (AHRD V3.3 *** Q4A1N0_SOLLC)
Solyc12g070080.2	-1.97414	5.2536e-05	0.000954743	0	Fatty acid amide hydrolase (AHRD V3.3 *** A0A172CJD2_POPTO)
Solyc06g072710.3	-1.9723	2.73062e-13	5.41556e-11	0	Sigma factor (AHRD V3.3 *** Q9SLX3_TOBAC)
Solyc02g071710.2	-1.97049	5.50946e-12	7.85936e-10	0	Lipase, GDSL (AHRD V3.3 *** A0A124S9Z4_CYNCS)
Solyc04g081810.3	-1.97041	0.000106764	0.00172525	0	Subtilisin-like protease (AHRD V3.3 *** A0A0B2PIS0_GLYSO)
Solyc09g009200.2	-1.97031	0.00547922	0.0377722	0	Growth-regulating factor (AHRD V3.3 *** G7L5Z0_MEDTR)
Solyc08g023660.3	-1.97017	1.09121e-08	6.26946e-07	0	Major latex-like protein (AHRD V3.3 *** B5THI3_PANGI)
Solyc12g042177.1	-1.96746	0.000426721	0.00528621	0	ADP-ribosylation factor GTPase-activating protein (AHRD V3.3 *-* G5DWI4_SILLA),Pfam:PF16746
Solyc09g092620.3	-1.96677	2.71388e-05	0.000545048	0	Cytochrome P450, putative (AHRD V3.3 *** B9R857_RICCO)
Solyc06g059710.3	-1.96654	5.8938e-11	6.46625e-09	0	Acyl-[acyl-carrier-protein] desaturase (AHRD V3.3 *** A0A118HPD5_CYNCS)
Solyc03g116225.1	-1.9638	0.00763359	0.0482385	0	42kDa chitin-binding protein (AHRD V3.3 *** D0VX39_SOLLC)
Solyc03g031940.3	-1.96095	1.57701e-11	1.9247e-09	0	AMP-dependent synthetase and ligase family protein (AHRD V3.3 *** AT1G21540.1)
Solyc03g005780.3	-1.95869	1.24423e-05	0.000281708	0	chlorophyll a/b-binding protein Cab-3C
Solyc01g105770.2	-1.95853	0.00758131	0.0479669	0	LOW QUALITY:Leguminosin group485 secreted peptide (AHRD V3.3 *** A0A072UVS4_MEDTR)
Solyc01g109150.4	-1.95783	0.000301445	0.00403012	0	cytochrome P450 CYP74C4
Solyc03g118310.3	-1.95569	0.000388719	0.00492792	0	bHLH transcription factor 083
Solyc07g043390.3	-1.95476	8.46779e-15	2.29811e-12	0	Cellulose synthase (AHRD V3.3 *** A0A118J5T2_CYNCS)
Solyc01g098490.3	-1.95444	0.000954148	0.0100001	0	Sugar facilitator protein 1
Solyc12g087810.2	-1.94957	0.000201005	0.00290331	0	MADS-box transcription factor (AHRD V3.3 *** F1T119_9ERIC)
Solyc04g016290.3	-1.94811	2.9988e-06	8.3136e-05	0	P-loop containing nucleoside triphosphate hydrolases superfamily protein (AHRD V3.3 --* AT4G27370.4)
Solyc11g022590.1	-1.94405	4.40191e-08	2.10659e-06	0	trypsin inhibitor-like protein precursor
Solyc02g091080.2	-1.94163	0.000289107	0.00388731	0	Protein DETOXIFICATION (AHRD V3.3 *** K4BCQ7_SOLLC)
Solyc06g076270.3	-1.92941	0.0022478	0.0194803	0	Telomere-binding family protein (AHRD V3.3 *** B9HPG4_POPTR)
Solyc07g006030.3	-1.92938	1.23636e-06	3.91722e-05	0	F-box family protein (AHRD V3.3 --* AT3G18720.1)
Solyc01g059950.1	-1.92752	0.00188992	0.0171122	0	LOW QUALITY:GAI-like protein 1
Solyc03g114900.3	-1.92684	2.33726e-05	0.000479684	0	Protein COBRA, putative (AHRD V3.3 *** B9RLK9_RICCO)
Solyc07g043490.1	-1.92442	3.68196e-18	1.4891e-15	0	UDP-Gal:Tomatidine Galactosyltransferase
Solyc08g078400.3	-1.92423	8.29956e-05	0.00140432	0	peroxisomal acyl-CoA oxidase 1A
Solyc02g021220.1	-1.92413	0.00412805	0.0302685	0	Subtilisin-like protease (AHRD V3.3 *** W9R4Z9_9ROSA)
Solyc09g011040.1	-1.9235	5.33236e-06	0.000134786	0	Eukaryotic aspartyl protease family protein (AHRD V3.3 *** A0A061EYX5_THECC)
Solyc02g080310.2	-1.92229	1.37689e-09	1.04029e-07	0	Beta-glucosidase, putative (AHRD V3.3 *** B9RXP7_RICCO)
Solyc05g021540.2	-1.92022	0.000395365	0.00498979	0	Alcohol dehydrogenase (AHRD V3.3 *-* Q4LAW8_CAPCH)
Solyc08g061910.3	-1.91523	2.35686e-06	6.78e-05	0	Trihelix transcription factor GT-2-like protein (AHRD V3.3 --* A0A0B0NUX7_GOSAR)
Solyc02g090690.2	-1.91314	4.32782e-05	0.000811506	0	membrane protein (AHRD V3.3 *** AT4G37030.1)
Solyc03g120790.1	-1.91155	1.20587e-08	6.79324e-07	0	LOW QUALITY:ovate family protein 8
Solyc06g053620.3	-1.9107	1.20873e-08	6.79324e-07	0	phosphoenolpyruvate carboxylase kinase 2
Solyc02g089540.3	-1.91025	2.31825e-07	9.10787e-06	0	CONSTANS 1
Solyc02g064720.3	-1.90866	6.75159e-06	0.000165981	0	phototropic-responsive NPH3 family protein
Solyc06g074140.1	-1.9083	0.00170368	0.0158146	0	LOW QUALITY:U-box domain-containing family protein (AHRD V3.3 *** B9IIL0_POPTR)
Solyc06g050800.3	-1.90201	0.000642012	0.00730802	0	Amino acid transporter family protein (AHRD V3.3 *** B9HYI5_POPTR)
Solyc05g014710.3	-1.89984	4.14842e-07	1.50114e-05	0	Remorin family protein (AHRD V3.3 *** A0A061E752_THECC)
Solyc01g110995.1	-1.89983	0.00441867	0.0319228	0	4-coumarate:CoA ligase 1 (AHRD V3.3 --* AT1G51680.3)
Solyc10g008410.1	-1.89875	3.18584e-18	1.31422e-15	0	RING/U-box superfamily protein (AHRD V3.3 *-* AT1G19310.1)
Solyc03g025710.3	-1.89865	1.56854e-07	6.49655e-06	0	Acyl-CoA N-acyltransferases-like protein (AHRD V3.3 *** Q9C7G6_ARATH)
Solyc10g083510.2	-1.89643	0.000207805	0.00297445	0	Growth-regulating factor (AHRD V3.3 *** A0A072U430_MEDTR)
Solyc10g084600.2	-1.89628	0.000490137	0.00587766	0	Plant protein 1589 of unknown function (AHRD V3.3 *** AT3G55240.1)
Solyc06g066280.3	-1.89613	1.29194e-06	4.06212e-05	0	Cytochrome P450, putative (AHRD V3.3 *** A0A061G7Z4_THECC)
Solyc00g187050.3	-1.89562	1.52802e-06	4.697e-05	0	leucine aminopeptidase 2
Solyc10g083380.2	-1.89504	1.94907e-05	0.000411902	0	BZIP transcription factor family protein (AHRD V3.3 *-* B9MTQ4_POPTR)
Solyc02g067930.3	-1.89406	1.79837e-08	9.63459e-07	0	Glycerol-3-phosphate dehydrogenase [NAD(+)] (AHRD V3.3 *** K4B7C5_SOLLC)
Solyc05g025870.3	-1.89309	0.00274956	0.0223777	0	Carboxypeptidase A6 (AHRD V3.3 --* A0A0B2RNE2_GLYSO)
Solyc05g012970.3	-1.89157	0.000807091	0.00876622	0	Sulfotransferase (AHRD V3.3 *** K4BY19_SOLLC)
Solyc09g092110.3	-1.89047	1.79618e-07	7.2786e-06	0	Light-regulated (AHRD V3.3 *** A0A0B0P5I2_GOSAR)
Solyc07g008710.3	-1.88322	2.87579e-12	4.52794e-10	0	Major latex-like protein (AHRD V1 **-- B5THI3_PANGI)
Solyc09g006010.2	-1.88155	3.0644e-10	2.77221e-08	0	Pathogenesis-related protein 1 (AHRD V3.3 *** Q75QH2_CAPCH)
Solyc01g066850.3	-1.87739	0.000575445	0.00667555	0	WAT1-related protein (AHRD V3.3 *** K4AWT5_SOLLC)
Solyc01g088400.3	-1.87327	3.14308e-10	2.81866e-08	0	ECERIFERUM 1
Solyc08g074682.1	-1.87224	2.29494e-06	6.63892e-05	0	polyphenol oxidase precursor
Solyc07g061920.3	-1.87185	1.55756e-09	1.15562e-07	0	glucan synthase-like 4 (AHRD V3.3 *** AT3G14570.1)
Solyc06g068230.3	-1.87183	3.02458e-09	2.05891e-07	0	Tetratricopeptide repeat (TPR)-like superfamily protein (AHRD V3.3 *** AT1G15290.1)
Solyc05g046200.3	-1.86895	0.00115852	0.0116963	0	Pectin lyase-like superfamily protein (AHRD V3.3 --* AT1G80170.2)
Solyc08g078640.2	-1.86656	0.000323571	0.00428644	0	Pectinesterase (AHRD V3.3 *** K4CNM3_SOLLC)
Solyc02g079290.3	-1.85912	9.73303e-06	0.000228909	0	protein SELF PRUNING 2G
Solyc01g107390.3	-1.85277	0.000135489	0.0021012	0	GH3 (AHRD V3.3 *** E2FHL1_9ROSI)
Solyc09g092560.3	-1.84975	0.000153784	0.00232718	0	Cytochrome P450 (AHRD V3.3 *** A0A061FSW2_THECC)
Solyc08g080040.3	-1.84933	8.28184e-12	1.10923e-09	0	Anthocyanidin synthase (AHRD V3.3 *** A0A0A1E1Z9_9SOLA)
Solyc10g080690.2	-1.84907	2.77997e-07	1.06382e-05	0	Patatin (AHRD V3.3 *** K4D2V9_SOLLC)
Solyc07g006310.1	-1.84443	0.000592759	0.00683794	0	Basic helix-loop-helix transcription factor (AHRD V3.3 --* A0A0H3Y8Z9_SALMI)
Solyc07g007250.3	-1.8422	2.81774e-12	4.47067e-10	0	Metallocarboxypeptidase inhibitor (AHRD V3.3 *** MCPI_SOLLC)
Solyc02g083860.3	-1.83921	1.02613e-09	8.04754e-08	0	flavanone 3-dioxygenase
Solyc07g053450.3	-1.83743	7.74688e-06	0.000187544	0	BZIP family transcription factor (AHRD V3.3 *** A0A072VB17_MEDTR)
Solyc04g080490.3	-1.83178	2.63591e-09	1.82444e-07	0	ZF-HD homeobox protein (AHRD V3.3 *** A0A0B2PTM6_GLYSO)
Solyc02g077330.3	-1.83016	4.00538e-19	1.83589e-16	0	GDSL esterase/lipase family (AHRD V3.3 *** A0A151SAY8_CAJCA)
Solyc06g066600.3	-1.82805	3.93767e-07	1.43242e-05	0	plastidic glucose translocator 2
Solyc10g080870.3	-1.82401	7.64945e-08	3.46004e-06	0	Cytochrome P450 (AHRD V3.3 *** A2PZD4_IPONI)
Solyc03g122140.3	-1.82388	3.79036e-06	0.00010233	0	Peroxisomal (S)-2-hydroxy-acid oxidase (AHRD V3.3 *** GOX_SPIOL)
Solyc04g006980.1	-1.82315	0.000224653	0.00317594	0	TCP transcription factor 22
Solyc04g071770.3	-1.81979	0.000459057	0.00557955	0	Ethylene-responsive transcription factor (AHRD V3.3 *** W9RA19_9ROSA)
Solyc02g071030.2	-1.81641	0.000101998	0.00166046	0	Chlorophyll a-b binding protein, chloroplastic (AHRD V3.3 *** Q41422_SOLTU)
Solyc12g042120.2	-1.81492	0.00507619	0.0355885	0	potassium transporter 2 (AHRD V3.3 --* AT2G40540.5)
Solyc07g042500.3	-1.81411	9.46737e-12	1.22046e-09	0	Alpha/beta-Hydrolases superfamily protein, putative (AHRD V3.3 *** A0A061GM37_THECC)
Solyc07g039195.1	-1.81292	2.73557e-05	0.000548871	0	Dystrophin-1 (AHRD V3.3 *-* A0A0B0NKV5_GOSAR)
Solyc01g073755.1	-1.81173	0.00208985	0.0184605	0	Callose synthase (AHRD V3.3 *-* K7PRK8_MAIZE)
Solyc03g078090.3	-1.80554	6.61972e-05	0.00115711	0	Pectinesterase (AHRD V3.3 *** K4BHN9_SOLLC)
Solyc04g072895.1	-1.80385	5.99365e-08	2.77809e-06	0	Transducin/WD40 repeat-like superfamily protein (AHRD V3.3 *** AT1G78070.1)
Solyc01g091670.3	-1.80268	1.24832e-05	0.000282146	0	Progesterone 5-beta-reductase (AHRD V3.3 *** D6N9X0_NEROL)
Solyc03g098090.2	-1.80257	0.003719	0.0279801	0	CASP-like protein (AHRD V3.3 *** K4BJM4_SOLLC)
Solyc06g060910.2	-1.79527	7.48116e-05	0.00127843	0	Glycerol-3-phosphate transporter, putative (AHRD V3.3 *** B9T0L8_RICCO)
Solyc02g086180.3	-1.79382	1.50263e-16	5.08085e-14	0	Delta(7)-sterol-C5(6)-desaturase (AHRD V3.3 *** SC5D_TOBAC)
Solyc10g018780.2	-1.79137	1.68775e-06	5.11183e-05	0	Squamosa promoter binding protein 8a
Solyc06g074190.3	-1.79037	1.16545e-07	5.05011e-06	0	Plant/F24K9-26 protein (AHRD V3.3 *** A0A072UED0_MEDTR)
Solyc09g084450.3	-1.79009	0.000384244	0.00488166	0	proteinase inhibitor I
Solyc11g020640.2	-1.78799	0.000122643	0.00193991	0	Alcohol acyl transferase (AHRD V3.3 *** Q6QLX4_SOLLC)
Solyc02g082690.3	-1.78706	9.74936e-08	4.32452e-06	0	Transducin/WD40 repeat protein (AHRD V3.3 *** A0A072TSJ0_MEDTR)
Solyc07g043460.3	-1.78561	2.38095e-13	4.81492e-11	0	Cytochrome P450, putative (AHRD V3.3 *** A0A061E4E7_THECC)
Solyc07g062520.3	-1.78083	6.83478e-10	5.70746e-08	0	Cytochrome P450 (AHRD V3.3 *** A0A124SAX2_CYNCS)
Solyc05g055650.3	-1.78079	0.000530862	0.00626763	0	Quinohemoprotein ethanol dehydrogenase type-1 (AHRD V3.3 *-* A0A0B2Q0Y5_GLYSO)
Solyc09g075590.1	-1.77956	4.35441e-07	1.56471e-05	0	LOW QUALITY:BnaA01g17710D protein (AHRD V3.3 *** A0A078H5Y0_BRANA)
Solyc02g065555.1	-1.77796	0.00253314	0.0211789	0	Calcium uniporter, mitochondrial (AHRD V3.3 *** A0A0B0PJN2_GOSAR)
Solyc02g089350.3	-1.77712	3.03783e-08	1.52453e-06	0	Gibberellin-regulated family protein (AHRD V3.3 *** A0A061EVH9_THECC)
Solyc07g063350.3	-1.77539	4.83062e-06	0.000125487	0	COP1-interacting protein, putative (AHRD V3.3 *** A0A072VAF6_MEDTR)
Solyc01g010050.3	-1.77437	7.33242e-15	2.04376e-12	0	S-adenosylmethionine decarboxylase proenzyme (AHRD V3.3 *** K4ATK0_SOLLC)
Solyc12g010030.2	-1.77364	8.13086e-06	0.000195463	0	Leucine aminopeptidase (AHRD V3.3 *-* U3PLK3_TOBAC)
Solyc07g062510.2	-1.77261	0.00296921	0.02371	0	Cytochrome P450 (AHRD V3.3 *** A0A124SAX2_CYNCS)
Solyc06g053625.1	-1.76999	3.26363e-07	1.22839e-05	0	Phosphoenolpyruvate carboxylase kinase 2 (AHRD V3.3 *-* Q84JP7_SOLLC)
Solyc09g091510.3	-1.76473	5.11911e-11	5.70739e-09	0	chalcone synthase 1
Solyc10g079350.2	-1.76372	6.887e-08	3.15669e-06	0	Glycosyltransferase (AHRD V3.3 *** K4D2H6_SOLLC)
Solyc05g055460.1	-1.76269	0.00248133	0.0208642	0	LOW QUALITY:Unknown protein (AHRD V3.3 )
Solyc11g012130.2	-1.76167	1.54979e-08	8.4428e-07	0	Blue copper protein (AHRD V3.3 *** A0A0B2RLQ3_GLYSO)
Solyc01g107080.3	-1.76105	0.00117952	0.0118273	0	HXXXD-type acyl-transferase family protein, putative (AHRD V3.3 *** A0A061DGL0_THECC)
Solyc06g051990.3	-1.75872	0.000653806	0.00740549	0	Defective in meristem silencing 3 (AHRD V3.3 *** A0A061G2F1_THECC)
Solyc02g079930.3	-1.75841	8.69048e-05	0.00146088	0	phosphosulfolactate synthase
Solyc05g010320.3	-1.75763	2.44405e-12	3.93836e-10	0	Chalcone-flavonone isomerase family protein (AHRD V3.3 *** K4BXK5_SOLLC)
Solyc06g007140.3	-1.75758	0.000899518	0.00954888	0	Omega-3 fatty acid desaturase
Solyc06g007580.1	-1.7561	0.000523692	0.00619362	0	LOW QUALITY:DUF506 family protein (AHRD V3.3 *** G7LF52_MEDTR)
Solyc04g064610.3	-1.75083	2.56184e-05	0.000518552	0	Bidirectional sugar transporter SWEET (AHRD V3.3 *** K4BT52_SOLLC)
Solyc12g095810.2	-1.74935	9.79718e-06	0.000229633	0	Major facilitator superfamily protein (AHRD V3.3 *** AT1G52190.1)
Solyc04g074310.3	-1.74864	5.27027e-10	4.54831e-08	0	RNA-binding family protein, putative (AHRD V3.3 *-* A0A061G9K2_THECC)
Solyc01g066740.3	-1.7467	3.69527e-09	2.4429e-07	0	Transducin/WD40 repeat-like superfamily protein (AHRD V3.3 *** AT3G06880.2)
Solyc05g050210.3	-1.74249	0.000368552	0.0047363	0	GDSL esterase/lipase family (AHRD V3.3 *** A0A151QZV0_CAJCA)
Solyc09g083445.1	-1.74098	0.00046782	0.00566271	0	Proteinase inhibitor 1 (AHRD V3.3 *** ICI1_SOLTU)
Solyc01g090410.3	-1.73818	4.92259e-06	0.000127274	0	Palmitoyl protein thioesterase (AHRD V3.3 *** A0A118JUB1_CYNCS)
Solyc06g007240.3	-1.73732	2.87748e-05	0.000570818	0	BAG family molecular chaperone regulator 2 (AHRD V3.3 *** A0A0B2PCD3_GLYSO)
Solyc12g042170.2	-1.73729	2.17115e-07	8.62855e-06	0	ADP-ribosylation factor GTPase-activating protein (AHRD V3.3 *-* G5DWI4_SILLA)
Solyc06g062370.3	-1.73707	0.000842088	0.00906519	0	Acid phosphatase-like protein 1 (AHRD V3.3 *** V9MHL3_9ROSA)
Solyc04g080270.3	-1.73459	2.83736e-06	7.98408e-05	0	Cytochrome c oxidase subunit 3 (AHRD V3.3 *** A0A0B0MIX5_GOSAR)
Solyc05g014700.3	-1.7326	0.00201302	0.0179743	0	Acid phosphatase/vanadium-dependent haloperoxidase-related protein (AHRD V3.3 *** AT1G67600.1)
Solyc02g085025.1	-1.72897	6.83388e-07	2.32217e-05	0	Calcium-dependent lipid-binding (CaLB domain) family protein (AHRD V3.3 --* AT5G37740.2)
Solyc08g059710.3	-1.72867	0.00321486	0.0250793	0	EEIG1/EHBP1 N-terminal domain-containing protein (AHRD V3.3 *** A0A103XZJ5_CYNCS)
Solyc01g090730.3	-1.7276	0.000428514	0.00529888	0	Squamosa promoter binding protein 8b
Solyc09g065100.2	-1.7273	7.94867e-08	3.58751e-06	0	bHLH transcription factor 150
Solyc02g079280.3	-1.72682	0.00150407	0.0142569	0	MYB transcription factor (AHRD V3.3 *** A0A0U3IU11_MESCR)
Solyc01g096410.3	-1.72586	1.75647e-05	0.000379759	0	Phosphatidylinositol-4-phosphate 5-kinase (AHRD V3.3 *** J7K3W0_TOBAC)
Solyc11g066670.1	-1.7253	2.15329e-11	2.55251e-09	0	Glycosyltransferase (AHRD V3.3 *** K4D9S4_SOLLC)
Solyc01g100510.3	-1.72378	0.0015906	0.0149194	0	knotted 4
Solyc07g065900.3	-1.71894	9.98913e-07	3.24235e-05	0	fructose-bisphosphate aldolase, cytoplasmic isozyme 1
Solyc12g011450.2	-1.71855	0.000124114	0.00196016	0	Chlorophyll a-b binding protein, chloroplastic (AHRD V3.3 *** M1AG46_SOLTU)
Solyc06g035490.3	-1.71771	0.000960397	0.010035	0	bHLH transcription factor 042
Solyc04g077170.3	-1.71715	9.39558e-05	0.00155532	0	EPIDERMAL PATTERNING FACTOR-like protein (AHRD V3.3 *** AT4G37810.1),Pfam:PF17181
Solyc02g062990.1	-1.71392	0.00719296	0.0461756	0	Glycosyltransferase (AHRD V3.3 *** M0ZZL3_SOLTU)
Solyc02g089610.2	-1.71298	9.05615e-10	7.29657e-08	0	S-adenosylmethionine decarboxylase 2
Solyc11g066580.2	-1.71212	1.04249e-08	6.02308e-07	0	flavonoid 3`%2C5`-hydroxylase
Solyc11g010850.2	-1.71204	8.89847e-09	5.22905e-07	0	1-deoxy-D-xylulose 5-phosphate synthase (AHRD V3.3 *** B6E973_STERE)
Solyc02g031920.3	-1.71018	2.31039e-06	6.66492e-05	0	Pathogen-related protein (AHRD V3.3 *** A0A151SPD2_CAJCA)
Solyc01g097770.3	-1.70564	6.3918e-08	2.94938e-06	0	phototropin 2
Solyc03g025190.4	-1.70408	1.51142e-13	3.24735e-11	0	anthocyanin permease
Solyc12g044840.2	-1.70363	5.38808e-06	0.000135695	0	Kinase family protein (AHRD V3.3 *** U5GQI1_POPTR)
Solyc08g005630.3	-1.69821	1.41363e-06	4.37801e-05	0	Long-chain-alcohol oxidase (AHRD V3.3 *** K4CI54_SOLLC)
Solyc12g099870.2	-1.69601	0.00665685	0.0435886	0	Leucine-rich repeat receptor-like protein kinase family protein (AHRD V3.3 *** AT4G08850.1)
Solyc02g090810.3	-1.6947	0.000513706	0.00610338	0	centrin2 (AHRD V3.3 *** AT3G50360.1)
Solyc02g091690.3	-1.69323	4.00806e-06	0.000107364	0	bHLH transcription factor 081
Solyc09g082510.3	-1.69228	1.75257e-06	5.28486e-05	0	Kinase interacting (KIP1-like) family protein, putative (AHRD V3.3 *** A0A061DQM7_THECC)
Solyc02g089615.1	-1.69046	2.98462e-07	1.12749e-05	0	S-adenosylmethionine decarboxylase uORF (AHRD V3.3 *-* Q6RUQ6_DAUCA)
Solyc04g007820.3	-1.68944	8.88699e-12	1.16754e-09	0	Sn-1 protein (AHRD V3.3 *** Q42393_CAPAN)
Solyc06g007960.3	-1.68847	0.000138881	0.00213932	0	Caffeic O-methyltransferase (AHRD V3.3 *** A0A068FLE8_PUNGR)
Solyc03g112440.1	-1.68534	0.000308229	0.00411393	0	Oleosin (AHRD V3.3 *** K4BK98_SOLLC)
Solyc06g005910.3	-1.68188	2.35841e-05	0.000483065	0	Tubulin beta chain (AHRD V3.3 *** M1BVE7_SOLTU)
Solyc07g042630.3	-1.68113	3.2493e-06	8.88305e-05	0	Terpene cyclase/mutase family member (AHRD V3.3 *** V9LYF2_9SOLA)
Solyc09g092740.3	-1.6807	1.62095e-07	6.68675e-06	0	Transducin/WD40 repeat-like superfamily protein (AHRD V3.3 --* AT3G13300.3)
Solyc02g085020.3	-1.67989	4.29054e-13	7.9015e-11	0	dihydroflavonol 4-reductase
Solyc03g005320.3	-1.67971	6.79031e-08	3.12627e-06	0	3-ketoacyl-CoA synthase (AHRD V3.3 *** M1A6B6_SOLTU)
Solyc02g090580.3	-1.67872	4.04085e-09	2.62923e-07	0	ternary complex factor MIP1 leucine-zipper protein (Protein of unknown function, DUF547) (AHRD V3.3 *** AT4G37080.3)
Solyc03g044673.1	-1.67754	0.00204308	0.018164	0	BED zinc finger,hAT family dimerization domain (AHRD V3.3 *-* A0A061FID3_THECC)
Solyc06g073540.3	-1.67686	5.03523e-12	7.39396e-10	0	Argonaute4b
Solyc05g012210.3	-1.67213	0.000223673	0.00316425	0	Ninja-family protein AFP1-like protein (AHRD V3.3 *** V5KZR9_SOLNI)
Solyc10g076250.2	-1.67182	3.46618e-07	1.2905e-05	0	Alanine-glyoxylate aminotransferase, putative (AHRD V3.3 *** B9SZ94_RICCO)
Solyc03g006880.3	-1.67035	3.34579e-08	1.65096e-06	0	gibberellin 20-oxidase-1
Solyc06g064550.3	-1.67018	0.00173608	0.0160575	0	Aspartokinase-homoserine dehydrogenase (AHRD V3.3 *** O63067_SOYBN)
Solyc01g094070.3	-1.66956	1.86671e-05	0.00039858	0	Dihydroflavonol-4-reductase-like (AHRD V3.3 *** A0A0N6XTN7_LYCRU)
Solyc01g079400.3	-1.66954	1.15495e-05	0.000264103	0	TRICHOME BIREFRINGENCE-LIKE 6 (AHRD V3.3 *** AT3G62390.1)
Solyc10g084650.2	-1.6693	2.47674e-10	2.32206e-08	0	Acyl-CoA N-acyltransferase with RING/FYVE/PHD-type zinc finger domain-containing protein (AHRD V3.3 *** AT2G37520.1)
Solyc05g051500.3	-1.66839	3.82372e-06	0.000103095	0	WEB family protein, chloroplastic (AHRD V3.3 *-* A0A199V6Z9_ANACO)
Solyc02g068600.3	-1.66816	1.00866e-06	3.26604e-05	0	Ankyrin repeat-containing protein (AHRD V3.3 *-* A0A103XBI3_CYNCS)
Solyc10g005080.3	-1.6653	3.37729e-11	3.84862e-09	0	Late elongated hypocotyl (AHRD V3.3 *** J9PV71_NICAT)
Solyc02g072440.3	-1.66357	0.00132815	0.0129279	0	Leucine-rich repeat protein kinase family protein, putative (AHRD V3.3 *** A0A061F9W0_THECC)
Solyc06g067910.3	-1.66242	4.92409e-06	0.000127274	0	transmembrane protein, putative (Protein of unknown function, DUF642) (AHRD V3.3 *** AT5G11420.1)
Solyc03g123390.3	-1.66221	5.20196e-09	3.3014e-07	0	Alpha/beta-Hydrolases superfamily protein, putative (AHRD V3.3 *** A0A061GDN4_THECC)
Solyc01g091540.2	-1.6608	0.00122537	0.012157	0	Growth-regulating factor (AHRD V3.3 *** M4T4B6_ARAHY)
Solyc04g011440.4	-1.65976	0.00035217	0.00459333	0	ethylene-responsive heat shock protein cognate 70
Solyc02g090560.3	-1.65797	0.00034968	0.00456515	0	Calcium-transporting ATPase (AHRD V3.3 *** M5X6S2_PRUPE)
Solyc01g100600.3	-1.65172	0.00140013	0.0134886	0	Kelch repeat protein, putative (AHRD V3.3 *** B9RFJ9_RICCO)
Solyc04g016420.3	-1.65052	0.00142123	0.0136472	0	Mediator of RNA polymerase II transcription subunit 23 (AHRD V3.3 *-* A0A061EVL7_THECC)
Solyc07g043500.1	-1.64075	1.81655e-11	2.17838e-09	0	Glycosyltransferase (AHRD V3.3 *** K4CEK8_SOLLC)
Solyc09g008840.3	-1.64001	3.12134e-05	0.000606222	0	Pyruvate kinase family protein (AHRD V3.3 *** AT3G52990.1)
Solyc04g074990.3	-1.63849	2.95801e-05	0.000582731	0	ZF-HD homeobox protein family (AHRD V3.3 *-* A0A151RTI4_CAJCA)
Solyc03g123590.3	-1.63799	0.00104098	0.0107142	0	Remorin family protein (AHRD V3.3 *** B9N7I2_POPTR)
Solyc04g050950.3	-1.63778	0.00038436	0.00488166	0	Sn-1 protein (AHRD V3.3 *** Q42393_CAPAN)
Solyc09g008560.3	-1.63497	0.00450505	0.0324632	0	2-oxoglutarate (2OG) and Fe(II)-dependent oxygenase superfamily protein (AHRD V3.3 *** AT2G36690.2)
Solyc11g019910.1	-1.63179	3.8212e-09	2.51007e-07	0	LOW QUALITY:Plant invertase/pectin methylesterase inhibitor (AHRD V3.3 *** I3T947_MEDTR)
Solyc08g080780.3	-1.63097	0.000198071	0.00287579	0	Myosin heavy chain-related protein, putative (AHRD V3.3 *** A0A061GCE0_THECC)
Solyc05g021580.3	-1.62973	0.00660342	0.0433213	0	Serine/threonine-protein kinase TOR (AHRD V3.3 *-* TOR_ARATH)
Solyc01g099980.3	-1.6288	9.16039e-05	0.00152328	0	enolase (DUF1399) (AHRD V3.3 *** AT1G56230.1)
Solyc08g082630.3	-1.62652	3.5041e-05	0.000673583	0	Auxin Response Factor 9A
Solyc11g008490.2	-1.62497	0.00494092	0.0348534	0	Pumilio-like protein (AHRD V3.3 *** A0A0B0PW20_GOSAR)
Solyc08g079080.4	-1.62436	0.00459497	0.0329885	0	symbol=lin9
Solyc02g091370.2	-1.61825	0.000512021	0.00609051	0	Glycosyltransferase (AHRD V3.3 *** K4BCT5_SOLLC)
Solyc07g045320.3	-1.61811	0.00119619	0.0119538	0	Voltage-dependent calcium channel subunit alpha-2/delta-3 (AHRD V3.3 *** A0A0B0PYX3_GOSAR)
Solyc02g094330.3	-1.61563	3.40644e-08	1.67688e-06	0	Pollen Ole e 1 allergen/extensin (AHRD V3.3 *-* A0A103XVX8_CYNCS),Pfam:PF01190
Solyc03g123540.3	-1.61327	0.000442855	0.00543063	0	Heat-shock protein, putative (AHRD V3.3 *** B9ST51_RICCO)
Solyc11g013270.2	-1.61159	9.77315e-06	0.00022933	0	O-fucosyltransferase family protein (AHRD V3.3 *** AT1G38131.1)
Solyc04g007075.1	-1.61007	0.000201773	0.00291237	0	disease resistance protein (TIR-NBS-LRR class) (AHRD V3.3 *-* AT1G69550.1)
Solyc12g056940.2	-1.60872	3.30638e-07	1.23995e-05	0	Acetyl-CoA carboxylase family protein (AHRD V3.3 *** B9GUK0_POPTR)
Solyc04g054990.3	-1.60782	5.71357e-11	6.30203e-09	0	PLAT domain-containing protein 1 (AHRD V3.3 *** PLAT1_ARATH)
Solyc12g013820.2	-1.60771	5.24261e-05	0.000954404	0	Ubiquitin conjugating enzyme, putative (AHRD V3.3 *** B9T0E4_RICCO)
Solyc12g044280.2	-1.60727	3.92278e-05	0.000745726	0	Photosystem I reaction center subunit VI (AHRD V3.3 *** B7FN63_MEDTR)
Solyc05g053550.3	-1.60652	4.68025e-10	4.14313e-08	0	chalcone synthase 2
Solyc04g014600.3	-1.60605	0.000129869	0.00203208	0	Adenine nucleotide alpha hydrolases-like superfamily protein (AHRD V3.3 *** AT3G03270.2)
Solyc07g043480.1	-1.60192	1.2147e-14	3.05541e-12	0	Glycosyltransferase (AHRD V3.3 *** A0A0A1WC49_NICAT)
Solyc04g077510.3	-1.60187	8.16194e-08	3.65974e-06	0	Growth-regulating factor (AHRD V3.3 *** A0A072VEY4_MEDTR)
Solyc03g078150.3	-1.60051	8.67158e-05	0.00146008	0	Amino acid transporter family protein (AHRD V3.3 *** D7LGK0_ARALL)
Solyc02g090267.1	-1.6002	1.82652e-07	7.38703e-06	0	Cytochrome P450 (AHRD V3.3 *** Q8H0I6_PETHY)
Solyc10g086500.1	-1.60004	1.03046e-09	8.05086e-08	0	steroid 5 alpha reductase DET2
Solyc02g084980.3	-1.59869	0.000152435	0.00231016	0	Hexosyltransferase (AHRD V3.3 *** K4BB12_SOLLC)
Solyc02g087860.3	-1.59711	0.00313014	0.0246111	0	Transcription factor protein (AHRD V3.3 *** A0A0B0MSC8_GOSAR)
Solyc01g058170.3	-1.59287	4.73716e-05	0.00087162	0	agenet domain-containing protein (AHRD V3.3 *** AT3G06520.2)
Solyc12g089050.2	-1.59261	0.000395535	0.00498979	0	LOW QUALITY:MBOAT (Membrane bound O-acyl transferase) family protein, putative (AHRD V3.3 *** G7K4B1_MEDTR)
Solyc09g065550.3	-1.58776	3.7878e-12	5.74465e-10	0	Kinase interacting (KIP1-like) family protein, putative (AHRD V3.3 *** A0A061DQM7_THECC)
Solyc04g054190.3	-1.58699	1.12087e-06	3.5899e-05	0	ABC1 protein (AHRD V3.3 *** D2XP29_MAIZE)
Solyc07g006560.3	-1.58656	6.02168e-05	0.00106704	0	Hypersensitive response assisting protein (AHRD V3.3 *** Q9SWC6_CAPAN)
Solyc01g095500.3	-1.58459	0.00222537	0.0193347	0	Sl Cytokinin Response Factor 5
Solyc10g005210.3	-1.58333	2.3594e-08	1.22582e-06	0	DNA-3-methyladenine glycosylase, putative (AHRD V3.3 *** B9SVU2_RICCO)
Solyc02g062470.1	-1.58099	0.00477962	0.0339829	0	2-oxoglutarate-dependent dioxygenase-related family protein (AHRD V3.3 *-* B9GL08_POPTR)
Solyc08g005710.3	-1.57829	0.000652739	0.00740154	0	Terpene synthase 41 (AHRD V3.3 *** R9R6F5_SOLPI)
Solyc03g122360.3	-1.57808	3.02618e-05	0.000592764	0	Cytochrome P450 (AHRD V3.3 *** Q0PNH1_CAPCH)
Solyc12g098590.2	-1.57656	9.68537e-07	3.16092e-05	0	Glycosyltransferase (AHRD V3.3 *** K4DHN2_SOLLC)
Solyc09g009490.3	-1.57608	4.21967e-05	0.00079484	0	Abscisic acid insensitive (AHRD V3.3 *** B3U2B5_CUCSA)
Solyc09g082810.3	-1.57168	0.000154765	0.0023403	0	Glycine-rich protein (AHRD V3.3 *-* D2K2U0_TOBAC)
Solyc12g014130.2	-1.56994	2.26418e-06	6.55912e-05	0	SUN-like protein 33
Solyc03g064010.3	-1.56963	4.17685e-06	0.000110877	0	Leucine-rich repeat protein kinase family protein (AHRD V3.3 *** A0A061EWF2_THECC)
Solyc12g010020.2	-1.5694	5.57124e-06	0.000139966	0	Leucine aminopeptidase A1
Solyc02g079980.3	-1.56749	1.44655e-05	0.000322209	0	Sulfite exporter TauE/SafE family protein (AHRD V3.3 *** AT1G61740.1)
Solyc02g083520.2	-1.56743	0.005814	0.0394213	0	LOW QUALITY:BZIP transcription factor (AHRD V3.3 *** G7LB63_MEDTR)
Solyc02g088820.3	-1.56596	1.89808e-05	0.000403607	0	Carboxypeptidase (AHRD V3.3 *** M0ZM60_SOLTU)
Solyc03g006360.3	-1.56397	0.00274542	0.0223608	0	Auxin-repressed protein (AHRD V3.3 *** K7VPG9_SOLTU)
Solyc02g086820.3	-1.56236	0.00102392	0.0105649	0	chloroplast carbonic anhydrase
Solyc02g090920.2	-1.56099	0.000862259	0.00923893	0	LOW QUALITY:Lipase (AHRD V3.3 *** A0A0B2PU23_GLYSO)
Solyc05g015060.3	-1.55865	0.000805668	0.00875537	0	P-loop containing nucleoside triphosphate hydrolases superfamily protein (AHRD V3.3 *** AT3G50940.1)
Solyc02g082930.3	-1.55831	5.0029e-11	5.63879e-09	0	acidic extracellular 27 kD chitinase
Solyc05g055330.3	-1.55721	2.61404e-06	7.41638e-05	0	Drug resistance transporter-like ABC domain protein (AHRD V3.3 *** A0A072VZG4_MEDTR)
Solyc05g054320.3	-1.55634	5.64853e-14	1.25276e-11	0	Epoxide hydrolase (AHRD V3.3 *** Q41413_SOLTU)
Solyc10g009480.3	-1.55528	0.00366505	0.0276602	0	Cytochrome b561/ferric reductase transmembrane with DOMON related domain-containing protein (AHRD V3.3 *** AT3G61750.1)
Solyc09g084460.3	-1.55395	0.000118792	0.00188914	0	Proteinase inhibitor I (AHRD V3.3 *** Q43648_SOLTU)
Solyc07g006870.3	-1.55183	8.326e-06	0.000199689	0	Xyloglucan endotransglucosylase/hydrolase (AHRD V3.3 *** K4CBF8_SOLLC)
Solyc11g072060.2	-1.55171	0.00277283	0.0225167	0	MYB-related transcription factor (AHRD V3.3 *** A0A059PSR6_SALMI)
Solyc10g085850.1	-1.55075	0.000372809	0.00478207	0	LOW QUALITY:S-locus lectin protein kinase family protein (AHRD V3.3 --* AT1G61360.1)
Solyc12g087980.2	-1.54805	0.000308355	0.00411393	0	HXXXD-type acyl-transferase family protein, putative (AHRD V3.3 *** A0A061FEX2_THECC)
Solyc07g008010.3	-1.54787	0.00149026	0.0141455	0	R2R3MYB transcription factor 82
Solyc03g063140.3	-1.54613	0.00782191	0.0491758	0	Asymmetric leaves 2 (AHRD V3.3 *** A0A1C9U0Z1_9FABA)
Solyc08g075210.2	-1.54527	2.23164e-09	1.58724e-07	0	HXXXD-type acyl-transferase family protein (AHRD V3.3 *** AT3G30280.1)
Solyc07g043420.3	-1.54199	3.5799e-09	2.37424e-07	0	2-oxoglutarate-dependent dioxygenase 2
Solyc03g045140.3	-1.54018	0.000165518	0.00247211	0	Cyclopropane-fatty-acyl-phospholipid synthase (AHRD V3.3 *** AT3G23530.1)
Solyc05g021535.1	-1.53995	0.000207695	0.00297445	0	calmodulin-binding transcription activator (AHRD V3.3 --* AT3G16940.3)
Solyc02g077260.3	-1.53886	1.96861e-05	0.000414755	0	SUN-like protein5
Solyc02g069760.2	-1.53875	0.00570116	0.0388863	0	RING/U-box superfamily protein (AHRD V3.3 *-* AT5G10650.2)
Solyc06g065670.3	-1.5384	1.0416e-07	4.59329e-06	0	Pleiotropic drug resistance ABC transporter (AHRD V3.3 *** W0TUG3_ACAMN)
Solyc02g032840.1	-1.53837	0.000396131	0.00499425	0	CDP-diacylglycerol--glycerol-3-phosphate 3-phosphatidyltransferase, putative (AHRD V3.3 --* A0A061FTS5_THECC)
Solyc03g111680.3	-1.53786	0.000155685	0.00234906	0	DNA polymerase III subunit gamma/tau (AHRD V3.3 *** A0A0B0NH82_GOSAR)
Solyc02g082120.3	-1.53735	6.11031e-12	8.51563e-10	0	DNA-3-methyladenine glycosylase, putative (AHRD V3.3 *** B9SVU2_RICCO)
Solyc05g008640.1	-1.53692	0.00155392	0.0146419	0	RING/U-box superfamily protein (AHRD V3.3 *-* AT1G80400.1)
Solyc09g014610.3	-1.53293	0.00109279	0.0111657	0	S-type anion channel (AHRD V3.3 *** A0A098GMQ9_9ROSI)
Solyc09g082660.3	-1.53292	2.06266e-08	1.09088e-06	0	Caffeoyl-CoA O-methyltransferase (AHRD V3.3 *** Q2YHM9_PLAMJ)
Solyc07g007240.3	-1.53177	1.00655e-05	0.000235387	0	Metallocarboxypeptidase inhibitor (AHRD V3.3 *** A0A0A0VBW2_SOLTU)
Solyc09g011080.3	-1.53137	0.000205442	0.00294882	0	Ribulose bisphosphate carboxylase/oxygenase activase (AHRD V3.3 *** V9IMY5_NICAT)
Solyc09g059170.2	-1.53132	5.23332e-10	4.54831e-08	0	Glycosyltransferase (AHRD V3.3 *** M1C989_SOLTU)
Solyc07g039190.3	-1.52826	7.14939e-05	0.00123194	0	nuclear pore complex protein (DUF3414) (AHRD V3.3 --* AT5G51200.3)
Solyc02g089050.3	-1.52636	4.36918e-05	0.000817774	0	Longifolia protein (AHRD V3.3 *** A0A072UUU5_MEDTR)
Solyc03g006970.1	-1.52595	2.85235e-08	1.44197e-06	0	serine protease SBT2
Solyc03g093800.1	-1.52462	7.99518e-08	3.60062e-06	0	glycine-rich protein (AHRD V3.3 *-* AT5G61660.1)
Solyc05g046020.3	-1.52425	0.00774819	0.048828	0	Peroxidase (AHRD V3.3 *** K4C0T5_SOLLC)
Solyc03g120570.3	-1.52316	0.000477697	0.00577135	0	Major facilitator superfamily protein (AHRD V3.3 *** AT1G52190.1)
Solyc09g009040.3	-1.52298	4.07823e-13	7.57816e-11	0	Sterol C-14 reductase (AHRD V3.3 *** A0A072VKE7_MEDTR)
Solyc08g074270.3	-1.52213	1.79509e-06	5.39732e-05	0	Cryptochrome DASH, chloroplastic/mitochondrial (AHRD V3.3 *** CRYD_SOLLC)
Solyc09g005940.3	-1.52157	0.00259476	0.0215543	0	Fatty acyl-CoA reductase (AHRD V3.3 *** K4CQ84_SOLLC)
Solyc12g009930.2	-1.51841	1.7893e-08	9.61098e-07	0	Glycosyltransferase (AHRD V3.3 *** K4DC81_SOLLC)
Solyc07g007260.3	-1.51089	1.03244e-05	0.000240079	0	Metallocarboxypeptidase inhibitor-like protein (AHRD V3.3 *** A0A089Q749_SOLHA)
Solyc01g109550.2	-1.51045	7.69823e-06	0.000186585	0	Mitochondrial transcription termination factor family protein (AHRD V3.3 *** AT3G18870.1)
Solyc03g025430.1	-1.51041	0.00216653	0.0189673	0	LOW QUALITY:transmembrane protein (AHRD V3.3 *** AT5G52420.1)
Solyc02g083720.3	-1.50922	0.000562249	0.0065612	0	MLO-like protein (AHRD V3.3 *** K4BAP0_SOLLC)
Solyc04g074810.3	-1.50863	0.00624971	0.0416402	0	basic helix-loop-helix (bHLH) DNA-binding superfamily protein (AHRD V3.3 *** AT1G72210.1)
Solyc06g051830.2	-1.50548	0.00104051	0.0107142	0	Potassium transporter (AHRD V3.3 *** K4C5X2_SOLLC)
Solyc07g007750.3	-1.50472	0.000446571	0.00545931	0	Defensin protein (AHRD V3.3 *** B1N678_SOLLC)
Solyc09g005560.3	-1.50458	0.00263261	0.0217257	0	Trihelix transcription factor GT-3b (AHRD V3.3 *** W9RYU5_9ROSA)
Solyc09g007150.3	-1.50385	1.47879e-05	0.000327621	0	Glutathione S-transferase (AHRD V3.3 *** A0A096XCA4_BETPN)
Solyc04g015620.3	-1.50246	1.23518e-07	5.32988e-06	0	imidazolonepropionase (Protein of unknown function, DUF642) (AHRD V3.3 *** AT2G41810.1)
Solyc02g084900.2	-1.50076	0.000924166	0.00976145	0	P-loop containing nucleoside triphosphate hydrolases superfamily protein (AHRD V3.3 *** AT2G18193.1)
Solyc12g056710.2	-1.5006	1.2596e-07	5.40137e-06	0	NAD(P)-binding Rossmann-fold superfamily protein (AHRD V3.3 *** AT1G52340.1),Pfam:PF13561
Solyc03g097380.3	-1.49989	0.000177538	0.00262077	0	Heavy metal transport/detoxification superfamily protein (AHRD V3.3 *** AT5G50740.5)
Solyc03g111950.3	-1.49461	0.00622825	0.0416001	0	Cytochrome P450 (AHRD V3.3 *** A0A103XWH5_CYNCS)
Solyc03g013340.3	-1.49269	0.00731543	0.0466857	0	NOD26-like intrinsic protein 2.1
Solyc01g081640.3	-1.48967	0.000315239	0.00419221	0	DUF936 family protein (AHRD V3.3 *** A2Q3C0_MEDTR)
Solyc04g072630.3	-1.48876	5.54804e-06	0.000139553	0	F-box and Leucine Rich Repeat domains containing protein, putative isoform 1 (AHRD V3.3 *** A0A061FNK3_THECC)
Solyc10g086660.2	-1.4886	2.30987e-06	6.66492e-05	0	Rop guanine nucleotide exchange factor, putative (AHRD V3.3 *** B9T764_RICCO)
Solyc06g048620.3	-1.48533	7.63294e-09	4.59e-07	0	Leucine-rich receptor-like kinase family protein (AHRD V3.3 *** A0A072V1G8_MEDTR)
Solyc07g053200.3	-1.48433	0.00342314	0.0262208	0	Adenine nucleotide alpha hydrolases-like superfamily protein (AHRD V3.3 *** AT1G11360.4)
Solyc10g075100.2	-1.48422	6.30732e-10	5.34967e-08	0	Non-specific lipid-transfer protein (AHRD V3.3 *** Q4A1N1_SOLLC)
Solyc04g011880.1	-1.48354	0.000135773	0.00210402	0	Glutaredoxin (AHRD V3.3 *** A0A103XEX1_CYNCS)
Solyc07g062710.3	-1.48325	2.15397e-08	1.13048e-06	0	BZIP family transcription factor (AHRD V3.3 *** G8A005_MEDTR)
Solyc01g100310.2	-1.47456	9.08785e-05	0.00151778	0	Calmodulin-binding protein (AHRD V3.3 *** A0A0K9P385_ZOSMR)
Solyc10g008120.3	-1.47336	0.00270192	0.0221062	0	O-methyltransferase (AHRD V3.3 *** A0A1B4Z3W3_9ROSA)
Solyc12g006530.2	-1.47301	0.00278486	0.0225788	0	Terpene cyclase/mutase family member (AHRD V3.3 *** M1BMW3_SOLTU)
Solyc06g074090.3	-1.47159	3.25279e-08	1.62845e-06	0	Sterol delta-7 reductase (AHRD V3.3 *** Q6S5A3_TROMA)
Solyc04g070980.3	-1.47133	8.58513e-06	0.000204477	0	cycloartenol synthase 1
Solyc11g007250.2	-1.47064	9.3556e-05	0.00154995	0	Protein kinase like protein (AHRD V3.3 *** Q0WN21_ARATH)
Solyc03g115980.1	-1.46678	0.000920697	0.00973861	0	Geranylgeranyl reductase (AHRD V3.3 *** A0A097P6G1_SOLHA)
Solyc02g092890.1	-1.46542	0.00261685	0.0216507	0	LOW QUALITY:Transmembrane protein, putative (AHRD V3.3 -** A0A072UNU4_MEDTR)
Solyc05g012950.2	-1.46485	7.96413e-06	0.000192283	0	Sulfotransferase (AHRD V3.3 *** K4BY19_SOLLC)
Solyc02g063000.3	-1.46446	5.35385e-06	0.000134998	0	Glycosyltransferase (AHRD V3.3 *** K4B6I8_SOLLC)
Solyc12g010025.1	-1.46446	1.8934e-05	0.000403026	0	Leucine aminopeptidase (AHRD V3.3 *** U3PLK3_TOBAC)
Solyc01g106460.3	-1.46104	0.000985268	0.0102378	0	bHLH transcription factor 007
Solyc11g066860.2	-1.4598	8.51975e-06	0.000203154	0	BnaA07g13420D protein (AHRD V3.3 *** A0A078ETL1_BRANA)
Solyc03g123670.3	-1.45923	0.00144724	0.0138454	0	Rhizopuspepsin-4 (AHRD V3.3 *** A0A1D1XDZ3_9ARAE)
Solyc01g095930.3	-1.45678	0.00237162	0.0202639	0	O-acyltransferase WSD1-like protein (AHRD V3.3 *** A0A0B0P708_GOSAR)
Solyc11g010960.2	-1.45635	1.18169e-06	3.76133e-05	0	Alcohol dehydrogenase, putative (AHRD V3.3 *** B9T7R7_RICCO)
Solyc10g083170.2	-1.45605	0.000860225	0.00922673	0	NAD(P)-binding Rossmann-fold superfamily protein (AHRD V3.3 *** AT1G52340.1),Pfam:PF13561
Solyc09g009010.3	-1.4549	1.56579e-05	0.000344306	0	Cellulose synthase-like protein (AHRD V3.3 *** L0ASI8_POPTO)
Solyc04g077440.3	-1.45286	5.28376e-08	2.48643e-06	0	Squalene monooxygenase (AHRD V3.3 *** Q506K3_DATIN)
Solyc03g005060.3	-1.45231	2.56149e-07	9.91144e-06	0	nucleolar protein gar2-like protein (AHRD V3.3 *-* AT2G42320.2)
Solyc10g007870.3	-1.45216	2.41053e-07	9.41658e-06	0	Thionin-like protein (AHRD V3.3 *** G1JZD6_TOBAC)
Solyc02g089880.3	-1.45123	3.12448e-05	0.000606261	0	Hexosyltransferase (AHRD V3.3 *** K4BCD9_SOLLC)
Solyc09g007010.1	-1.45017	0.000123735	0.00195568	0	Pathogenesis-related protein 1 (AHRD V3.3 *** Q75QH2_CAPCH)
Solyc08g076150.3	-1.44993	7.20135e-06	0.000175781	0	Pentatricopeptide repeat-containing family protein (AHRD V3.3 *** U5GMW9_POPTR)
Solyc09g007920.3	-1.44674	2.35045e-12	3.81736e-10	0	Phenylalanine ammonia-lyase (AHRD V3.3 *** PAL5_SOLLC)
Solyc09g007910.3	-1.44497	2.62506e-10	2.41717e-08	0	Phenylalanine ammonia-lyase (AHRD V3.3 *** PAL5_SOLLC)
Solyc09g014530.3	-1.44291	3.81333e-09	2.51007e-07	0	MLP (AHRD V3.3 *** G8DRV9_GOSBA)
Solyc10g055780.1	-1.44114	0.00122612	0.0121586	0	Endochitinase (Chitinase) (AHRD V3.3 *** Q43184_SOLTU)
Solyc01g087050.3	-1.44	0.0001372	0.00211976	0	Protein TRANSPARENT TESTA 1 (AHRD V3.3 *** A0A0B2QDT4_GLYSO)
Solyc01g091270.3	-1.43977	2.34988e-05	0.000481795	0	Myeloid leukemia factor 1 (AHRD V3.3 *** A0A0B0Q047_GOSAR)
Solyc09g075360.3	-1.43846	1.55135e-08	8.4428e-07	0	endo-1,4-beta-glucanase precursor
Solyc10g081200.1	-1.43806	9.92634e-05	0.00162493	0	LOW QUALITY:Transmembrane protein, putative (AHRD V3.3 *** G7L2Q0_MEDTR)
Solyc09g061860.3	-1.43757	2.5898e-10	2.40618e-08	0	UDP-glucose:sterol 3-O-glucosyltransferase (AHRD V3.3 *** Q8H9B4_PANGI)
Solyc01g081545.1	-1.43606	0.000367917	0.00473171	0	Myosin (AHRD V3.3 *-* W6A1M7_MAIZE)
Solyc02g070920.3	-1.43341	0.000570509	0.00662575	0	Serine/threonine-protein kinase SAPK7 (AHRD V3.3 --* SAPK7_ORYSJ)
Solyc12g006050.2	-1.43257	9.91653e-05	0.00162461	0	Major facilitator superfamily protein (AHRD V3.3 *** AT3G21670.1)
Solyc07g038110.2	-1.43238	0.00223451	0.0193896	0	Beta-galactosidase (AHRD V3.3 *-* V7C958_PHAVU)
Solyc11g042820.2	-1.43159	0.000398914	0.00502013	0	Major facilitator superfamily protein (AHRD V3.3 *** AT1G59740.1)
Solyc10g005000.3	-1.4293	0.000233201	0.00327657	0	SUN-like protein 27
Solyc07g052770.2	-1.42863	0.00267108	0.0219203	0	disease resistance protein (TIR-NBS-LRR class) (AHRD V3.3 *** AT5G17680.1)
Solyc01g105650.3	-1.42802	0.00101561	0.0105002	0	2-oxoglutarate and Fe(II)-dependent oxygenase superfamily protein, putative (AHRD V3.3 *** A0A061E128_THECC)
Solyc06g065380.3	-1.42743	0.000353618	0.00460172	0	Calcium-dependent protein kinase (AHRD V3.3 *** H6UM40_TOBAC)
Solyc01g006540.3	-1.42694	7.3729e-07	2.46472e-05	0	lipoxygenase C
Solyc07g039310.1	-1.42553	0.000344962	0.00452332	0	Polyamine oxidase 5 (AHRD V3.3 *** A0A1C8M5K2_MALDO)
Solyc08g005120.3	-1.42478	0.00186303	0.0169356	0	Cinnamoyl-CoA reductase-like protein (AHRD V3.3 *** G7KDR3_MEDTR)
Solyc02g089800.3	-1.42311	1.84608e-07	7.45152e-06	0	Nuclear matrix constituent-like protein 1 (AHRD V3.3 *** E5GCT1_CUCME)
Solyc01g110360.3	-1.4194	7.66873e-05	0.00130723	0	Fructose-bisphosphate aldolase (AHRD V3.3 *** K4B3P9_SOLLC)
Solyc09g005630.3	-1.4176	0.00232577	0.0199797	0	trichome birefringence-like protein (DUF828) (AHRD V3.3 *** AT5G01360.1)
Solyc06g065655.1	-1.41709	0.000473597	0.00572928	0	Drug resistance transporter-like ABC domain protein (AHRD V3.3 *-* G7JU55_MEDTR)
Solyc02g094400.3	-1.415	0.00266299	0.0218852	0	Glycerophosphodiester phosphodiesterase, putative (AHRD V3.3 *** B9RH28_RICCO)
Solyc05g047710.3	-1.41472	0.00785178	0.0493373	0	Calcium-dependent lipid-binding (CaLB domain) family protein (AHRD V3.3 *** AT3G61050.2)
Solyc06g036290.3	-1.41456	2.19388e-06	6.39137e-05	0	heat shock protein 90
Solyc07g049440.3	-1.41124	1.69041e-11	2.05097e-09	0	GDSL esterase/lipase (AHRD V3.3 *** W9S4N1_9ROSA)
Solyc08g081890.3	-1.41045	1.28607e-05	0.000289907	0	ABC transporter family protein (AHRD V3.3 *** U5FPJ5_POPTR)
Solyc01g080640.3	-1.40913	1.24024e-07	5.34053e-06	0	Multidrug resistance protein ABC transporter family protein (AHRD V3.3 *** G7IF78_MEDTR)
Solyc01g067890.3	-1.40569	2.65191e-06	7.51349e-05	0	1-D-deoxyxylulose 5-phosphate synthase
Solyc11g008350.2	-1.40335	2.03445e-06	5.98611e-05	0	Kinesin-like protein (AHRD V3.3 *** A0A0B0P6I8_GOSAR)
Solyc03g115120.1	-1.4028	0.00162071	0.0151604	0	DnaJ domain-containing protein (AHRD V3.3 *** A0A103YCB1_CYNCS)
Solyc01g067300.3	-1.40221	0.0013838	0.01335	0	CASP-like protein (AHRD V3.3 *** K4AWX9_SOLLC)
Solyc02g063390.3	-1.4015	6.03766e-07	2.07285e-05	0	3-oxo-5-alpha-steroid 4-dehydrogenase (AHRD V3.3 *** G7ZZ33_MEDTR)
Solyc10g006000.3	-1.39786	0.000250947	0.00347152	0	Protein DEK (AHRD V3.3 *** A0A0B2PUB3_GLYSO)
Solyc04g076630.3	-1.39755	0.00475714	0.0338932	0	Rhamnogalacturonate lyase family protein (AHRD V3.3 *** AT1G09890.4)
Solyc01g006290.3	-1.39693	3.77181e-07	1.38676e-05	0	Peroxidase (AHRD V3.3 *** K4ASJ5_SOLLC)
Solyc12g088460.2	-1.39661	0.000122091	0.00193548	0	Cytochrome P450, putative (AHRD V3.3 *** A0A061FMR1_THECC)
Solyc03g116360.2	-1.39399	0.00111388	0.0113177	0	Regulator of chromosome condensation (RCC1) family protein (AHRD V3.3 *** G7K368_MEDTR)
Solyc12g042210.2	-1.39181	0.00414765	0.0303797	0	Ethylene-responsive transcription factor (AHRD V3.3 *** W9S0J2_9ROSA)
Solyc02g070940.1	-1.39055	0.00338851	0.0260303	0	Chlorophyll a-b binding protein, chloroplastic (AHRD V3.3 *** Q41422_SOLTU)
Solyc04g017750.3	-1.39044	0.000149479	0.00227876	0	Plant calmodulin-binding-like protein (AHRD V3.3 *-* G7KRQ7_MEDTR)
Solyc07g020790.3	-1.3903	1.80643e-09	1.31659e-07	0	plastidic glucose translocator 3
Solyc12g098470.2	-1.38973	0.0065466	0.0430307	0	Electron transport complex protein rnfC, putative isoform 1 (AHRD V3.3 *** A0A061EJK1_THECC)
Solyc12g049500.2	-1.38949	0.00213871	0.0187795	0	DUF936 family protein (AHRD V3.3 *** A0A072THZ7_MEDTR)
Solyc01g109180.3	-1.38924	5.73457e-07	1.98458e-05	0	Long-Chain Acyl-CoA Synthetase (AHRD V3.3 *** A0A0G2SJ83_SALMI)
Solyc03g083510.3	-1.38854	3.76065e-05	0.000718214	0	Receptor-like kinase (AHRD V3.3 *** A0A191UPW4_CASSA)
Solyc09g075260.3	-1.38821	0.00128326	0.0125674	0	pectinesterase (Protein of unknown function, DUF538) (AHRD V3.3 *** AT1G02816.1)
Solyc08g076720.3	-1.38389	2.04547e-07	8.14476e-06	0	ABC transporter B family-like protein (AHRD V3.3 *** G7KDP1_MEDTR)
Solyc07g047850.3	-1.38379	0.000373663	0.00479003	0	Chlorophyll a-b binding protein, chloroplastic (AHRD V3.3 *** CB23_ORYSI)
Solyc09g008670.3	-1.38363	0.000970025	0.0101254	0	threonine deaminase
Solyc04g070983.1	-1.38231	1.19459e-08	6.75058e-07	0	Terpene cyclase/mutase family member (AHRD V3.3 *** K4BT90_SOLLC)
Solyc06g005750.3	-1.38039	4.35939e-11	4.94048e-09	0	sterol 4-alpha-methyl-oxidase 2-1 (AHRD V3.3 *** AT1G07420.1)
Solyc08g081650.2	-1.37977	0.0034121	0.0261823	0	Ethylene-responsive transcription factor (AHRD V3.3 *-* W9RJN8_9ROSA)
Solyc11g066100.2	-1.37956	0.00142089	0.0136472	0	heat shock protein 70 (AHRD V3.3 *** AT3G12580.1)
Solyc05g052240.3	-1.37749	2.99854e-11	3.43599e-09	0	Chalcone-flavonone isomerase family protein (AHRD V3.3 *** A0A0V0H4Z0_SOLCH)
Solyc05g050630.3	-1.37721	0.000730325	0.0081162	0	Tetratricopeptide repeat (TPR)-like superfamily protein (AHRD V3.3 *** AT1G01320.3)
Solyc03g119930.1	-1.37656	2.49261e-08	1.28467e-06	0	Sulfate transporter, putative (AHRD V3.3 *** B9RUY1_RICCO)
Solyc01g086950.3	-1.37584	0.000234122	0.0032828	0	SWIB/MDM2 and Plus-3 and GYF domain-containing protein (AHRD V3.3 *** AT5G08430.2)
Solyc02g076670.3	-1.37486	0.00021577	0.00307353	0	MYB-like transcription factor family protein (AHRD V3.3 *** A0A072TT31_MEDTR)
Solyc02g068610.2	-1.37408	0.00280588	0.0226987	0	Ankyrin repeat family protein (AHRD V3.3 *-* AT5G35830.1)
Solyc07g041000.3	-1.37349	0.00255724	0.0213286	0	Cleavage and polyadenylation specificity factor subunit 5 (AHRD V3.3 *** A0A0B2R9M0_GLYSO)
Solyc01g102300.3	-1.37343	1.33241e-05	0.000298721	0	bHLH transcription factor 006
Solyc03g031860.3	-1.37284	2.84321e-09	1.9548e-07	0	Phytoene synthase 1
Solyc04g071820.3	-1.36887	0.0019578	0.0175878	0	Cytochrome P450 (AHRD V3.3 *** A0A0B0NSU6_GOSAR)
Solyc12g009000.1	-1.36856	0.00592942	0.0400853	0	LOW QUALITY:Harbinger transposase-derived nuclease (AHRD V3.3 *** A0A103Y2W0_CYNCS)
Solyc12g006460.2	-1.36705	1.16148e-06	3.70274e-05	0	Cytochrome P450 (AHRD V3.3 *** A0A124SDJ5_CYNCS)
Solyc08g061230.3	-1.36591	0.00215717	0.0189174	0	alpha/beta-Hydrolases superfamily protein (AHRD V3.3 *-* AT4G33180.1)
Solyc10g005320.3	-1.36504	1.19421e-05	0.000271575	0	Tryptophan synthase (AHRD V3.3 *** K4CX65_SOLLC)
Solyc02g083540.3	-1.36499	4.18049e-09	2.71154e-07	0	MID1-complementing activity-like protein (AHRD V3.3 *** G7JXK8_MEDTR)
Solyc02g067490.3	-1.36264	0.00536012	0.0371623	0	Actin cross-linking protein, putative (AHRD V3.3 *** A0A061E7B5_THECC)
Solyc02g084330.3	-1.3615	0.00262226	0.0216694	0	decapping 5-like protein (AHRD V3.3 --* AT5G45330.3)
Solyc02g092070.3	-1.36135	9.74436e-06	0.000228915	0	Growth-regulating factor (AHRD V3.3 *** A0A072VEY4_MEDTR)
Solyc06g008500.3	-1.3607	2.49643e-05	0.000506805	0	Ankyrin repeat domain protein, putative (AHRD V3.3 *** B9T1B3_RICCO)
Solyc12g006470.2	-1.35915	1.01852e-09	8.01833e-08	0	viroid RNA-binding protein
Solyc05g052350.3	-1.35734	3.41608e-05	0.00065912	0	Receptor-like kinase (AHRD V3.3 *** C0SW26_SOYBN)
Solyc06g072730.3	-1.35657	0.00280594	0.0226987	0	WEB family protein, chloroplastic (AHRD V3.3 *** A0A0B2RLR4_GLYSO)
Solyc11g012590.2	-1.35647	2.77229e-07	1.06285e-05	0	CASP-like protein (AHRD V3.3 *** M1B0Y6_SOLTU)
Solyc01g100120.3	-1.35555	0.00109675	0.0111933	0	Kinesin-like protein (AHRD V3.3 *** B9I798_POPTR)
Solyc02g090265.1	-1.35542	0.000226849	0.00319603	0	Cytochrome P450 (AHRD V3.3 *-* A0A103Y527_CYNCS)
Solyc06g082980.3	-1.35426	2.67831e-10	2.45524e-08	0	Sterol-8,7-isomerase (AHRD V3.3 *** Q2TU57_MAIZE)
Solyc01g086957.1	-1.3542	2.09809e-05	0.000438451	0	GYF domain protein (AHRD V3.3 *-* A0A072UAG4_MEDTR)
Solyc11g072110.2	-1.35278	1.51052e-09	1.12884e-07	0	2-oxoglutarate (2OG) and Fe(II)-dependent oxygenase superfamily protein (AHRD V3.3 *** AT1G55290.1)
Solyc10g085280.1	-1.35265	0.00072438	0.00806753	0	Glycosyltransferase (AHRD V3.3 *** K4D3W2_SOLLC)
Solyc04g074730.1	-1.35262	9.46081e-06	0.000223271	0	Arabinogalactan-protein (AHRD V3.3 *** Q40380_NICAL)
Solyc09g075230.1	-1.34928	1.38972e-06	4.32343e-05	0	pectinesterase (Protein of unknown function%2C DUF538) (AHRD V3.3 *** AT1G02816.1)
Solyc12g005310.2	-1.34919	0.00203964	0.0181491	0	Auxin-responsive GH3 family protein (AHRD V3.3 *** AT5G54510.1)
Solyc04g050050.3	-1.34851	5.34378e-06	0.000134909	0	SUN-like protein 13
Solyc08g077060.3	-1.3483	0.000115982	0.00185446	0	Zinc finger, LSD1-type (AHRD V3.3 *** A0A103XQX8_CYNCS)
Solyc08g014190.3	-1.34754	0.000106387	0.00172105	0	Cytochrome P450 (AHRD V3.3 *** Q8H0I6_PETHY)
Solyc10g081730.2	-1.34638	8.17333e-09	4.84434e-07	0	TPX2 (targeting protein for Xklp2) protein family (AHRD V3.3 *** AT2G35880.3)
Solyc03g083060.3	-1.34634	0.000137476	0.00212244	0	Ribonuclease P protein subunit P38, related protein, putative (AHRD V3.3 *** G7J7F4_MEDTR)
Solyc08g006420.3	-1.34442	3.54571e-05	0.000680314	0	nucleoporin (AHRD V3.3 *** AT4G31570.3)
Solyc06g083490.3	-1.34427	0.000587087	0.00680296	0	NAD(P)-binding Rossmann-fold superfamily protein (AHRD V3.3 *** AT5G06060.1),Pfam:PF13561
Solyc05g021530.2	-1.34415	0.000824884	0.00893126	0	Alcohol dehydrogenase (AHRD V3.3 --* Q4LAW8_CAPCH)
Solyc10g006500.3	-1.34343	0.00264499	0.0217874	0	Hexosyltransferase (AHRD V3.3 *** K4CXI1_SOLLC)
Solyc03g098200.3	-1.34292	5.09896e-06	0.000130581	0	Homeobox-leucine zipper family protein (AHRD V3.3 *** B9N3B2_POPTR)
Solyc02g085880.2	-1.34107	0.000245001	0.00340743	0	Cytochrome P450, putative (AHRD V3.3 *** B9RSK4_RICCO)
Solyc10g083440.1	-1.34067	4.87123e-05	0.000893102	0	Glycosyltransferase (AHRD V3.3 *** K4D3D1_SOLLC)
Solyc07g040960.1	-1.33823	0.000870561	0.00930855	0	LOW QUALITY:Harbinger transposase-derived nuclease (AHRD V3.3 *** A0A103Y2W0_CYNCS)
Solyc12g013600.2	-1.33743	0.00183246	0.0167463	0	TPR and ankyrin repeat-containing protein 1 (AHRD V3.3 *** A0A0B2R102_GLYSO)
Solyc06g066640.3	-1.33737	8.85904e-05	0.00148438	0	Photosystem I reaction center subunit VI (AHRD V3.3 *** B7FN63_MEDTR)
Solyc04g081890.1	-1.33516	1.78833e-05	0.000385435	0	RING/U-box superfamily protein (AHRD V3.3 *** A0A061FKT7_THECC)
Solyc07g047710.3	-1.33409	0.000187393	0.00274515	0	Glucan endo-1,3-beta-glucosidase-like protein (AHRD V3.3 *** G7JMV2_MEDTR)
Solyc04g070987.1	-1.33392	1.09431e-10	1.12295e-08	0	Terpene cyclase/mutase family member (AHRD V3.3 *-* B1PLH3_SOLLC)
Solyc02g090260.2	-1.33234	1.12915e-05	0.000259931	0	Golgin candidate 6 isoform 2 (AHRD V3.3 *** A0A061DMU6_THECC)
Solyc02g084390.3	-1.33079	3.28608e-06	8.96544e-05	0	Kinesin-like protein (AHRD V3.3 *** A0A0V0IYV5_SOLCH)
Solyc08g083210.3	-1.33047	5.42557e-05	0.000978215	0	endo-1,4-beta-glucanase (cel5)
Solyc03g115900.3	-1.33013	0.00420633	0.0307114	0	chlorophyll a-b binding protein CAB11
Solyc11g066140.2	-1.32963	0.00487235	0.0344522	0	P-hydroxybenzoic acid efflux pump subunit aaeB (AHRD V3.3 *** A0A061GW63_THECC)
Solyc09g090445.1	-1.32889	6.38351e-05	0.00112248	0	Mannose-binding lectin (AHRD V3.3 *-* A0A103XWY0_CYNCS)
Solyc10g078700.2	-1.3287	0.00104154	0.0107146	0	Squamosa promoter binding protein 15
Solyc09g075140.3	-1.32815	1.83904e-06	5.48151e-05	0	alpha/beta-Hydrolases superfamily protein (AHRD V3.3 *** AT3G62860.1)
Solyc04g081660.2	-1.32681	0.0063763	0.0421936	0	cyclinB2_3
Solyc07g049430.3	-1.32662	0.00242642	0.0206296	0	GDSL esterase/lipase (AHRD V3.3 *** W9STE9_9ROSA)
Solyc07g055065.1	-1.32567	0.00203122	0.0181054	0	LIGHT-DEPENDENT SHORT HYPOCOTYLS-like protein (DUF640) (AHRD V3.3 *-* AT2G42610.2)
Solyc06g072016.1	-1.32545	0.0011927	0.0119305	0	P-loop containing nucleoside triphosphate hydrolases superfamily protein (AHRD V3.3 *-* AT4G24860.4)
Solyc04g076340.3	-1.32443	1.65236e-07	6.7622e-06	0	Ribosomal RNA small subunit methyltransferase A (AHRD V3.3 *** A0A0B0NTG7_GOSAR)
Solyc01g006330.3	-1.32379	0.00265148	0.0218148	0	Plastid-lipid associated protein PAP / fibrillin family protein (AHRD V3.3 *** AT1G51110.1)
Solyc07g062550.3	-1.32291	2.09661e-05	0.000438451	0	3-phosphoshikimate 1-carboxyvinyltransferase (AHRD V3.3 *** A0A0A6Z9T0_HEVBR)
Solyc01g014270.3	-1.32157	0.000364287	0.00469905	0	LETM1-like protein (AHRD V3.3 --* AT3G11560.4)
Solyc02g091890.2	-1.32047	3.76239e-07	1.38577e-05	0	myb-like protein X (AHRD V3.3 *-* AT4G33740.5)
Solyc01g111740.3	-1.31816	0.00196373	0.017618	0	bZIP transcription factor, putative (DUF630 and DUF632) (AHRD V3.3 *-* AT4G39790.1)
Solyc09g061890.3	-1.31774	0.000349701	0.00456515	0	Pectate lyase (AHRD V3.3 *** M1BAL5_SOLTU)
Solyc01g100640.3	-1.31739	0.00577009	0.0392117	0	Catalase (AHRD V3.3 *-* L0SQ20_TOBAC)
Solyc02g062490.3	-1.31439	0.00123872	0.0122651	0	2-oxoglutarate-dependent dioxygenase-related family protein (AHRD V3.3 *** B9GL08_POPTR)
Solyc10g086570.3	-1.31377	0.000149682	0.00228016	0	Chaperone DnaJ (AHRD V3.3 *** A0A0B0NPS3_GOSAR)
Solyc06g059840.3	-1.31305	0.00314188	0.0246874	0	branched chain alpha-keto acid dehydrogenase E1-alpha subunit
Solyc06g060310.3	-1.31116	5.465e-05	0.000983605	0	Chlorophyllide a oxygenase (AHRD V3.3 *** W9SD87_9ROSA)
Solyc11g072490.2	-1.30885	0.000226184	0.00319321	0	Interactor of constitutive active ROPs-like protein (AHRD V3.3 *** A0A072ULW0_MEDTR)
Solyc02g081270.3	-1.30679	0.0016835	0.0156555	0	NAC domain protein, (AHRD V3.3 *** A0A061EDT4_THECC)
Solyc01g091230.3	-1.30071	3.61611e-08	1.75084e-06	0	Receptor-like kinase (AHRD V3.3 *** A0A191UPW4_CASSA)
Solyc02g086650.3	-1.30017	9.578e-10	7.62764e-08	0	Phosphoenolpyruvate/phosphate translocator (AHRD V3.3 *** A0A0D3QJC6_CAMSI)
Solyc10g086180.2	-1.29819	1.49619e-10	1.50538e-08	0	Phenylalanine ammonia-lyase (AHRD V3.3 *** PAL2_TOBAC)
Solyc05g005160.3	-1.29751	3.34464e-08	1.65096e-06	0	ATP-citrate synthase, putative (AHRD V3.3 *** B9SHC9_RICCO)
Solyc03g081320.3	-1.29668	3.4142e-07	1.27344e-05	0	StAR-related lipid transfer protein (AHRD V3.3 *** T2DNH6_PHAVU)
Solyc04g080380.3	-1.29024	7.09021e-06	0.000173891	0	Leucine carboxyl methyltransferase (AHRD V3.3 *** A0A118K3W6_CYNCS)
Solyc08g013670.3	-1.29023	0.000249842	0.00345854	0	photosystem I reaction center subunit
Solyc10g075160.1	-1.287	1.66214e-09	1.22879e-07	0	Ferredoxin (AHRD V3.3 *** A0A0K0PY61_NICBE)
Solyc08g005300.2	-1.28683	0.000531968	0.00626992	0	DNAJ heat shock N-terminal domain-containing protein, putative (AHRD V3.3 *-* A0A061G7X0_THECC)
Solyc12g088830.2	-1.28646	0.00336495	0.0259072	0	Protein WEAK CHLOROPLAST MOVEMENT UNDER BLUE LIGHT 1 (AHRD V3.3 *** WEB1_ARATH)
Solyc02g093720.3	-1.28599	3.29942e-08	1.63591e-06	0	TPX2 (Targeting protein for Xklp2) family protein, putative (AHRD V3.3 *** A0A072U7R9_MEDTR)
Solyc03g116680.3	-1.2859	1.46199e-07	6.11663e-06	0	Methyl-CpG-binding domain protein (AHRD V3.3 *-* G7JE44_MEDTR)
Solyc10g008720.3	-1.28553	5.5647e-08	2.59091e-06	0	GDSL esterase/lipase (AHRD V3.3 *** A0A199VJD6_ANACO)
Solyc06g074110.3	-1.28462	1.46594e-05	0.000325796	0	BHLH transcription factor-like protein (AHRD V3.3 *-* A0A072UK41_MEDTR)
Solyc07g063970.3	-1.28127	9.79648e-05	0.00161263	0	C2H2-like zinc finger protein (AHRD V3.3 *** G7JF39_MEDTR)
Solyc04g076860.3	-1.28108	5.53159e-05	0.000992991	0	Zinc finger (C3HC4-type RING finger) family protein (AHRD V3.3 *** AT5G49665.1)
Solyc08g081260.1	-1.27719	0.00137774	0.0133102	0	Disease resistance protein (TIR-NBS class) (AHRD V3.3 *** A0A061FNY9_THECC)
Solyc10g086030.2	-1.27696	0.000944699	0.00993644	0	Interactor of constitutive active ROPs 2, chloroplastic-like protein (AHRD V3.3 *** A0A0B0PSX8_GOSAR)
Solyc02g068470.1	-1.27587	0.00235472	0.0201613	0	LOW QUALITY:VQ motif-containing protein, putative (AHRD V3.3 *-* A0A061DVP3_THECC)
Solyc01g067295.1	-1.27566	4.80989e-09	3.07148e-07	0	Metallocarboxypeptidase inhibitor (AHRD V3.3 *** O24373_SOLTU)
Solyc01g106820.3	-1.27442	4.83306e-05	0.000886893	0	Sterol regulatory element-binding protein site 2 protease, putative (AHRD V3.3 *** B9S7Z4_RICCO)
Solyc02g069750.2	-1.2742	0.000753057	0.00831952	0	P-loop containing nucleoside triphosphate hydrolases superfamily protein (AHRD V3.3 *** AT3G28580.2)
Solyc03g031730.3	-1.27365	0.00246278	0.0207881	0	Beta-glucosidase, putative (AHRD V3.3 *** B9RXP7_RICCO)
Solyc10g083670.2	-1.27104	1.13339e-07	4.94234e-06	0	Cellulose synthase-like protein (AHRD V3.3 *** L0ASI8_POPTO)
Solyc04g077650.3	-1.27008	0.00232355	0.0199797	0	Serine carboxypeptidase, putative (AHRD V3.3 *** B9R6Y4_RICCO)
Solyc04g081900.3	-1.26984	0.000218221	0.00309561	0	Cysteine/Histidine-rich C1 domain family protein (AHRD V3.3 --* AT2G44380.1)
Solyc04g071150.3	-1.26948	0.00531668	0.0369108	0	Cytochrome P450 family protein (AHRD V3.3 *** A0A072U8X2_MEDTR)
Solyc02g071590.2	-1.26851	0.00374108	0.0280973	0	Trehalose-6-phosphate synthase, putative (AHRD V3.3 *-* B9S8H7_RICCO)
Solyc04g007000.1	-1.26804	5.39517e-09	3.40809e-07	0	AP2/B3 transcription factor family protein (AHRD V3.3 *** AT1G25560.1)
Solyc01g108630.3	-1.26721	0.00304313	0.0241114	0	nii1 nitrite reductase
Solyc01g006380.2	-1.2645	0.00259834	0.0215668	0	U-box domain-containing protein (AHRD V3.3 *** B6V8G2_HELAN)
Solyc04g072940.3	-1.26238	0.00261074	0.0216349	0	Succinate dehydrogenase cytochrome b560 subunit (AHRD V3.3 --* C560_MARPO)
Solyc05g009660.3	-1.26206	0.00349261	0.0266021	0	Transcription factor PERIANTHIA-like protein (AHRD V3.3 *** A0A0B0NQX8_GOSAR)
Solyc10g007110.3	-1.26182	3.91849e-06	0.000105238	0	Tyrosine aminotransferase (AHRD V3.3 *** E2JFA7_PERFR)
Solyc06g071030.3	-1.26147	0.00631171	0.0419276	0	isochorismate synthase
Solyc05g007950.3	-1.26003	6.66877e-05	0.00116272	0	LERNALE L.esculentum ribonuclease le
Solyc03g118540.3	-1.25772	0.00023684	0.00331323	0	Jasmonate ZIM-domain protein 7b (AHRD V3.3 *** T1WMB9_TOBAC)
Solyc05g017760.3	-1.2577	4.285e-09	2.75335e-07	0	Acetoacetyl-CoA thiolase (AHRD V3.3 *** F5CLC4_CATRO)
Solyc04g071780.3	-1.25357	0.0062727	0.0417357	0	Cytochrome P450 (AHRD V3.3 *** A0A0B0NSU6_GOSAR)
Solyc08g081220.1	-1.25337	3.1162e-06	8.54717e-05	0	Cytochrome P450 (AHRD V3.3 *** A0A103XJH9_CYNCS)
Solyc02g091740.3	-1.25304	0.000980888	0.0102026	0	Kinesin-like protein (AHRD V3.3 *** K4BCX6_SOLLC)
Solyc03g123620.4	-1.25216	1.22756e-09	9.37764e-08	0	Pectinesterase (AHRD V1 ***- B9GXZ7_POPTR)
Solyc01g007810.1	-1.25183	0.00682303	0.0443809	0	LOW QUALITY:ovate family protein 3
Solyc12g010590.2	-1.25118	2.30398e-07	9.08877e-06	0	O-acyltransferase WSD1 (AHRD V3.3 *** A0A151TQI5_CAJCA)
Solyc04g015200.3	-1.24877	2.31945e-05	0.000476504	0	ATP-dependent 6-phosphofructokinase (AHRD V3.3 *** K4BQ23_SOLLC)
Solyc11g062010.2	-1.24671	2.93153e-05	0.000579157	0	Chromatin structure-remodeling complex subunit snf21 (AHRD V3.3 *-* A0A0B2P221_GLYSO)
Solyc04g005540.3	-1.24367	1.96144e-06	5.79607e-05	0	Disease resistance protein (NBS-LRR class) family (AHRD V3.3 *-* AT5G38350.1)
Solyc08g080690.3	-1.24257	4.60965e-07	1.64496e-05	0	Methyl-CpG-binding domain protein (AHRD V3.3 *-* A0A072U5A2_MEDTR)
Solyc08g080570.3	-1.24032	4.17972e-07	1.50982e-05	0	UDP-glucose 4-epimerase (AHRD V3.3 *** GALE1_PEA)
Solyc11g012240.1	-1.24011	0.000138286	0.00213175	0	MBOAT (membrane bound O-acyl transferase) family protein (AHRD V3.3 *** AT5G55350.1)
Solyc02g061850.3	-1.23862	0.00185449	0.0168728	0	Phospholipase D (AHRD V3.3 *** K4B675_SOLLC)
Solyc03g097190.3	-1.23781	1.94698e-05	0.000411881	0	weak chloroplast movement under blue light protein (DUF827) (AHRD V3.3 *** AT5G16730.1)
Solyc04g078140.3	-1.23749	8.41272e-07	2.78078e-05	0	Cytochrome B5 (AHRD V3.3 *** Q9ZSP7_PETHY)
Solyc09g065560.3	-1.23736	0.00561259	0.0384602	0	Sulfate transporter (AHRD V3.3 *** D7LTZ8_ARALL)
Solyc03g025830.3	-1.23729	0.000282438	0.00381255	0	Myosin heavy chain-related protein (AHRD V3.3 *** AT5G52280.1)
Solyc11g031960.2	-1.23708	4.58658e-06	0.000119886	0	Lipase, GDSL (AHRD V3.3 *** A0A103V493_CYNCS)
Solyc11g010930.2	-1.23503	0.000142073	0.00218003	0	HVA22-like protein (AHRD V3.3 *** M1BBW7_SOLTU)
Solyc12g089010.2	-1.23358	0.000592483	0.00683794	0	ATP-dependent RNA helicase, putative (AHRD V3.3 *** B9SMB4_RICCO)
Solyc06g071000.3	-1.23295	5.20512e-06	0.000132055	0	aldehyde dehydrogenase 12A1 (AHRD V3.3 *** AT5G62530.1)
Solyc10g007280.3	-1.23191	4.93771e-05	0.000903684	0	P-loop containing nucleoside triphosphate hydrolases superfamily protein (AHRD V3.3 *** AT3G50940.1)
Solyc02g081730.3	-1.23166	9.73812e-10	7.69572e-08	0	Reticulon-like protein (AHRD V3.3 *** A0A0V0IQH2_SOLCH)
Solyc06g083170.3	-1.23132	0.00138158	0.0133348	0	bHLH transcription factor 049
Solyc00g007130.3	-1.23118	0.00323144	0.0251421	0	Amino acid transporter, putative (AHRD V3.3 *** B9S6V9_RICCO)
Solyc09g083360.3	-1.23093	0.000103827	0.0016836	0	Basic helix-loop-helix (BHLH) family transcription factor (AHRD V3.3 --* A0A0K9PZ13_ZOSMR)
Solyc02g091830.3	-1.23019	0.00507389	0.0355845	0	Phosphotransferase (AHRD V3.3 *** K4BCY1_SOLLC)
Solyc01g094340.3	-1.22856	0.00474073	0.0338113	0	Carboxyltransferase alpha Subunit (AHRD V3.3 *** A0A0G2SJ78_SALMI)
Solyc08g082010.3	-1.22713	1.62748e-06	4.94379e-05	0	Myosin heavy chain-like protein (AHRD V3.3 *** Q9FJ35_ARATH)
Solyc09g011160.3	-1.22703	2.4653e-08	1.27762e-06	0	Regulator of chromosome condensation (RCC1) family protein (AHRD V3.3 *** AT3G53830.3)
Solyc11g006750.1	-1.22675	0.00645438	0.042601	0	F1F0-ATPase inhibitor protein (AHRD V3.3 *** AT5G04750.1)
Solyc05g041200.3	-1.22502	0.000139859	0.00214958	0	4-hydroxyphenylpyruvate dioxygenase (AHRD V3.3 *** K4C0A1_SOLLC)
Solyc08g016080.3	-1.22322	9.31347e-05	0.00154421	0	high chlorophyll fluorescence phenotype 173 (AHRD V3.3 *** AT1G16720.1)
Solyc12g011420.2	-1.22294	0.000478104	0.00577135	0	Calcium-dependent lipid-binding domain protein (AHRD V3.3 *** A0A072VA30_MEDTR)
Solyc01g105050.3	-1.2226	0.00109745	0.0111948	0	Chlorophyll a-b binding protein, chloroplastic (AHRD V3.3 *** M1AY18_SOLTU)
Solyc10g086390.2	-1.22035	0.00143607	0.0137641	0	NAD(P)-binding Rossmann-fold superfamily protein (AHRD V3.3 *** AT5G02540.1)
Solyc11g071830.2	-1.21944	2.13796e-05	0.000444981	0	DnaJ protein homolog (AHRD V3.3 *** DNJH_CUCSA)
Solyc08g016720.1	-1.2192	0.00128209	0.0125674	0	9-cis-epoxycarotenoid dioxygenase2
Solyc00g009120.3	-1.21736	1.50746e-06	4.64072e-05	0	Short-chain dehydrogenase/reductase family protein (AHRD V3.3 *** D7LXC9_ARALL)
Solyc04g080820.2	-1.21723	0.000388142	0.00492363	0	cytokinin oxidase4
Solyc03g007410.3	-1.21666	0.00420093	0.0306829	0	basic helix-loop-helix (bHLH) DNA-binding superfamily protein (AHRD V3.3 *** AT5G53210.1)
Solyc05g052950.3	-1.21605	0.000247149	0.00343049	0	Regulator of chromosome condensation (RCC1) family protein (AHRD V3.3 *** AT3G55580.1)
Solyc08g061560.3	-1.21598	4.41913e-06	0.00011641	0	Receptor protein kinase (AHRD V3.3 *** A0A0U5BM22_RORAQ)
Solyc03g117040.3	-1.21584	7.00712e-07	2.3715e-05	0	XH/XS domain-containing protein (AHRD V3.3 *** A0A061GG53_THECC)
Solyc02g079510.3	-1.21464	0.00128773	0.0125947	0	Peroxidase (AHRD V1 **** Q50LG4_TOBAC)%3B contains Interpro domain(s) IPR019793 Peroxidases heam-ligand binding site IPR019794 Peroxidase%2C active site IPR002016 Haem peroxidase%2C plant/fungal/bacterial
Solyc02g080160.3	-1.21306	0.000258756	0.00355096	0	Xyloglucan endotransglucosylase/hydrolase (AHRD V3.3 *** K4B9N7_SOLLC)
Solyc06g005710.3	-1.21265	0.00360503	0.0272871	0	Protein plastid transcriptionally active 16, chloroplastic (AHRD V3.3 *** PTA16_ARATH)
Solyc07g018240.1	-1.21086	1.1246e-05	0.000259173	0	LOW QUALITY:GNS1/SUR4 membrane protein (AHRD V3.3 *** A0A103XMP3_CYNCS)
Solyc01g105720.2	-1.20909	1.93009e-09	1.39685e-07	0	LOW QUALITY:Peptide upstream ORF protein (AHRD V3.3 *** G7J561_MEDTR)
Solyc10g083630.2	-1.20818	1.05897e-05	0.000245973	0	DNA demethylase 2
Solyc12g099290.2	-1.2074	6.23806e-09	3.84448e-07	0	Aldehyde dehydrogenase (AHRD V3.3 *** M1A0H0_SOLTU)
Solyc12g096350.2	-1.20643	2.12884e-05	0.000443979	0	WRKY transcription factor 10
Solyc04g082830.3	-1.20568	0.000200223	0.00289916	0	Auxin efflux carrier family protein, putative (AHRD V3.3 *** A0A061FMX0_THECC)
Solyc01g090440.2	-1.20489	0.000315525	0.00419331	0	LOW QUALITY:Hydroxyproline-rich glycoprotein family protein, putative (AHRD V3.3 *-* A0A061G512_THECC)
Solyc07g006570.3	-1.20402	1.14568e-06	3.65803e-05	0	Ribonuclease (AHRD V3.3 *** Q41722_ZINVI)
Solyc08g006520.1	-1.20383	0.00661435	0.0433516	0	Glutamine dumper 4, putative (AHRD V3.3 *** A0A061GHE4_THECC)
Solyc04g008650.3	-1.20222	4.88521e-05	0.000894869	0	Receptor-kinase, putative (AHRD V3.3 *** B9RY46_RICCO)
Solyc01g005280.3	-1.19893	0.00117226	0.0117796	0	Sec14p-like phosphatidylinositol transfer family protein (AHRD V3.3 *** AT1G14820.3)
Solyc00g009110.3	-1.19892	2.89316e-05	0.000572691	0	inositol-1,4,5-triphosphate-5-phosphatase 2
Solyc01g109170.3	-1.19877	8.65525e-08	3.86414e-06	0	WCOR413-like plant cold acclimation protein
Solyc12g011230.1	-1.19875	0.0034966	0.0266081	0	LOW QUALITY:FBD%2C F-box and Leucine Rich Repeat domains containing protein (AHRD V3.3 --* AT5G56560.2)
Solyc06g065360.3	-1.19774	0.00110422	0.0112527	0	Erythroid differentiation-related factor 1 (AHRD V3.3 *** A0A061FK10_THECC)
Solyc07g018140.3	-1.19698	5.6856e-05	0.00101682	0	Protein kinase family protein (AHRD V3.3 *** C6ZRQ1_SOYBN)
Solyc02g080530.3	-1.1959	3.28054e-08	1.63442e-06	0	Peroxidase (AHRD V3.3 *** K4B9S4_SOLLC)
Solyc11g005150.2	-1.195	0.000186827	0.00273881	0	entensin X55687
Solyc07g056570.1	-1.19494	1.82884e-05	0.000392118	0	notabilis
Solyc01g098740.3	-1.19372	4.40965e-07	1.5818e-05	0	Protein kinase (AHRD V3.3 *** C6ZRT6_SOYBN)
Solyc11g007020.2	-1.19342	1.497e-07	6.25042e-06	0	mevalonate disphosphate decarboxylase
Solyc03g118260.2	-1.19106	2.87817e-05	0.000570818	0	ADP-ribosylation factor GTPase-activating protein (AHRD V3.3 *** G5DWI4_SILLA)
Solyc04g026110.3	-1.19062	0.000959162	0.0100323	0	Disease resistance family protein (AHRD V3.3 *** B9GY55_POPTR)
Solyc07g005390.3	-1.18503	5.78364e-08	2.68679e-06	0	aldehyde dehydrogenase 11A3 (AHRD V3.3 *** AT2G24270.3)
Solyc03g115380.2	-1.18471	5.14011e-06	0.000131213	0	UDP-glucose 6-dehydrogenase family protein (AHRD V3.3 *** AT3G29360.2)
Solyc09g065760.3	-1.18397	0.00395367	0.0292708	0	DUF506 family protein (AHRD V3.3 *** G7ICN8_MEDTR)
Solyc10g054100.2	-1.18292	4.13589e-05	0.000781915	0	Protein DETOXIFICATION (AHRD V3.3 *** M0ZV31_SOLTU)
Solyc12g095750.2	-1.18041	7.25309e-05	0.00124565	0	Auxin efflux carrier family protein, putative (AHRD V3.3 *** A0A061FMX0_THECC)
Solyc04g054490.3	-1.1799	3.97047e-07	1.44181e-05	0	Eukaryotic aspartyl protease family protein (AHRD V3.3 *** A0A061DI57_THECC)
Solyc04g007760.3	-1.17943	0.00562078	0.0385035	0	Sn-1 protein (AHRD V3.3 *** Q42393_CAPAN)
Solyc01g106330.3	-1.17815	1.22916e-05	0.000279214	0	fatty acid amide hydrolase (AHRD V3.3 *** AT5G64440.1)
Solyc07g055870.3	-1.17782	9.94203e-05	0.0016262	0	MAP kinase kinase kinase 58
Solyc02g090360.3	-1.17768	4.75797e-05	0.000873891	0	L-ascorbate oxidase like (AHRD V3.3 *** A0A0B2RUS1_GLYSO)
Solyc11g013110.2	-1.17716	3.04739e-09	2.06761e-07	0	Flavonol synthase (AHRD V3.3 *** C0LUV3_SOLTU)
Solyc12g009200.2	-1.17576	5.20375e-06	0.000132055	0	Chlorophyll a-b binding protein, chloroplastic (AHRD V3.3 *** K4DC08_SOLLC)
Solyc11g011060.2	-1.17547	0.000139387	0.00214553	0	disease resistance protein (TIR-NBS-LRR class) (AHRD V3.3 *-* AT5G17680.1)
Solyc01g081540.3	-1.17295	6.63373e-06	0.000163474	0	Myosin family protein, putative, expressed (AHRD V3.3 *** Q10CX1_ORYSJ)
Solyc12g015690.2	-1.1722	0.000308956	0.00411662	0	Fasciclin-like arabinogalactan protein (AHRD V3.3 *** G7K0M1_MEDTR)
Solyc11g044940.1	-1.17179	2.98981e-05	0.000587312	0	Kinase family protein (AHRD V3.3 *** A0A0K9P5Z4_ZOSMR)
Solyc03g045050.3	-1.17138	6.37785e-06	0.000157544	0	Nuclear matrix constituent-like protein 1 (AHRD V3.3 *** E5GCT1_CUCME)
Solyc10g005220.3	-1.16989	0.00723933	0.046329	0	RING/U-box superfamily protein (AHRD V3.3 *-* A0A061DVK0_THECC)
Solyc05g007930.3	-1.16974	4.40788e-05	0.000823523	0	Beta-1,3-galactosyltransferase-like protein (AHRD V3.3 *** G7KFC0_MEDTR)
Solyc12g098465.1	-1.16621	0.00188981	0.0171122	0	myb-like protein X (AHRD V3.3 *-* AT5G48610.5)
Solyc02g068680.1	-1.16484	2.71217e-05	0.000545048	0	LOW QUALITY:Cysteine/Histidine-rich C1 domain family protein (AHRD V3.3 *** A0A061G339_THECC)
Solyc01g058260.3	-1.16438	7.48675e-08	3.40136e-06	0	Poly(A) polymerase, putative (AHRD V3.3 *** B9RZU0_RICCO)
Solyc05g014200.3	-1.16286	1.67935e-05	0.000364613	0	TGN-related, localized SYP41 interacting protein (AHRD V3.3 *** AT1G24460.1)
Solyc08g061240.2	-1.16211	0.00546809	0.037712	0	alpha/beta-Hydrolases superfamily protein (AHRD V3.3 *** AT4G33180.1)
Solyc07g018010.3	-1.15774	0.00187074	0.0169982	0	bHLH transcription factor139
Solyc06g009780.3	-1.1576	0.000947388	0.00995457	0	Kinesin-like protein (AHRD V3.3 *** F8UN41_TOBAC)
Solyc08g076025.1	-1.15671	0.00207168	0.0183471	0	Tudor/PWWP/MBT superfamily protein (AHRD V3.3 *** G7K6J4_MEDTR)
Solyc06g008590.3	-1.15559	0.00399197	0.0294908	0	auxin-regulated IAA17
Solyc06g060520.1	-1.1549	0.000120949	0.00192047	0	LOW QUALITY:transmembrane protein, putative (DUF1191) (AHRD V3.3 *** AT3G08600.1)
Solyc09g007460.3	-1.15336	0.0011486	0.0116189	0	POLAR LOCALIZATION DURING ASYMMETRIC DIVISION AND protein (AHRD V3.3 *** AT3G09730.2)
Solyc07g005530.3	-1.15224	6.31819e-07	2.16118e-05	0	Ubiquitin carboxyl-terminal hydrolase, putative (AHRD V3.3 *** A0A061GR07_THECC)
Solyc03g083240.3	-1.15202	0.00370457	0.0278972	0	Transcription factor jumonji domain-containing protein, putative isoform 2 (AHRD V3.3 --* A0A061G2X9_THECC)
Solyc10g079640.2	-1.15177	2.60533e-06	7.40186e-05	0	IAA-amino acid hydrolase ILR1, putative (AHRD V3.3 *** B9RJ28_RICCO)
Solyc09g014520.3	-1.15125	0.00434079	0.0314704	0	Chlorophyll a-b binding protein, chloroplastic (AHRD V3.3 *** K4CRS9_SOLLC)
Solyc11g072080.1	-1.14853	0.00211153	0.0186201	0	Kelch repeat-containing F-box family protein (AHRD V3.3 *** D7M5E9_ARALL)
Solyc09g066140.3	-1.14741	0.0015206	0.0143739	0	myosin-binding protein (Protein of unknown function, DUF593) (AHRD V3.3 *-* AT1G08800.4)
Solyc09g089860.3	-1.14567	0.000895549	0.00952145	0	WAT1-related protein (AHRD V3.3 *** K4CW12_SOLLC)
Solyc06g053830.3	-1.14167	9.58017e-06	0.000225829	0	auxin-regulated IAA7
Solyc08g079740.3	-1.14112	5.34415e-07	1.86828e-05	0	Leucine-rich receptor-like protein kinase family protein (AHRD V3.3 *** A0A0K9NNG1_ZOSMR)
Solyc03g112750.3	-1.14091	0.000833923	0.00899608	0	Tornado 1 (AHRD V3.3 *** A0A061F576_THECC)
Solyc03g121880.3	-1.14013	2.83395e-05	0.00056531	0	Protein phosphatase 2c, putative (AHRD V3.3 *** B9S5U9_RICCO)
Solyc01g103660.3	-1.13871	0.00343433	0.0262844	0	Embryogenesis-associated EMB8 (AHRD V3.3 *** A0A0B0MZB5_GOSAR)
Solyc04g008330.1	-1.13858	5.18483e-06	0.000131865	0	Glycosyltransferase (AHRD V3.3 *** M1CVU0_SOLTU)
Solyc04g007650.3	-1.13845	0.0022332	0.0193864	0	1-phosphatidylinositol-3-phosphate 5-kinase (AHRD V3.3 *** W9S0D4_9ROSA)
Solyc06g053590.3	-1.13836	6.23954e-05	0.00110062	0	Nuclear-pore anchor protein (AHRD V3.3 *** A0A142CD35_9LAMI)
Solyc04g025610.2	-1.13743	0.00484181	0.0343068	0	low-molecular-weight cysteine-rich 82 (AHRD V3.3 -** AT2G04425.1)
Solyc09g092550.3	-1.13386	3.093e-05	0.000603732	0	30S ribosomal S5 (AHRD V3.3 *-* A0A0B0MR18_GOSAR)
Solyc02g088180.3	-1.13335	0.00155791	0.0146684	0	NAC domain-containing protein (AHRD V3.3 *** A0A060A652_BOENI)
Solyc07g063905.1	-1.13262	0.0001582	0.00238004	0	RING/U-box superfamily protein (AHRD V3.3 --* AT3G13430.4)
Solyc04g011465.1	-1.13242	0.00108541	0.011105	0	trichohyalin-like protein (DUF3444) (AHRD V3.3 --* AT4G27980.3)
Solyc06g076020.3	-1.13111	1.61393e-06	4.90987e-05	0	heat shock protein 70 kD
Solyc10g083675.1	-1.12849	4.63566e-05	0.000856766	0	Glucomannan 4-beta-mannosyltransferase 9 (AHRD V3.3 *** A0A0B2NZ07_GLYSO)
Solyc06g074200.3	-1.128	0.00203515	0.0181248	0	photosystem I subunit O (AHRD V3.3 *** AT1G08380.1)
Solyc12g097010.1	-1.12655	0.00257068	0.0213888	0	disease resistance protein (TIR-NBS-LRR class) (AHRD V3.3 *** AT5G17680.1)
Solyc05g013390.1	-1.12499	0.000328665	0.00434833	0	Protein Ycf2 (AHRD V3.3 --* A0A0F6T355_9ROSI)
Solyc07g052430.3	-1.12424	0.000234767	0.0032896	0	Transmembrane protein 97 (AHRD V3.3 *** A0A0B2QIV9_GLYSO),Pfam:PF10914
Solyc08g008280.3	-1.12327	1.14804e-05	0.000263106	0	WRKY transcription factor 53
Solyc11g066665.1	-1.12282	0.00599466	0.0404336	0	Magnesium transporter MRS2-like protein (AHRD V3.3 *-* A0A072VBF4_MEDTR)
Solyc11g006300.2	-1.12261	7.28223e-05	0.00124961	0	3-oxo-5-alpha-steroid 4-dehydrogenase family protein (AHRD V3.3 *** AT5G16010.1)
Solyc06g068910.3	-1.12203	0.00137852	0.0133115	0	receptor-like kinase 1 (AHRD V3.3 *** AT1G48480.1)
Solyc07g052940.3	-1.12171	2.51241e-05	0.000509547	0	Histone-lysine N-methyltransferase (AHRD V3.3 *-* A0A0K9NPD0_ZOSMR)
Solyc01g079410.3	-1.12119	1.66546e-05	0.000361979	0	Calcium-dependent phosphotriesterase superfamily protein (AHRD V3.3 *** A0A061DRE0_THECC)
Solyc03g122340.3	-1.12091	9.14041e-05	0.00152328	0	lipoxygenase D
Solyc11g010560.2	-1.12084	5.86408e-05	0.0010418	0	Kinesin-like protein KCA1 (AHRD V3.3 *** A0A199VSQ9_ANACO)
Solyc12g044300.2	-1.11954	8.60237e-08	3.84886e-06	0	Malonate--CoA ligase (AHRD V3.3 *** A0A0B2P973_GLYSO)
Solyc04g045600.3	-1.11943	5.07857e-05	0.000926909	0	Protein kinase family protein (AHRD V3.3 *** F4JTH2_ARATH)
Solyc06g005090.3	-1.11899	0.00398925	0.0294902	0	LOB domain-containing protein, putative (AHRD V3.3 *** B9SK21_RICCO)
Solyc09g010510.3	-1.11688	0.000451291	0.005499	0	NAD(P)-binding Rossmann-fold superfamily protein (AHRD V3.3 *-* AT2G37540.2)
Solyc06g062680.2	-1.11666	0.001009	0.0104448	0	Polyadenylate-binding protein (AHRD V3.3 *-* K4DGU3_SOLLC)
Solyc11g008460.1	-1.11638	0.00227158	0.0196533	0	U4/U6.U5 tri-snRNP-associated 1 (AHRD V3.3 *-* A0A0B0PND3_GOSAR)
Solyc06g054320.1	-1.11589	8.04214e-06	0.000193782	0	Dirigent protein (AHRD V3.3 *** K4C6B8_SOLLC)
Solyc02g069450.3	-1.11538	0.00182201	0.0166729	0	Photosystem I reaction center subunit III (AHRD V3.3 *** I3SN70_MEDTR)
Solyc01g010460.3	-1.11342	0.00738541	0.0470159	0	5'-AMP-activated protein kinase-like protein (AHRD V3.3 *** AT1G27070.1)
Solyc02g068560.3	-1.11341	1.82377e-06	5.45174e-05	0	CHD3-type chromatin-remodeling factor PICKLE (AHRD V3.3 *** A0A142CD29_9LAMI)
Solyc05g051050.3	-1.11327	6.02304e-07	2.07285e-05	0	Kinase family protein (AHRD V3.3 *** D7M6L5_ARALL)
Solyc12g006997.1	-1.11261	0.00254952	0.0212728	0	Heavy metal transport/detoxification superfamily protein (AHRD V3.3 *** A0A061GN86_THECC)
Solyc06g071540.3	-1.11192	0.00128164	0.0125674	0	Transmembrane protein, putative (AHRD V3.3 *** A0A072UQ63_MEDTR)
Solyc05g032680.3	-1.11169	0.0050786	0.0355933	0	3-hydroxyisobutyryl-CoA hydrolase-like protein (AHRD V3.3 *-* A0A072TX02_MEDTR)
Solyc01g099030.3	-1.11098	0.00173035	0.016019	0	GDSL esterase/lipase (AHRD V3.3 *** A0A0B2PL43_GLYSO)
Solyc05g006530.3	-1.1096	2.97627e-05	0.000585768	0	DEAD-box ATP-dependent RNA helicase ISE2 (AHRD V3.3 *** G7K5N2_MEDTR)
Solyc06g072360.3	-1.10945	0.00296588	0.0237017	0	Zinc finger family protein (AHRD V3.3 *** B9HJL4_POPTR)
Solyc02g085035.1	-1.10894	0.00352653	0.0267552	0	Chaperone DnaJ-domain containing protein (AHRD V3.3 *** F4JPR4_ARATH)
Solyc08g080170.3	-1.10868	1.62776e-07	6.70144e-06	0	Hydroxymethylglutaryl-CoA synthase, putative (AHRD V3.3 *** B9RC08_RICCO)
Solyc06g050170.3	-1.10864	3.25158e-06	8.88305e-05	0	Potassium transporter (AHRD V3.3 *** W8NQ93_OLEEU)
Solyc05g052270.2	-1.10829	5.39074e-08	2.5213e-06	0	Non-specific serine/threonine protein kinase (AHRD V3.3 *** A0A0V0IJQ5_SOLCH)
Solyc06g050130.3	-1.10633	0.000372309	0.00477863	0	Alpha-galactosidase (AHRD V3.3 *** K4C5G0_SOLLC)
Solyc04g071610.3	-1.10615	8.97863e-07	2.94894e-05	0	Abscicic acid stress ripening 1
Solyc03g119530.3	-1.10189	1.59798e-05	0.000349151	0	LOB domain protein 40 (AHRD V3.3 *** K7VSW9_SOLTU)
Solyc11g005340.2	-1.10113	0.00260946	0.0216342	0	Plastid-lipid associated protein PAP / fibrillin family protein (AHRD V3.3 *** AT5G09820.2)
Solyc09g092760.2	-1.10109	0.00348217	0.0265618	0	RNA-binding (RRM/RBD/RNP motifs) family protein (AHRD V3.3 --* AT2G41060.3)
Solyc03g059150.3	-1.09931	0.0030061	0.023912	0	Ion channel DMI1 (AHRD V3.3 *** DMI1_MEDTR)
Solyc10g084000.2	-1.09817	0.00642917	0.0424754	0	Heavy metal transport/detoxification superfamily protein (AHRD V3.3 *** AT2G36950.1)
Solyc01g067600.3	-1.09694	0.00411942	0.0302374	0	Zinc finger, CW-type (AHRD V3.3 *** A0A103XJ19_CYNCS)
Solyc05g008780.3	-1.09603	4.71786e-05	0.000868844	0	PROTON PUMP INTERACTOR 1 family protein (AHRD V3.3 *-* U5GXF2_POPTR)
Solyc06g051815.1	-1.09566	0.00702147	0.0453117	0	Oxygen-evolving enhancer protein 2-3, chloroplastic (AHRD V3.3 --* PSBP3_TOBAC)
Solyc09g092130.3	-1.0955	0.00609401	0.0409563	0	Sucrose-phosphate synthase (AHRD V3.3 *** A0A0U1ZVB4_LYCBA)
Solyc11g066660.2	-1.09308	1.59783e-06	4.86808e-05	0	Magnesium transporter MRS2-like protein (AHRD V3.3 *** A0A072VBF4_MEDTR)
Solyc09g009380.3	-1.09214	0.00190725	0.0172388	0	Protein kinase (AHRD V3.3 *-* A0A0K9NMI8_ZOSMR)
Solyc06g069000.3	-1.0917	0.0067923	0.0442508	0	Uncharacterized GPI-anchored protein At4g28100 (AHRD V1 ***- UGPI7_ARATH)
Solyc02g088100.3	-1.08895	1.9744e-06	5.82603e-05	0	expansin precursor 5
Solyc09g097805.1	-1.08534	2.83268e-06	7.98182e-05	0	Glycine rich protein (AHRD V3.3 *** Q94CG1_TOBAC)
Solyc08g082440.3	-1.08473	8.74538e-07	2.87691e-05	0	UDP-glucose 4-epimerase (AHRD V3.3 *** Q6XZA0_SOLTU)
Solyc05g054350.3	-1.08435	6.12039e-06	0.000152071	0	alpha/beta hydrolase family protein
Solyc04g078900.3	-1.08423	1.6303e-06	4.94509e-05	0	ABA 8'-hydroxylase
Solyc01g095470.3	-1.08406	7.95543e-07	2.64233e-05	0	Aldose 1-epimerase, putative (AHRD V3.3 *** B9RE17_RICCO)
Solyc06g072740.1	-1.08374	0.00205468	0.018233	0	Inositol-tetrakisphosphate 1-kinase (AHRD V3.3 *** K4C8Z4_SOLLC)
Solyc11g007600.2	-1.08327	0.00374299	0.0280973	0	Cellulose synthase-like protein (AHRD V3.3 *** L0ASI8_POPTO)
Solyc12g038520.2	-1.08318	0.000673965	0.00758852	0	Squamosa promoter binding protein 6c
Solyc07g056260.3	-1.08282	2.24585e-06	6.51519e-05	0	Callose synthase-like protein (AHRD V3.3 *** G7IXI4_MEDTR)
Solyc03g113350.3	-1.08187	1.41908e-05	0.000316775	0	Zinc finger protein, putative (AHRD V3.3 *** B9R926_RICCO)
Solyc09g018020.3	-1.08173	2.78603e-05	0.00055791	0	Expansin (AHRD V3.3 *** G4XZW3_9GENT)
Solyc02g088190.3	-1.08095	9.75224e-05	0.00160663	0	MYB-related transcription factor (AHRD V3.3 *** A0A059PRK4_SALMI)
Solyc12g098700.1	-1.07955	0.000299188	0.00400457	0	RNA helicase DEAD42
Solyc02g067670.3	-1.0795	5.79796e-05	0.00103183	0	Flap endonuclease 1 (AHRD V3.3 *-* A0A0K9NZY8_ZOSMR)
Solyc05g006550.3	-1.07885	4.25638e-05	0.000800292	0	Microtubule-associated protein TORTIFOLIA1, putative (AHRD V3.3 *** B9S2H6_RICCO)
Solyc12g042110.2	-1.07708	0.00267001	0.0219203	0	Replication protein A 70 kDa DNA-binding subunit (AHRD V3.3 --* B4FWF2_MAIZE)
Solyc08g007210.3	-1.077	0.00385766	0.0287457	0	Transferase, putative (AHRD V3.3 *** B9T0L5_RICCO)
Solyc10g077040.2	-1.07567	0.00312052	0.0245824	0	putative magnesium-protoporphyrin monomethyl ester cyclase
Solyc02g068140.3	-1.07504	0.00116055	0.0117054	0	Major facilitator superfamily protein (AHRD V3.3 *** AT3G01930.2)
Solyc01g096880.3	-1.07251	0.000621372	0.00710838	0	Major facilitator superfamily protein (AHRD V3.3 *** AT2G26690.1)
Solyc07g017510.3	-1.07208	0.000165376	0.00247178	0	1-phosphatidylinositol-3-phosphate 5-kinase (AHRD V3.3 *** W9RVS2_9ROSA)
Solyc12g005430.1	-1.06789	0.000607706	0.00697526	0	LOW QUALITY:HXXXD-type acyl-transferase family protein, putative (AHRD V3.3 *** A0A061E8Z9_THECC)
Solyc09g082890.2	-1.0672	0.000322811	0.00427912	0	LOW QUALITY:Calcium-transporting ATPase (AHRD V3.3 *-* M1DHY7_SOLTU)
Solyc01g090760.3	-1.06685	0.00208653	0.018439	0	GATA transcription factor (AHRD V3.3 *** K4AZ17_SOLLC)
Solyc05g010120.3	-1.06662	9.08496e-07	2.97911e-05	0	Phospholipid-transporting ATPase (AHRD V3.3 *** A0A0V0IZF0_SOLCH)
Solyc01g096740.3	-1.06656	0.00337552	0.0259692	0	Protein zinc induced facilitator-like 1 (AHRD V3.3 *** A0A0B0NBA1_GOSAR)
Solyc03g119860.3	-1.06507	0.000919883	0.009735	0	Peptidyl-prolyl cis-trans isomerase (AHRD V3.3 *** G7JRX9_MEDTR)
Solyc01g112140.3	-1.06406	0.000489103	0.00586866	0	Flavin-containing monooxygenase (AHRD V3.3 *** M1B691_SOLTU)
Solyc09g005660.3	-1.0631	0.00406388	0.0298949	0	HAT transposon superfamily protein, putative (AHRD V3.3 *** A0A061GGP8_THECC)
Solyc02g080890.3	-1.06282	0.00216245	0.0189476	0	WRKY transcription factor 6
Solyc12g049510.2	-1.0618	0.00768415	0.0484689	0	Erect panicle 2 protein (AHRD V3.3 *-* I2AW42_9POAL)
Solyc11g069070.2	-1.061	0.00291303	0.0233791	0	Heavy metal transport/detoxification superfamily protein (AHRD V3.3 *** AT2G36950.1)
Solyc10g006230.3	-1.06086	0.00308411	0.0243728	0	Chlorophyll a-b binding protein, chloroplastic (AHRD V3.3 *** A0A0V0HM25_SOLCH)
Solyc06g062600.3	-1.05952	6.63368e-05	0.00115856	0	Glucose-methanol-choline (GMC) oxidoreductase family protein (AHRD V3.3 *** AT1G72970.1)
Solyc03g032090.1	-1.05874	7.22053e-06	0.000175833	0	Amino acid transporter, putative (AHRD V3.3 *** B9S6V9_RICCO)
Solyc05g024260.3	-1.05808	1.86443e-05	0.000398506	0	Bidirectional sugar transporter SWEET (AHRD V3.3 *** K4BZR4_SOLLC)
Solyc06g075690.3	-1.0554	2.91323e-07	1.10762e-05	0	auxin-regulated protein AF416289
Solyc02g086910.3	-1.0552	0.00112863	0.0114393	0	Peptidyl-prolyl cis-trans isomerase, putative (AHRD V3.3 *** B9RUU4_RICCO)
Solyc09g072710.3	-1.05495	5.16394e-07	1.81398e-05	0	Phospholipid:diacylglycerol acyltransferase (AHRD V3.3 *** A0A151T5V3_CAJCA)
Solyc03g118370.3	-1.05481	0.000400727	0.00503987	0	Carboxypeptidase (AHRD V3.3 *** K4BLY8_SOLLC)
Solyc02g079520.2	-1.05363	6.58287e-05	0.00115262	0	Calcium-binding EF-hand protein (AHRD V3.3 *** G7ILC0_MEDTR)
Solyc12g088310.2	-1.05158	0.00446112	0.0321956	0	FAD/NAD(P)-binding oxidoreductase (AHRD V3.3 --* AT1G15140.3)
Solyc11g013480.2	-1.05134	0.000936661	0.00986699	0	Auxin Response Factor 17
Solyc01g079520.3	-1.05114	0.000795888	0.00869068	0	DNA mismatch repair protein (AHRD V3.3 *** Q6DQL6_PETHY)
Solyc01g111145.1	-1.0504	0.000533829	0.0062811	0	Proline-rich protein (AHRD V3.3 *-* O82066_SOLTU)
Solyc02g087070.3	-1.04808	0.00636142	0.0421554	0	alpha-DOX1
Solyc10g083140.1	-1.04702	0.00120168	0.011968	0	Gb:AAF02129.1, putative (AHRD V3.3 *** A0A061GVZ4_THECC)
Solyc03g007030.3	-1.0465	2.46762e-05	0.000502439	0	CDGSH iron-sulfur domain-containing protein
Solyc02g083610.3	-1.04331	0.00201227	0.0179743	0	bZIP transcription factor (DUF630 and DUF632) (AHRD V3.3 *-* AT2G27090.2)
Solyc12g042500.2	-1.04188	0.000177105	0.00261946	0	Gibberellin-regulated family protein (AHRD V3.3 *** AT5G59845.1)
Solyc03g006490.3	-1.04174	7.4384e-06	0.000180499	0	glutaminase domain-containing protein
Solyc05g015980.3	-1.04106	0.000104759	0.00169737	0	Gap junction beta-4 protein isoform 1 (AHRD V3.3 *** A0A061E410_THECC)
Solyc12g009650.2	-1.03981	0.000868043	0.00929253	0	Sl proline-rich protein
Solyc10g009380.3	-1.03958	0.000928826	0.00979446	0	arginine N-methyltransferase, putative (DUF688) (AHRD V3.3 --* AT2G30990.5)
Solyc01g105030.3	-1.03775	0.0029304	0.0234911	0	Chlorophyll a-b binding protein, chloroplastic (AHRD V3.3 *** A0A0V0HUB7_SOLCH)
Solyc03g116740.3	-1.03749	2.87921e-06	8.07981e-05	0	phosphatidic acid phosphatase-related / PAP2-like protein (AHRD V3.3 *** AT3G15820.1)
Solyc09g007900.3	-1.0372	5.89969e-07	2.03831e-05	0	Phenylalanine ammonia-lyase (AHRD V3.3 *** PAL5_SOLLC)
Solyc01g007955.1	-1.03625	0.0016584	0.0154611	0	alpha/beta-Hydrolases superfamily protein (AHRD V3.3 *** AT1G10740.4)
Solyc09g092715.1	-1.03531	0.00229142	0.019767	0	RGG repeats nuclear RNA binding protein B (AHRD V3.3 --* RGGB_ARATH)
Solyc01g104750.3	-1.03504	0.000660861	0.00746899	0	WAT1-related protein (AHRD V3.3 *** K4B247_SOLLC)
Solyc11g008150.2	-1.03212	4.28427e-05	0.000804803	0	Transcription elongation factor SPT5 (AHRD V3.3 *-* A9SZZ9_PHYPA)
Solyc01g079240.3	-1.03015	0.00127453	0.0125362	0	Long-Chain Acyl-CoA Synthetase (AHRD V3.3 *** A0A0G2SJE2_SALMI)
Solyc03g115000.3	-1.0295	1.57446e-05	0.000345478	0	Longifolia protein (AHRD V3.3 *** A0A072UUU5_MEDTR)
Solyc01g110440.4	-1.02874	1.87465e-06	5.56354e-05	0	arginine decarboxylase
Solyc06g048470.3	-1.02697	8.35586e-06	0.000200172	0	COP1-interacting-like protein, putative (AHRD V3.3 *** A0A072V1D3_MEDTR)
Solyc10g076710.2	-1.02476	4.32437e-06	0.000114499	0	Phosphoinositide phospholipase C (AHRD V3.3 *** A0A067L8K5_JATCU)
Solyc01g105680.3	-1.02363	1.79303e-05	0.000386044	0	Phototropic-responsive NPH3 family protein (AHRD V3.3 *-* AT5G64330.2)
Solyc02g005180.3	-1.02346	3.33081e-06	9.07546e-05	0	Sugar facilitator protein 2
Solyc03g120120.3	-1.01848	0.00205747	0.0182448	0	Regulator of Vps4 activity in the MVB pathway protein, putative (AHRD V3.3 *** A0A061GBK3_THECC)
Solyc02g081340.3	-1.0181	0.00565278	0.0386832	0	Glutathione S-transferase (AHRD V3.3 *** E1AWJ7_CAPAN)
Solyc02g077710.1	-1.01507	1.51615e-05	0.000334819	0	LOW QUALITY:ROX1 homologue (AHRD V3.3 *** I7GSE9_TOBAC)
Solyc02g086915.1	-1.01437	0.000502498	0.00599106	0	Peptidyl-prolyl cis-trans isomerase CYP38 (AHRD V3.3 *** W9SGV3_9ROSA)
Solyc01g111100.4	-1.01347	0.00268277	0.0219882	0	Alkaline and neutral invertase
Solyc01g090860.3	-1.00878	0.00015985	0.0024031	0	Nucleotidyltransferase family protein (AHRD V3.3 *** AT4G00060.4)
Solyc03g043770.3	-1.00869	0.000204498	0.00293936	0	Non-specific serine/threonine protein kinase (AHRD V3.3 *** A0A0V0IVW5_SOLCH)
Solyc07g006820.3	-1.0075	0.00076659	0.00844191	0	Transcription initiation factor TFIID subunit 1 (AHRD V3.3 *** A0A1D1Y4I7_9ARAE)
Solyc08g006930.3	-1.00464	0.00478144	0.0339842	0	Photosystem I reaction center subunit psaK (AHRD V3.3 *** W9SCM1_9ROSA)
Solyc02g071220.3	-1.00361	8.29856e-05	0.00140432	0	type-A response regulator2
Solyc07g006760.3	-1.00251	1.46739e-05	0.000325796	0	MAP kinase kinase kinase 43
