# Supplementary material for: Transcriptome and Metabolome Reprogramming in Tomato Plants by Trichoderma harzianum strain T22 Primes and Enhances Defense Responses Against Aphids
Source: Front Physiol. 2019 Jun 21;10:745. doi: 10.3389/fphys.2019.00745 (PMC6599157; doi:10.3389/fphys.2019.00745)
Supplement: Supplementary file 4 [file Table_4.XLSX]

## Sheet: UP
Supplementary table 4. A) The table lists upregulated genes identified in San Marzano plants treated with Trichoderma T22 and infested by aphid. Values of Log2 Fold Change, p-value, FDR and gene description are indicated.
Gene ID	logFC	P-value	FDR	Gene description
Solyc05g051180.2	7.82977	6.27427e-10	9.21776e-08	Ethylene-responsive transcription factor (AHRD V3.3 *** G7JJR7_MEDTR)
Solyc08g078920.2	7.47446	5.93229e-09	6.51308e-07	Bifunctional inhibitor/lipid-transfer protein/seed storage 2S albumin superfamily protein (AHRD V3.3 *** A0A061DW53_THECC)
Solyc07g062670.1	7.21589	1.63697e-06	7.51205e-05	LOW QUALITY:Clavata3/ESR (CLE) gene family member (AHRD V3.3 --* A0A072TRR8_MEDTR)
Solyc10g076680.1	7.01281	3.5109e-06	0.000138409	2-oxoglutarate (2OG) and Fe(II)-dependent oxygenase superfamily protein (AHRD V3.3 *-* AT5G05600.1)
Solyc07g064380.3	6.99448	0.00128704	0.0171895	serine/threonine-protein phosphatase 7 long form-like protein (AHRD V3.3 *-* AT1G32120.1)
Solyc02g088380.3	6.78449	3.28203e-05	0.000881872	Early nodulin-like protein (AHRD V3.3 *** G7J772_MEDTR)
Solyc12g042800.2	6.07698	0.00206297	0.025121	dsRNA-binding domain-like superfamily protein (AHRD V3.3 --* AT1G09700.1)
Solyc07g052135.1	5.56939	3.75811e-34	1.91861e-30	Sesquiterpene synthase (AHRD V3.3 *-* G8H5N2_SOLHA)
Solyc07g008930.1	5.50001	5.33786e-09	6.08963e-07	LOW QUALITY:DUF4228 domain protein (AHRD V3.3 *** G7JUB6_MEDTR)
Solyc07g055690.1	5.30681	9.66724e-19	7.31166e-16	Serine/threonine-protein kinase (AHRD V3.3 *** G4XXY5_NICAT)
Solyc12g006730.1	4.84453	0.000881938	0.0126298	LOW QUALITY:glutathione S-transferase zeta 1 (AHRD V3.3 --* AT2G02390.2)
Solyc02g078665.1	4.58516	3.80801e-05	0.000998794	Hydroxyproline-rich glycoprotein family protein, putative (AHRD V3.3 --* A0A072UP10_MEDTR)
Solyc02g085800.1	4.44606	0.000141656	0.00294578	Alpha/beta-Hydrolases superfamily protein (AHRD V3.3 *** A0A061EB00_THECC)
Solyc07g042510.3	4.34783	9.90331e-16	4.70315e-13	Bax inhibitor-1 family protein (AHRD V3.3 *** AT4G15470.1)
Solyc03g044100.3	4.33008	1.71929e-13	5.40148e-11	Peroxidase (AHRD V3.3 *** K4BG30_SOLLC)
Solyc05g005680.3	4.32895	5.70912e-06	0.000204066	Xyloglucan endotransglucosylase/hydrolase (AHRD V3.3 *** K4BW96_SOLLC)
Solyc10g076670.2	4.2912	9.32636e-06	0.000311199	2-oxoglutarate (2OG) and Fe(II)-dependent oxygenase superfamily protein (AHRD V3.3 *** AT5G05600.1)
Solyc02g092580.3	3.8392	1.20309e-46	2.45682e-42	Peroxidase (AHRD V3.3 *** K4BD54_SOLLC)
Solyc12g006750.1	3.78079	0.00247373	0.028686	glutathione S-transferase zeta 1 (AHRD V3.3 --* AT2G02390.2)
Solyc02g067750.3	3.77546	6.39491e-05	0.00154362	Carbonic anhydrase (AHRD V3.3 *** B1VK36_SOLLC)
Solyc06g074420.1	3.72686	8.0969e-12	1.92264e-09	Cytochrome P450 family protein (AHRD V3.3 *** B9HQW0_POPTR)
Solyc09g057903.1	3.6792	0.000447385	0.00744585	Type I inositol-1,4,5-trisphosphate 5-phosphatase (AHRD V3.3 *-* A0A0K9NH83_ZOSMR)
Solyc12g044190.2	3.6759	7.38592e-12	1.77445e-09	Disease resistance protein (CC-NBS-LRR class) family protein (AHRD V3.3 *** A0A072U106_MEDTR)
Solyc08g029000.3	3.64574	1.91327e-44	1.95355e-40	Lipoxygenase (AHRD V3.3 *** Q43800_TOBAC)
Solyc06g007180.3	3.64234	5.51578e-10	8.28219e-08	asparagine synthetase 1
Solyc03g116225.1	3.62199	3.32313e-07	1.94446e-05	42kDa chitin-binding protein (AHRD V3.3 *** D0VX39_SOLLC)
Solyc01g107100.3	3.55878	2.77246e-13	8.45021e-11	LOW QUALITY:beta-1,4-xylosidase (AHRD V3.3 *** AT3G19615.1)
Solyc10g076410.1	3.54551	1.60667e-19	1.42651e-16	Abscisic acid receptor (AHRD V3.3 *** G7KT83_MEDTR)
Solyc02g091070.3	3.53813	4.73622e-07	2.62109e-05	Protein DETOXIFICATION (AHRD V3.3 *** K4BCQ6_SOLLC)
Solyc04g082440.3	3.50636	2.58683e-05	0.000737932	U-box domain-containing 15-like protein (AHRD V3.3 *** A0A0B0PZ68_GOSAR)
Solyc06g035940.3	3.50511	9.09716e-12	2.11106e-09	Homeobox leucine zipper protein (AHRD V3.3 *** A0A072TNH2_MEDTR)
Solyc04g080500.3	3.43729	5.91009e-06	0.000209531	Myb family transcription factor family protein (AHRD V3.3 *** B9H0R6_POPTR)
Solyc01g098420.2	3.43271	5.73499e-09	6.36491e-07	Receptor protein kinase, putative (AHRD V3.3 *-* B9SH40_RICCO)
Solyc10g024490.2	3.4024	0.000182914	0.00361596	Peptide transporter, putative (AHRD V3.3 *** B9S1I2_RICCO)
Solyc08g079230.1	3.40077	2.75532e-12	7.12234e-10	Bifunctional inhibitor/lipid-transfer protein/seed storage 2S albumin superfamily protein (AHRD V3.3 *** A0A061DW53_THECC)
Solyc12g006720.1	3.39345	2.0728e-05	0.000609044	LOW QUALITY:calcium-dependent lipid-binding family protein (AHRD V3.3 --* AT1G48090.6)
Solyc10g084020.1	3.34657	1.88063e-08	1.62044e-06	SAUR-like auxin-responsive protein family, putative (AHRD V3.3 *** A0A061EU13_THECC)
Solyc06g050500.2	3.34561	2.97064e-24	5.51485e-21	Abscisic acid receptor (AHRD V3.3 *** G7KT83_MEDTR)
Solyc06g005310.3	3.32349	4.59151e-15	1.91354e-12	MYB transcription factor
Solyc11g072930.2	3.30781	3.07789e-05	0.000839167	Leucine-rich repeat transmembrane protein kinase protein, putative (AHRD V3.3 *** A0A061GWK2_THECC)
Solyc03g093410.3	3.30167	2.27787e-08	1.89862e-06	Sugar transporter protein 16
Solyc12g056590.2	3.27892	2.21518e-07	1.38337e-05	Ethylene Response Factor D.2
Solyc10g084410.2	3.26523	5.59624e-09	6.29244e-07	Protein phosphatase 2C family protein (AHRD V3.3 *** AT3G12620.2)
Solyc12g008650.2	3.25645	8.88198e-15	3.48806e-12	Myo-inositol oxygenase (AHRD V3.3 *** C6K2L2_SOLLC)
Solyc07g044900.1	3.24486	5.76651e-08	4.29773e-06	LOW QUALITY:AP2/B3-like transcriptional factor family protein (AHRD V3.3 --* AT5G06250.5)
Solyc07g062490.1	3.19859	2.96286e-29	8.6435e-26	Serine/threonine-protein kinase (AHRD V3.3 *-* A0A067JEE7_JATCU)
Solyc08g074865.1	3.18668	5.56672e-10	8.29766e-08	GATA transcription factor-like protein (AHRD V3.3 --* A0A0X7YHI0_SOLTU)
Solyc06g035530.3	3.18533	6.29822e-11	1.17996e-08	gibberellin 20-oxidase-2
Solyc01g109140.3	3.16415	1.1826e-07	7.99665e-06	divinyl ether synthase
Solyc09g015380.1	3.14953	5.71597e-06	0.000204066	Abscisic acid receptor (AHRD V3.3 *** G7KT83_MEDTR)
Solyc08g075570.3	3.08617	7.91977e-09	8.46752e-07	Sodium:solute symporter family protein (AHRD V3.3 *** G7K6S1_MEDTR)
Solyc05g052890.3	3.0715	4.52372e-06	0.000169721	Cytochrome f (AHRD V3.3 --* CYF_PINTH)
Solyc01g073830.1	3.04754	0.000166758	0.00335173	LOW QUALITY:Cysteine/Histidine-rich C1 domain family protein (AHRD V3.3 *-* AT2G27660.1)
Solyc07g063710.2	3.01087	0.000322713	0.00569588	Serine/threonine-protein kinase (AHRD V3.3 *** M1CC72_SOLTU)
Solyc07g065300.2	3.00534	0.00165184	0.0211488	Calcium-transporting ATPase (AHRD V3.3 *** A0A0S3T917_PHAAN)
Solyc04g007620.1	2.96391	0.00422322	0.0434251	LOW QUALITY:mediator of RNA polymerase II transcription subunit (AHRD V3.3 *** AT2G01300.1)
Solyc10g083690.3	2.96372	1.40837e-13	4.4938e-11	Cytochrome P450 (AHRD V3.3 *** Q8H0I7_PETHY)
Solyc10g078220.2	2.957	8.00947e-06	0.000272602	Cytochrome P450 (AHRD V3.3 *** A9ZT63_COPJA)
Solyc03g097820.2	2.86555	6.88587e-07	3.57802e-05	bHLH transcription factor 022
Solyc07g066330.3	2.84866	1.42957e-08	1.29174e-06	NAC domain-containing protein (AHRD V3.3 *** W0C8Y8_9FABA)
Solyc12g036793.1	2.84278	1.59642e-05	0.000490971	Leucine-rich repeat receptor-like protein kinase family protein (AHRD V3.3 *-* AT4G08850.1)
Solyc02g078660.3	2.82723	7.14912e-06	0.000246193	Hydroxyproline-rich glycoprotein family protein (AHRD V3.3 *-* AT1G61080.6)
Solyc04g015820.1	2.81342	1.53063e-12	4.28179e-10	LOW QUALITY:ferrochelatase 1 (AHRD V3.3 --* AT5G26030.2)
Solyc12g005640.2	2.79403	0.00169445	0.021586	R2R3MYB transcription factor 68
Solyc09g008760.1	2.78582	8.61771e-15	3.45063e-12	VQ motif-containing protein (AHRD V3.3 *-* AT4G37710.2)
Solyc02g083880.3	2.78313	5.07269e-07	2.78466e-05	Gibberellin-regulated protein 2, putative (AHRD V3.3 *** B9SLF4_RICCO)
Solyc06g084190.3	2.75728	0.000144779	0.00299852	Lipid transfer protein (AHRD V3.3 *** B7FGM2_MEDTR)
Solyc03g083560.1	2.75215	8.5563e-30	2.91214e-26	Phosphate-responsive 1 family protein (AHRD V3.3 *** G7JP91_MEDTR)
Solyc05g050210.3	2.73412	0.00148429	0.0192985	GDSL esterase/lipase family (AHRD V3.3 *** A0A151QZV0_CAJCA)
Solyc02g092517.1	2.71763	0.0029282	0.0326758	DNA mismatch repair protein mutL (AHRD V3.3 *-* A0A151THR9_CAJCA)
Solyc06g005320.1	2.71122	1.7612e-08	1.53045e-06	MYB-related transcription factor (AHRD V3.3 *-* A0A059PRS8_SALMI)
Solyc07g008290.3	2.70359	0.000514841	0.008298	O-fucosyltransferase family protein (AHRD V3.3 *** AT3G21190.1)
Solyc11g010220.2	2.69631	0.000241792	0.00451338	Pentatricopeptide repeat-containing protein (AHRD V3.3 *** A0A118I7L5_CYNCS)
Solyc02g089510.3	2.68562	8.02895e-05	0.00186106	UDP-Glycosyltransferase superfamily protein (AHRD V3.3 --* AT3G22250.1)
Solyc00g071180.3	2.67068	2.88043e-05	0.000798118	multicystatin
Solyc06g065820.3	2.65166	1.55666e-08	1.38815e-06	Ethylene Response Factor H.1
Solyc09g011260.2	2.64769	1.17592e-05	0.000378164	Cysteine/Histidine-rich C1 domain family protein (AHRD V3.3 *** AT2G37820.1)
Solyc04g078790.3	2.64477	1.61608e-05	0.000496271	basic helix-loop-helix (bHLH) DNA-binding superfamily protein (AHRD V3.3 *** AT3G50330.1)
Solyc04g008210.2	2.63397	3.77393e-11	7.33976e-09	ETAG-A3
Solyc11g006450.2	2.63167	0.000685358	0.010429	RING/U-box superfamily protein (AHRD V3.3 *** A0A061FQW5_THECC)
Solyc04g076970.3	2.62625	0.00024839	0.00460696	transcription factor-like protein (AHRD V3.3 *** AT1G58330.1)
Solyc02g062890.2	2.62327	2.96579e-06	0.000121129	polyol monosaccharide transporter 5
Solyc08g078460.3	2.62054	2.44173e-12	6.39264e-10	Oxidoreductase family protein (AHRD V3.3 *** AT4G17370.1)
Solyc00g272810.1	2.61437	8.20138e-09	8.54491e-07	Tyramine N-feruloyltransferase 4/11, putative (AHRD V3.3 *** B9T0B8_RICCO)
Solyc10g006150.3	2.61324	2.09775e-08	1.75566e-06	DUF4408 domain protein (AHRD V3.3 *** G7K8L0_MEDTR)
Solyc05g054380.2	2.60676	0.000272199	0.00495885	Major allergen d 1 (AHRD V3.3 *** Q8L6K9_MALDO)
Solyc08g023510.2	2.60546	0.000597582	0.00939432	Serine incorporator 4 (AHRD V3.3 *** A0A1D1XYQ2_9ARAE)
Solyc12g036470.2	2.6031	3.96738e-12	1.00022e-09	bHLH transcription factor 071
Solyc02g070890.3	2.58291	2.56597e-08	2.11289e-06	Ontology_term=GO:0004675
Solyc03g113940.3	2.57914	0.000783742	0.0115642	Calmodulin binding protein-like protein (AHRD V3.3 *** AT5G62570.1)
Solyc07g009380.3	2.572	9.00067e-09	9.09915e-07	xyloglucan endotransglucosylase-hydrolase 2
Solyc02g089620.3	2.53437	2.0118e-08	1.69764e-06	proline dehydrogenase
Solyc01g080870.3	2.52994	1.11067e-14	4.27941e-12	Peptide transporter, putative (AHRD V3.3 *** B9SKJ1_RICCO)
Solyc01g097830.2	2.52051	1.64947e-06	7.53208e-05	Sulfate/thiosulfate import ATP-binding protein cysA (AHRD V3.3 *** A0A061F380_THECC)
Solyc01g006850.1	2.51885	0.00141723	0.0185604	Pentatricopeptide repeat-containing family protein (AHRD V3.3 *** B9H9M3_POPTR)
Solyc07g009180.1	2.51598	0.00123317	0.0166002	Disease resistance protein (AHRD V3.3 *** A0A103XDQ0_CYNCS)
Solyc04g009870.1	2.51529	0.000277349	0.00503444	Beta-carotene hydroxylase 2, chloroplastic (AHRD V3.3 --* BCH2_CAPAN)
Solyc02g086467.1	2.50427	0.000479058	0.00785294	Histone H4 (AHRD V3.3 --* A0A0D3DSU9_BRAOL)
Solyc02g061780.3	2.50246	1.37023e-12	3.88633e-10	NAC domain-containing protein (AHRD V3.3 *** A0A059ZXJ7_BOENI)
Solyc06g068270.3	2.49255	4.11787e-08	3.18526e-06	2-oxoglutarate (2OG) and Fe(II)-dependent oxygenase superfamily protein (AHRD V3.3 *** AT1G49390.1)
Solyc11g045520.2	2.49075	3.15334e-05	0.000856307	1-AMINOCYCLOPROPANE-1-CARBOXYLATE OXIDASE-like protein
Solyc10g076180.1	2.4895	8.55186e-11	1.53191e-08	ovate family protein 20
Solyc10g083320.2	2.48133	3.10615e-06	0.000124864	Small auxin up-regulated RNA82
Solyc08g078900.1	2.4674	1.3141e-08	1.20337e-06	Bifunctional inhibitor/lipid-transfer protein/seed storage 2S albumin superfamily protein (AHRD V3.3 *** AT4G12490.1)
Solyc05g054750.3	2.44141	0.000627986	0.00977447	Plant protein 1589 of unknown function (AHRD V3.3 *** AT3G55240.1)
Solyc01g111080.3	2.42426	1.62758e-17	1.00717e-14	Unknown protein (AHRD V3.3 )
Solyc07g052960.2	2.41695	0.000140037	0.00292419	GRAS family TF
Solyc09g089750.1	2.41413	2.06552e-05	0.000607782	2-oxoglutarate (2OG) and Fe(II)-dependent oxygenase superfamily protein (AHRD V3.3 *-* AT1G06650.2)
Solyc08g016500.3	2.40614	1.02938e-05	0.000337416	Potassium channel (AHRD V3.3 *-* Q9LEG6_SOLLC)
Solyc11g008140.2	2.37856	7.21037e-08	5.18461e-06	Pectate lyase (AHRD V3.3 *** K4D575_SOLLC)
Solyc04g040120.1	2.36556	7.23468e-07	3.73079e-05	Fatty acid desaturase (AHRD V3.3 *** I3RV99_9ERIC)
Solyc12g089330.2	2.3643	1.90524e-05	0.000568816	Calcium-dependent lipid-binding (CaLB domain) family protein (AHRD V3.3 *** AT1G20080.5)
Solyc09g089780.3	2.36382	3.11998e-05	0.000849508	2-oxoglutarate (2OG) and Fe(II)-dependent oxygenase superfamily protein (AHRD V3.3 *** AT1G06620.1)
Solyc11g006490.2	2.34366	1.62191e-10	2.80686e-08	Basic-leucine zipper (bZIP) transcription factor family protein (AHRD V3.3 *** AT2G42380.2)
Solyc04g079660.2	2.33188	7.23354e-12	1.75852e-09	Cytochrome P450 (AHRD V3.3 *** A0A103YCJ3_CYNCS)
Solyc05g005570.3	2.32995	9.88654e-10	1.3807e-07	BURP domain-containing protein (Fragment) (AHRD V1 *--- Q94IC5_9ROSI)
Solyc08g075920.3	2.32987	1.80413e-10	3.07019e-08	Protein BREVIS RADIX (AHRD V3.3 *** A0A0B2R5Q1_GLYSO)
Solyc08g005580.3	2.32406	1.71058e-06	7.73334e-05	ABC transporter family protein (AHRD V3.3 *** U5GKR9_POPTR)
Solyc09g089680.3	2.32386	5.55497e-05	0.00137835	2-oxoglutarate (2OG) and Fe(II)-dependent oxygenase superfamily protein (AHRD V3.3 *** AT1G04350.1)
Solyc09g075540.1	2.32203	0.00123242	0.0166002	Protein COBRA, putative (AHRD V3.3 *** B9RZK6_RICCO)
Solyc11g066800.2	2.30344	2.69745e-06	0.000112648	Amino acid transporter, putative (AHRD V3.3 *** B9SN74_RICCO)
Solyc08g080670.1	2.30169	8.53525e-07	4.29306e-05	Pathogenesis-related 5-like protein
Solyc02g077290.2	2.29096	0.000465135	0.00767868	glutamate receptor 1.2
Solyc08g080660.1	2.28681	3.7297e-12	9.52054e-10	Osmotin-like protein (AHRD V3.3 *** OLPA_TOBAC)
Solyc08g005960.2	2.28599	1.79405e-09	2.2615e-07	Bifunctional inhibitor/lipid-transfer protein/seed storage 2S albumin superfamily protein (AHRD V3.3 *** AT2G45180.1)
Solyc04g012100.2	2.27518	6.96019e-06	0.000240905	Leucine-rich receptor-like protein kinase family protein (AHRD V3.3 *** AT5G46330.2)
Solyc04g011750.3	2.2715	4.03002e-07	2.2734e-05	Protein TIC 214 (AHRD V3.3 --* TI214_VITVI)
Solyc01g109500.3	2.25576	3.41045e-21	4.3528e-18	Dehydration-responsive protein RD22, putative (AHRD V3.3 *** B9RBD8_RICCO)
Solyc07g039420.1	2.24932	3.26053e-05	0.000878408	Disease resistance protein (NBS-LRR class) family (AHRD V3.3 --* AT5G38350.1)
Solyc02g091620.2	2.24689	0.000224427	0.00427007	Nuclear pore complex protein (AHRD V3.3 --* AT1G55540.2)
Solyc02g088650.1	2.2424	0.000272952	0.00496787	Pentatricopeptide repeat-containing protein (AHRD V3.3 *** A0A0B2RWF1_GLYSO)
Solyc02g089495.1	2.23888	4.61524e-07	2.56108e-05	Eukaryotic translation initiation factor 3 subunit D (AHRD V3.3 --* M8BC43_AEGTA)
Solyc09g092520.3	2.23814	1.71684e-09	2.17761e-07	xyloglucan endotransglycosylase
Solyc09g075870.2	2.23275	0.000323904	0.00571196	Lipoxygenase (AHRD V3.3 *** A0A0V0IV70_SOLCH)
Solyc07g009500.2	2.22424	1.17747e-06	5.65769e-05	Chitinase (AHRD V3.3 *-* Q9SQF7_BRAJU)
Solyc05g051583.1	2.22349	0.00291931	0.0326301	F-box family protein, putative (AHRD V3.3 *** A0A061FZW6_THECC)
Solyc03g119910.3	2.21826	1.04751e-05	0.000341714	Le3OH-23b-hydroxylase
Solyc01g005470.3	2.19917	8.35634e-15	3.4129e-12	PLANT CADMIUM RESISTANCE 2 (AHRD V3.3 *** AT1G14870.1)
Solyc12g098610.2	2.19457	0.000400878	0.00677841	Xyloglucan endotransglucosylase/hydrolase (AHRD V3.3 *** K4DHN4_SOLLC)
Solyc09g089740.3	2.17304	6.83007e-08	4.96359e-06	2-oxoglutarate (2OG) and Fe(II)-dependent oxygenase superfamily protein (AHRD V3.3 *** AT1G06620.1)
Solyc06g007170.3	2.17082	4.91742e-17	2.8691e-14	Trichome birefringence-like protein (AHRD V3.3 *** G7IKB9_MEDTR)
Solyc07g063740.2	2.16873	0.00469878	0.0466474	Ferredoxin-like protein (AHRD V3.3 *** G7J8F5_MEDTR)
Solyc09g090990.2	2.16283	6.82612e-05	0.00162846	PR10 protein (AHRD V3.3 *** K4CWC5_SOLLC)
Solyc01g087840.3	2.16185	0.00170381	0.0216782	Subtilisin-like protease (AHRD V3.3 *** O82006_SOLLC)
Solyc08g007800.3	2.1591	0.000114393	0.00247198	SPX domain-containing family protein (AHRD V3.3 *** B9GW54_POPTR)
Solyc08g078870.2	2.15889	6.31958e-06	0.000221762	14 kDa proline-rich protein DC2.15, putative (AHRD V3.3 *** B9RD76_RICCO)
Solyc04g024840.3	2.15669	1.90027e-07	1.20889e-05	GDSL lipase-like protein (AHRD V3.3 *** H6U1I8_TANCI)
Solyc12g088390.1	2.15262	5.68081e-07	3.04482e-05	Zinc-finger protein (AHRD V3.3 *** Q40899_PETHY)
Solyc01g073810.2	2.15178	0.00316992	0.0347467	LOW QUALITY:Cysteine/Histidine-rich C1 domain family protein (AHRD V3.3 *** AT2G44380.1)
Solyc12g010940.1	2.15019	0.000500959	0.00810625	LOW QUALITY:DUF1685 family protein (AHRD V3.3 *** A0A072V475_MEDTR)
Solyc01g111350.3	2.14964	2.07515e-07	1.30792e-05	Nodulin-like / Major Facilitator Superfamily protein (AHRD V3.3 *** A0A0K9P7P6_ZOSMR)
Solyc04g078410.3	2.14737	0.000664855	0.0101985	Serine/threonine-protein kinase (AHRD V3.3 *** M0ZUR7_SOLTU)
Solyc06g063060.3	2.1466	2.87958e-06	0.000119112	Auxin-repressed protein-like protein (AHRD V3.3 *** Q84KS0_TOBAC)
Solyc12g008600.2	2.13593	0.00033466	0.00586115	DUF1005 family protein (DUF1005) (AHRD V3.3 *** AT4G29310.1)
Solyc10g085310.1	2.13017	9.17208e-11	1.62872e-08	Abscisic acid receptor (AHRD V3.3 *** G7KT83_MEDTR)
Solyc01g087800.2	2.10615	8.48935e-07	4.28052e-05	LOW QUALITY:Subtilisin-like protease (AHRD V3.3 *** O82777_SOLLC)
Solyc08g067310.1	2.0905	7.76489e-14	2.64278e-11	Non-specific serine/threonine protein kinase (AHRD V3.3 *** K4CLV7_SOLLC)
Solyc03g098100.3	2.0818	0.000307074	0.00546234	NAD(P)H-dependent oxidoreductase (AHRD V3.3 *** B6TLR8_MAIZE)
Solyc12g009700.2	2.08002	5.62039e-05	0.0013912	Calcium-dependent lipid-binding (CaLB domain) family protein (AHRD V3.3 *-* AT1G05500.1)
Solyc11g067300.2	2.06966	0.000582545	0.00919332	ABC transporter B family protein (AHRD V3.3 *** G7IBR0_MEDTR)
Solyc11g044840.2	2.06248	0.00189505	0.0235824	Aspartate aminotransferase, putative (AHRD V3.3 *** B9T7N8_RICCO)
Solyc01g008300.2	2.0598	0.000722452	0.010868	HXXXD-type acyl-transferase family protein (AHRD V3.3 *** AT3G26040.1)
Solyc01g014143.1	2.05784	0.000172585	0.00344511	Leucine-rich repeat receptor-like protein kinase family protein (AHRD V3.3 *-* AT4G08850.1)
Solyc11g005970.1	2.05767	0.000167914	0.00336836	Pentatricopeptide repeat-containing protein (AHRD V3.3 *** A0A118JUV1_CYNCS)
Solyc03g111620.1	2.05102	1.7117e-06	7.73334e-05	LOW QUALITY:S-adenosyl-L-methionine-dependent methyltransferases superfamily protein (AHRD V3.3 *** AT1G24480.1)
Solyc02g092523.1	2.04987	0.000836822	0.0121025	DNA mismatch repair protein MLH3-like protein (AHRD V3.3 *-* A0A0X7YCF6_SOLTU)
Solyc05g051200.1	2.04902	3.13386e-10	4.99973e-08	ethylene-responsive factor 1
Solyc02g071875.1	2.04084	2.93135e-07	1.76062e-05	Leucine-rich repeat receptor-like protein kinase (AHRD V3.3 *** C0LGF2_ARATH)
Solyc08g077210.3	2.04005	1.69818e-09	2.16741e-07	inositol-1,4,5-triphosphate-5-phosphatase 1
Solyc09g008750.1	2.03737	5.99864e-06	0.000211935	VQ motif-containing protein, putative (AHRD V3.3 *** A0A061DH87_THECC)
Solyc09g090220.3	2.03657	0.000140795	0.00293212	Pentatricopeptide repeat-containing protein (AHRD V3.3 *** D7L3A6_ARALL)
Solyc00g005000.3	2.03153	0.00199542	0.0245473	Eukaryotic aspartyl protease family protein (AHRD V3.3 *** AT3G20015.1)
Solyc02g083835.1	2.01983	1.83826e-08	1.59064e-06	Chaperone DnaJ-like protein (AHRD V3.3 *** A0A1C6ZYA6_MEDSA)
Solyc03g116970.2	2.01096	0.000407236	0.00686719	Sister chromatid cohesion PDS5 B-B (AHRD V3.3 *-* A0A0B0PPN5_GOSAR)
Solyc06g066820.3	1.99012	0.00279561	0.0315584	Le3OH-13b-hydroxylase
Solyc09g092605.1	1.98618	4.58622e-05	0.00117363	Cytochrome P450, putative (AHRD V3.3 *-* A0A061FE03_THECC)
Solyc10g007360.3	1.98357	0.000606928	0.00949738	Protein DETOXIFICATION (AHRD V3.3 *** A5B677_VITVI)
Solyc11g005480.2	1.97771	0.000355054	0.00613933	Citrate binding protein (AHRD V3.3 *** Q8H9C1_SOLTU)
Solyc12g100270.2	1.97103	0.000159829	0.0032444	Fatty acid hydroxylase superfamily (AHRD V3.3 *** AT1G02205.2)
Solyc11g045530.2	1.96391	1.50172e-06	6.96967e-05	LOB domain-containing protein, putative (AHRD V3.3 *** B9RI26_RICCO)
Solyc02g093610.3	1.95738	3.07967e-06	0.000124534	BAG family molecular chaperone regulator 2 (AHRD V3.3 *** A0A0B0PLU4_GOSAR)
Solyc11g068920.1	1.95395	0.00399029	0.0416594	U-box domain-containing family protein (AHRD V3.3 *** B9P691_POPTR)
Solyc08g077370.3	1.94927	8.17287e-07	4.1517e-05	Purine permease (AHRD V3.3 *** G7IK92_MEDTR)
Solyc05g047680.3	1.9463	1.48869e-09	1.94875e-07	Cytochrome P450 (AHRD V3.3 *** F4YF83_9APIA)
Solyc08g061270.1	1.93998	6.75277e-08	4.92494e-06	DUF1677 family protein (DUF1677) (AHRD V3.3 *** AT1G72510.2)
Solyc04g078800.3	1.93977	4.28711e-06	0.000163639	Lipase (AHRD V3.3 *** A0A0B2PU23_GLYSO)
Solyc12g057060.2	1.93403	5.11397e-16	2.54713e-13	Glycosyltransferase (AHRD V3.3 *** M1AG38_SOLTU)
Solyc03g097930.3	1.93247	1.44686e-05	0.0004504	transcription regulator (AHRD V3.3 --* AT1G02080.3)
Solyc12g088300.2	1.92513	7.89405e-09	8.46752e-07	At4g33800-like protein (AHRD V3.3 *** A0A068F620_BRANA)
Solyc07g051950.3	1.91638	0.000248166	0.00460696	S-type anion channel SLAH1 (AHRD V3.3 *** W9QIC7_9ROSA)
Solyc06g011350.3	1.9069	2.58815e-07	1.58716e-05	plasma membrane intrinsic protein 2.4
Solyc03g116540.1	1.90227	0.00079569	0.0116994	Pentatricopeptide repeat-containing protein, putative (AHRD V3.3 *** B9SY25_RICCO)
Solyc10g018120.2	1.9003	2.39939e-05	0.000694021	neuronal PAS domain protein (AHRD V3.3 *** AT2G40390.1)
Solyc04g076780.3	1.89857	4.02038e-16	2.0525e-13	Oligopeptide transporter, putative (AHRD V3.3 *** B9SMX8_RICCO)
Solyc02g071620.3	1.89325	8.01375e-09	8.47004e-07	GDSL-motif lipase/hydrolase family protein 1
Solyc08g077330.3	1.89284	2.90148e-06	0.000119699	Expansin-like protein (AHRD V3.3 *** W9SU42_9ROSA)
Solyc04g076220.3	1.89055	6.9567e-08	5.03769e-06	AT hook motif DNA-binding family protein (AHRD V3.3 *** G7J554_MEDTR)
Solyc11g044910.2	1.88928	1.02048e-08	1.01655e-06	Beta-D-xylosidase family protein (AHRD V3.3 *** B9HWX2_POPTR)
Solyc05g006040.3	1.88231	0.000781162	0.0115536	Serine/Threonine-kinase (AHRD V3.3 *-* AT1G10522.2)
Solyc02g065190.3	1.87998	1.2577e-05	0.000400679	Cytochrome P450 (AHRD V3.3 *** Q8H0I6_PETHY)
Solyc02g080120.2	1.87809	0.000160224	0.00324919	Gibberellin 2-beta- dioxygenase 7
Solyc05g013880.1	1.87714	8.42298e-12	1.97708e-09	Transducin/WD40 repeat-like superfamily protein (AHRD V3.3 *** A0A061E701_THECC)
Solyc06g066590.3	1.87245	0.000308897	0.00547568	Plant cadmium resistance 2 (AHRD V3.3 *** A0A0K9NVT8_ZOSMR)
Solyc03g006090.2	1.87194	0.00435028	0.0443742	PAS/LOV protein B (AHRD V3.3 --* AT2G02710.4)
Solyc05g005060.3	1.86533	2.67258e-05	0.00075801	Kinase, putative (AHRD V3.3 *** B9SPH8_RICCO)
Solyc09g097890.2	1.86387	6.14204e-05	0.00149674	Auxin induced-like protein (AHRD V3.3 *** E0Z5V6_PICSI)
Solyc09g014930.1	1.86066	0.0024326	0.0283618	Pentatricopeptide repeat superfamily protein, putative (AHRD V3.3 *** A0A061EQ92_THECC)
Solyc02g071870.3	1.85674	5.18648e-08	3.90823e-06	Receptor protein kinase, putative (AHRD V3.3 *** Q9C6G5_ARATH)
Solyc07g044910.1	1.855	5.56965e-07	2.9931e-05	LOW QUALITY:NAC domain containing protein 90 (AHRD V3.3 --* AT5G22380.1)
Solyc04g054950.3	1.85484	2.00697e-08	1.69764e-06	NAD(P)-binding Rossmann-fold superfamily protein (AHRD V3.3 *** AT5G06060.1),Pfam:PF13561
Solyc08g007080.3	1.8524	2.32782e-10	3.83357e-08	Type I inositol-1,4,5-trisphosphate 5-phosphatase (AHRD V3.3 *** G7JZV2_MEDTR)
Solyc03g116480.1	1.84691	3.59465e-05	0.000949628	LOW QUALITY:F-box only protein 6 (AHRD V3.3 *** A0A0B2SU90_GLYSO)
Solyc04g054290.2	1.84505	0.000103747	0.00229039	Pentatricopeptide repeat-containing family protein (AHRD V3.3 *** B9HFU9_POPTR)
Solyc12g017460.1	1.84363	6.74518e-11	1.25221e-08	GDSL esterase/lipase (AHRD V3.3 *** A0A199UFA2_ANACO)
Solyc01g112000.3	1.84181	4.70354e-06	0.000174005	expansin-like protein precursor 1
Solyc03g083170.3	1.84089	0.000873351	0.0125244	Gamma-irradiation and mitomycin c induced 1, putative isoform 3 (AHRD V3.3 *-* A0A061G1V8_THECC)
Solyc02g080290.3	1.83754	2.00661e-10	3.35877e-08	Beta-glucosidase, putative (AHRD V3.3 *** B9RXP7_RICCO)
Solyc04g064590.2	1.83602	6.17415e-08	4.54027e-06	MAP kinase kinase kinase 33
Solyc07g005300.1	1.83392	0.000982022	0.0138017	LOW QUALITY:RING-finger, DEAD-like helicase, PHD and SNF2 domain-containing protein (AHRD V3.3 --* AT2G40770.3)
Solyc11g007890.2	1.83215	0.00229244	0.0271385	2-oxoglutarate (2OG) and Fe(II)-dependent oxygenase superfamily protein (AHRD V3.3 *** AT2G36690.2)
Solyc03g034206.1	1.82201	0.0043854	0.0446654	BZIP domain class transcription factor (AHRD V3.3 --* D9ZIP9_MALDO)
Solyc02g082150.1	1.81988	0.0001025	0.00227175	LOW QUALITY:root hair specific 4 (AHRD V3.3 *-* AT1G30850.1)
Solyc03g025700.1	1.81722	4.92393e-05	0.00124445	Pentatricopeptide repeat-containing protein (AHRD V3.3 *** V5QPJ4_GOSHI)
Solyc01g099415.1	1.81572	0.00322827	0.0352349	ATP-dependent DNA helicase Q-like SIM (AHRD V3.3 *-* A0A1D1ZDN4_9ARAE)
Solyc02g067600.1	1.81203	0.000486703	0.00795117	Dehydrin family protein (AHRD V3.3 --* AT1G20450.2)
Solyc03g083730.1	1.81074	0.000552295	0.00877698	Plant invertase/pectin methylesterase inhibitor superfamily protein (AHRD V3.3 *** AT5G62360.1)
Solyc06g061230.3	1.80586	8.19613e-14	2.74382e-11	Metallocarboxypeptidase inhibitor (AHRD V3.3 -** M1D4V9_SOLTU)
Solyc07g014605.1	1.80511	0.00197698	0.0243644	Glutamate-1-semialdehyde 2,1-aminomutase 1, chloroplastic (AHRD V3.3 --* GSA1_ARATH)
Solyc05g052030.1	1.80378	0.00308391	0.0340414	ethylene response factor 4
Solyc02g005280.1	1.8019	0.000599565	0.00941368	Pentatricopeptide repeat superfamily protein, putative (AHRD V3.3 *** A0A061E854_THECC)
Solyc02g088980.2	1.79211	0.00260741	0.0298463	LOW QUALITY:Protein kinase superfamily protein (AHRD V3.3 --* AT5G56890.1)
Solyc03g095980.3	1.79143	4.5992e-06	0.000171629	bHLH transcription factor 021
Solyc03g095370.3	1.78744	0.00452993	0.0456142	CLP protease regulatory subunit CLPX1, mitochondrial (AHRD V3.3 --* CLPX1_ARATH)
Solyc05g054870.3	1.78659	1.9858e-05	0.000588563	U4/U6 small nuclear Prp3-like ribonucleoprotein (AHRD V3.3 *-* G7IF06_MEDTR)
Solyc05g007640.3	1.7852	1.53358e-05	0.000474505	Disease resistance protein (NBS-LRR class) family (AHRD V3.3 *-* AT5G38350.1)
Solyc11g010290.2	1.78439	3.44423e-05	0.000915816	2-oxoglutarate/malate translocator, chloroplastic (AHRD V3.3 *** A0A1D1ZLG4_9ARAE)
Solyc04g071085.1	1.77062	5.05069e-05	0.0012702	Hydroxyproline-rich glycoprotein (AHRD V3.3 *** Q8H9E0_SOLTU)
Solyc06g066770.1	1.76985	8.53689e-11	1.53191e-08	Kelch repeat-containing F-box family protein (AHRD V3.3 *** B9GEJ8_POPTR)
Solyc04g009000.1	1.7545	0.000531329	0.00851669	Pentatricopeptide repeat-containing protein (AHRD V3.3 *** A0A103XCD9_CYNCS)
Solyc01g100340.3	1.75347	0.000513595	0.00828446	Pentatricopeptide repeat-containing protein (AHRD V3.3 *** A0A118JRX1_CYNCS)
Solyc04g025650.3	1.75063	2.09308e-12	5.62406e-10	FAD/NAD(P)-binding oxidoreductase family protein (AHRD V3.3 *** A0A072UIU6_MEDTR)
Solyc02g072393.1	1.75028	0.000309677	0.00548475	Receptor-kinase, putative (AHRD V3.3 *** B9RVA8_RICCO)
Solyc01g099430.3	1.74859	0.00456719	0.045815	ATP-dependent DNA helicase (AHRD V3.3 --* C1N4S4_MICPC)
Solyc01g066040.2	1.74677	3.20549e-07	1.88644e-05	LOW QUALITY:WD40 domain-containing protein (AHRD V3.3 --* AT2G47410.6)
Solyc02g086460.3	1.74257	0.00278351	0.0314565	A-kinase anchor-like protein (AHRD V3.3 --* AT5G40450.2)
Solyc09g098100.3	1.73265	5.33312e-07	2.8888e-05	CC-NBS-LRR_Solyc09g098100
Solyc07g008210.3	1.73063	4.71289e-05	0.00119555	Tetratricopeptide repeat (TPR)-like superfamily protein (AHRD V3.3 *-* AT1G80130.1)
Solyc02g089040.3	1.73058	8.72216e-05	0.00198126	Unknown protein (AHRD V3.3 )
Solyc09g025230.3	1.7288	0.0007821	0.0115536	Phosphatidylinositol transfer protein (AHRD V3.3 *** A0A0K9NNU5_ZOSMR)
Solyc11g069960.2	1.72729	2.86006e-07	1.72797e-05	RLK-1
Solyc09g011390.3	1.71846	0.002	0.0245889	Major facilitator superfamily protein (AHRD V3.3 *** AT3G53960.1)
Solyc10g084990.2	1.71735	0.00422961	0.0434513	Phosphatidylinositol:ceramide inositolphosphotransferase (AHRD V3.3 *** IPCS_ORYSI)
Solyc00g080750.3	1.71146	3.10387e-06	0.000124864	Plastid movement impaired protein (AHRD V3.3 *** A0A072VEV4_MEDTR)
Solyc01g079530.3	1.71109	5.66422e-05	0.00140035	RING/FYVE/PHD zinc finger superfamily protein (AHRD V3.3 *** AT1G02610.1)
Solyc09g065890.3	1.7093	2.08156e-06	9.04418e-05	Alpha/beta-Hydrolases superfamily protein (AHRD V3.3 *** A0A061DP20_THECC)
Solyc02g065230.3	1.70074	0.000167915	0.00336836	Cytochrome P450 (AHRD V3.3 *** Q8H0I6_PETHY)
Solyc11g008200.1	1.70065	1.55834e-07	1.02699e-05	LOW QUALITY:Major facilitator superfamily protein (AHRD V3.3 *** AT2G39210.1)
Solyc12g006600.2	1.70002	0.00207632	0.0252535	Zinc finger protein-like protein (AHRD V3.3 *** Q3S345_GOSHI)
Solyc09g097840.2	1.69758	0.000253956	0.00468054	Pentatricopeptide repeat-containing protein (AHRD V3.3 *** A0A103XYK9_CYNCS)
Solyc01g066160.1	1.69116	0.00401417	0.0418018	LOW QUALITY:WD40 domain-containing protein (AHRD V3.3 --* AT2G47410.6)
Solyc08g008305.1	1.68851	7.21132e-07	3.72816e-05	Ethylene-responsive transcription factor ERF061 (AHRD V3.3 *** A0A0B2R037_GLYSO)
Solyc09g007860.3	1.68815	0.000128901	0.00273911	Calcium-dependent lipid-binding (CaLB domain) family protein (AHRD V3.3 *** AT5G04220.2)
Solyc03g083470.3	1.68556	0.00010966	0.00239762	Receptor-like kinase (AHRD V3.3 *** A0A072VF58_MEDTR)
Solyc08g007130.3	1.68201	2.4357e-07	1.51184e-05	Beta-amylase (AHRD V3.3 *** K4CIK0_SOLLC)
Solyc06g066080.1	1.67466	0.00107318	0.0148077	Pentatricopeptide repeat-containing protein (AHRD V3.3 *** A0A103XZP2_CYNCS)
Solyc07g065730.1	1.67303	2.47611e-05	0.000711177	Pentatricopeptide repeat-containing protein (AHRD V3.3 *** A0A199ULL4_ANACO)
Solyc03g051885.1	1.66582	0.000456603	0.00757457	WD repeat-containing protein RUP1 (AHRD V3.3 --* RUP1_ARATH)
Solyc09g074230.3	1.66578	4.86549e-09	5.61346e-07	SlSFP7
Solyc06g061040.3	1.66549	0.000651948	0.0100936	Ribose-phosphate pyrophosphokinase (AHRD V3.3 *** G7JHM7_MEDTR)
Solyc03g025585.1	1.66252	0.00137133	0.018102	Tripeptidyl-peptidase 2 (AHRD V3.3 *-* A0A0B0NVF8_GOSAR)
Solyc04g081020.3	1.66022	0.00017046	0.00341251	Zinc finger, B-box (AHRD V3.3 *** A0A103XBE6_CYNCS)
Solyc05g005050.3	1.65897	0.000295575	0.00529932	Cysteine-rich receptor-like protein kinase 3 (AHRD V3.3 *-* W9RKP8_9ROSA)
Solyc09g092260.3	1.65851	0.000522193	0.00840987	chaperone protein dnaJ 20
Solyc09g075670.1	1.65522	1.56881e-11	3.40816e-09	Alpha/beta-Hydrolases superfamily protein (AHRD V3.3 *** A0A061EKQ6_THECC)
Solyc01g079940.3	1.65442	7.55849e-07	3.88796e-05	Eukaryotic aspartyl protease family protein (AHRD V3.3 *** AT1G03220.1)
Solyc09g066150.1	1.6526	0.000714166	0.010771	Cytochrome P450, putative (AHRD V3.3 *** B9S4U5_RICCO)
Solyc07g005380.3	1.65237	0.00357734	0.0383681	Pathogenesis-related (PR)-10-related norcoclaurine synthase-like protein (AHRD V3.3 *** C3SBS5_ESCCA)
Solyc05g009340.1	1.65001	5.07713e-06	0.000184813	LOW QUALITY:BnaC02g18280D protein (AHRD V3.3 *-* A0A078CZZ8_BRANA)
Solyc01g098520.3	1.63607	1.75741e-05	0.000532462	DNA mismatch repair protein mutL (AHRD V3.3 *-* A0A151THR9_CAJCA)
Solyc01g073840.1	1.63354	0.00438203	0.0446534	LOW QUALITY:Cysteine/Histidine-rich C1 domain family protein (AHRD V3.3 *** AT2G44380.1)
Solyc09g090440.1	1.6312	0.00141786	0.0185604	Pentatricopeptide repeat-containing protein (AHRD V3.3 *** A0A103Y2G7_CYNCS)
Solyc03g113250.3	1.62652	0.000298976	0.00534622	nitrate transporter 1:2 (AHRD V3.3 *** AT1G69850.1)
Solyc09g057960.1	1.62651	7.90643e-07	4.04577e-05	Cysteine-rich RLK (Receptor-like kinase) protein (AHRD V3.3 *** G7KY09_MEDTR)
Solyc07g009410.3	1.62649	0.00320148	0.0350361	Kelch repeat-containing F-box family protein (AHRD V3.3 *** B9GJS6_POPTR)
Solyc03g081240.3	1.62599	0.00424173	0.0435278	Two-component response regulator-like protein (AHRD V3.3 *** W9RA17_9ROSA)
Solyc01g080100.3	1.62502	1.61681e-06	7.43624e-05	LOW QUALITY:RING zinc finger protein, putative (AHRD V3.3 *** A0A072USX7_MEDTR)
Solyc09g065000.3	1.62375	0.00203131	0.0248683	Eukaryotic aspartyl protease family protein, putative (AHRD V3.3 *** A0A061DRU5_THECC)
Solyc08g080640.2	1.62236	1.33597e-11	2.99801e-09	Osmotin-like protein (Fragment) IPR017949 Thaumatin, conserved site IPR001938
Solyc11g006940.2	1.61928	0.000130684	0.00277123	Pentatricopeptide repeat superfamily protein (AHRD V3.3 *** A0A061ETI9_THECC)
Solyc05g055540.2	1.61144	9.25263e-06	0.000309665	Major facilitator superfamily protein (AHRD V3.3 *** AT2G39210.1)
Solyc02g093750.3	1.61089	0.000162952	0.00329797	C3H4 type zinc finger protein (DUF23) (AHRD V3.3 *** AT5G40720.3)
Solyc08g014120.3	1.60402	2.91049e-07	1.75325e-05	ethylene responssive protein 33
Solyc03g117570.3	1.60313	7.51354e-05	0.00176767	Pentatricopeptide repeat-containing protein, putative (AHRD V3.3 *** B9RGM1_RICCO)
Solyc08g069040.3	1.60022	1.03271e-05	0.000337963	Peroxidase (AHRD V3.3 *** K4CMC4_SOLLC)
Solyc08g079900.3	1.59782	1.59067e-08	1.41231e-06	subtilisin-like protease
Solyc03g117590.3	1.59765	0.000193187	0.00378605	Heat shock protein binding protein (AHRD V3.3 *** E2DDU6_SOLLC)
Solyc01g098530.3	1.5937	0.00206022	0.0251025	CTP synthase family protein (AHRD V3.3 *-* AT1G30820.1)
Solyc01g005230.3	1.59078	1.93155e-05	0.000574989	S-adenosyl-L-methionine-dependent methyltransferase superfamily protein (AHRD V3.3 *** AT5G37990.1)
Solyc06g062290.1	1.58939	0.000542953	0.008669	Glycosyltransferase (AHRD V3.3 *** K4C6W0_SOLLC)
Solyc04g064880.3	1.58775	0.00142071	0.0185857	Pathogen-related protein (AHRD V3.3 *** A0A1D1XC89_9ARAE)
Solyc08g074660.1	1.58761	7.92473e-07	4.04577e-05	F-box/kelch-repeat protein SKIP25, putative (AHRD V3.3 *** G7K6R4_MEDTR)
Solyc05g014120.1	1.58696	3.03771e-07	1.80855e-05	LOW QUALITY:S-adenosyl-L-methionine-dependent methyltransferases superfamily protein (AHRD V3.3 *** AT1G24480.1)
Solyc12g088820.2	1.58655	1.51861e-08	1.36015e-06	Protein kinase family protein (AHRD V3.3 *** AT5G09890.1)
Solyc03g005330.1	1.58601	0.000106069	0.00233158	Non-specific serine/threonine protein kinase (AHRD V3.3 *** K4BDV7_SOLLC)
Solyc10g083890.2	1.58279	0.00320915	0.0350825	Carbonic anhydrase, putative (AHRD V3.3 *** B9S0D9_RICCO)
Solyc02g091020.2	1.57959	0.000869568	0.0124789	Nuclear pore complex Nup98-Nup96 (AHRD V3.3 *-* A0A0B0NW09_GOSAR)
Solyc10g080610.1	1.57435	0.000121911	0.00260958	F-box/kelch-repeat protein (AHRD V3.3 *** A0A172MAC1_VITPS)
Solyc12g014355.1	1.56913	0.000154289	0.00314758	Leucine-rich repeat transmembrane protein kinase (AHRD V3.3 *-* AT1G53430.1)
Solyc02g067610.1	1.56849	0.0049623	0.0486253	LOW QUALITY:DNA helicase INO80-like protein (AHRD V3.3 --* AT3G57300.2)
Solyc07g041735.1	1.56407	1.73024e-05	0.000526575	MOB kinase activator-like 1A (AHRD V3.3 *** MOB1A_MEDSF)
Solyc11g007140.2	1.56232	2.32749e-05	0.000675136	Hippocampus abundant transcript-like protein 1 (AHRD V3.3 *-* W9QGN7_9ROSA)
Solyc12g014350.2	1.56089	1.50824e-05	0.000467373	Receptor-like protein kinase (AHRD V3.3 *** B9I1R1_POPTR)
Solyc03g114180.3	1.55766	4.94619e-05	0.00124699	Glycosyltransferase (AHRD V3.3 *** K4BKS0_SOLLC)
Solyc02g065220.3	1.55732	1.28691e-06	6.08333e-05	Cytochrome P450 (AHRD V3.3 *** A0A103Y530_CYNCS)
Solyc03g121890.1	1.55647	2.1009e-05	0.00061553	LOW QUALITY:Hydroxyproline-rich glycoprotein family protein, putative (AHRD V3.3 *** A0A061GCS5_THECC)
Solyc03g033500.3	1.55485	3.07093e-05	0.000838795	Zinc knuckle family protein (AHRD V3.3 *-* A0A061FDW4_THECC)
Solyc07g052980.3	1.55008	0.000135837	0.00285615	xyloglucan endotransglycosylase/hydrolase 16
Solyc10g084230.2	1.54604	5.75524e-06	0.000204752	DUF1685 family protein (AHRD V3.3 *** G7LJH7_MEDTR)
Solyc04g080250.3	1.54547	0.00243769	0.0283809	Deoxyuridine 5'-triphosphate nucleotidohydrolase (AHRD V3.3 *** DUT_ARATH)
Solyc12g006575.1	1.54482	0.000280562	0.00507023	Pentatricopeptide repeat-containing family protein (AHRD V3.3 *** B9IKK7_POPTR)
Solyc11g011240.1	1.54409	0.000202367	0.00392082	geranylgeranyl pyrophosphate synthase 1
Solyc08g006770.3	1.54031	3.25562e-08	2.597e-06	2-oxoglutarate and Fe(II)-dependent oxygenase superfamily protein, putative (AHRD V3.3 *** A0A061E128_THECC)
Solyc02g082160.2	1.53935	0.00134585	0.0178003	Pentatricopeptide repeat superfamily protein (AHRD V3.3 *** A0A061F2D9_THECC)
Solyc05g054860.1	1.53257	6.6482e-05	0.00159346	Kinase, putative (AHRD V3.3 *** B9SGH1_RICCO)
Solyc11g069020.2	1.53204	0.000244494	0.00455134	Disease resistance protein (AHRD V3.3 *** A0A118JXS4_CYNCS)
Solyc04g051247.1	1.53199	0.000789735	0.0116358	Cytochrome P450 (AHRD V3.3 *** Q0PNH1_CAPCH)
Solyc11g068720.2	1.53113	0.00116834	0.0158741	Intracellular protein transporter USO1-like protein (AHRD V3.3 *** G7KAQ1_MEDTR)
Solyc02g080670.3	1.53065	0.000186886	0.00368023	L-ascorbate oxidase (AHRD V3.3 *** A0A0B0MPT8_GOSAR)
Solyc09g082400.2	1.53023	0.0011437	0.0155911	Pentatricopeptide repeat-containing protein, putative (AHRD V3.3 *** B9SPW3_RICCO)
Solyc05g047590.3	1.52763	4.37679e-11	8.43194e-09	Sl Pectinesterase
Solyc03g082830.2	1.52688	0.000226551	0.00429165	Pentatricopeptide repeat-containing protein (AHRD V3.3 *** A0A0B2R998_GLYSO)
Solyc02g082613.1	1.52569	0.00495636	0.0485904	Phototropic-responsive NPH3 family protein (AHRD V3.3 --* AT1G03010.3)
Solyc06g073560.3	1.52316	8.27537e-08	5.86775e-06	Acyl-CoA dehydrogenase, putative (AHRD V3.3 *** B9SK49_RICCO)
Solyc01g105070.3	1.51704	7.73897e-08	5.54518e-06	LECEVI16G peroxidase precursor
Solyc04g082420.3	1.51059	4.03897e-06	0.000156292	BTB/POZ domain-containing protein (AHRD V3.3 *** AT2G30600.6)
Solyc10g085860.1	1.50973	0.00461422	0.0460768	Glycosyltransferase (AHRD V3.3 *** K4D420_SOLLC)
Solyc03g078490.3	1.50952	0.000129816	0.0027557	Glycosyltransferase (AHRD V3.3 *** K4BHS7_SOLLC)
Solyc01g099420.2	1.50819	0.00286936	0.0321599	Catalase (AHRD V3.3 *-* Q6T2D5_SOLTU)
Solyc00g227860.1	1.50733	1.31905e-05	0.00041697	UDP-glycosyltransferase (AHRD V3.3 *** A0A165XS50_DAUCA)
Solyc12g010570.1	1.49427	6.52499e-10	9.51763e-08	Tetraspanin family protein (AHRD V3.3 *** A0A072V357_MEDTR)
Solyc05g008990.3	1.4919	4.58957e-07	2.55378e-05	Kinase family protein (AHRD V3.3 *** D7KAJ2_ARALL)
Solyc10g079700.2	1.49157	0.000255614	0.00470685	Two-component response regulator (AHRD V3.3 *** A0A059T9P7_ROSCN)
Solyc05g013710.3	1.48814	3.04228e-05	0.000833911	Quinolinate synthase A (AHRD V3.3 *-* W9RJG8_9ROSA)
Solyc09g005710.2	1.48708	0.00231906	0.0273743	Pentatricopeptide repeat superfamily protein (AHRD V3.3 *** A0A061ES09_THECC)
Solyc11g007190.1	1.48425	0.000548693	0.00872653	ARM repeat superfamily protein (AHRD V3.3 --* AT3G03970.6)
Solyc03g005960.3	1.48305	0.00099791	0.0139673	protein kinase LESK1
Solyc07g006110.3	1.48173	0.00041285	0.00694466	Leucine-rich repeat protein kinase family protein (AHRD V3.3 *** AT2G23950.1)
Solyc07g063730.2	1.47996	0.000838745	0.0121132	Serine/threonine-protein kinase (AHRD V3.3 *** M1CC72_SOLTU)
Solyc04g081590.3	1.47865	0.000496513	0.00804755	Non-specific serine/threonine protein kinase (AHRD V3.3 *** K4BVN8_SOLLC)
Solyc02g078670.3	1.47731	5.17683e-08	3.90823e-06	COP1-interacting protein, putative (AHRD V3.3 *** A0A072VAF6_MEDTR)
Solyc03g007840.1	1.47728	0.00326366	0.0355262	Pentatricopeptide repeat-containing protein, putative (AHRD V3.3 *** B9RIP1_RICCO)
Solyc02g072190.3	1.47721	0.000620436	0.00967864	WRKY transcription factor 79
Solyc05g054880.3	1.47241	1.14469e-05	0.000368702	U4/U6 small nuclear ribonucleoprotein Prp3 (AHRD V3.3 *** A0A0B0N7U9_GOSAR)
Solyc10g007900.3	1.46841	0.00266811	0.030354	Cytochrome P450 (AHRD V3.3 *-* A0A124SAX2_CYNCS)
Solyc01g087570.2	1.4676	1.12813e-08	1.06655e-06	BnaA09g36760D protein (AHRD V3.3 *** A0A078EZT5_BRANA)
Solyc01g105450.3	1.46626	0.00173041	0.0219122	ABC transporter G family member (AHRD V3.3 *** A0A0K9NWI5_ZOSMR)
Solyc05g012850.2	1.46569	0.000754703	0.0112495	transmembrane protein (AHRD V3.3 *** AT3G11810.1)
Solyc07g066550.3	1.46181	0.000638302	0.00989731	LRR receptor-like kinase, putative (AHRD V3.3 *** A0A072U125_MEDTR)
Solyc10g083940.1	1.46068	3.53473e-05	0.000935103	Nodulin-like / Major Facilitator Superfamily protein (AHRD V3.3 *** A0A0K9NWX1_ZOSMR)
Solyc10g083170.2	1.4569	0.00258987	0.0296878	NAD(P)-binding Rossmann-fold superfamily protein (AHRD V3.3 *** AT1G52340.1),Pfam:PF13561
Solyc04g015460.3	1.45683	1.62601e-07	1.06425e-05	Serine/threonine-protein kinase (AHRD V3.3 *** K4BQ48_SOLLC)
Solyc03g097230.1	1.45629	0.000685147	0.010429	AIG2-like (avirulence induced gene) family protein (AHRD V3.3 *** AT3G02910.1)
Solyc06g072550.3	1.45504	0.00509106	0.0496014	CASP-like protein (AHRD V3.3 *** K4C8X5_SOLLC)
Solyc10g083290.4	1.45413	9.4989e-07	4.69678e-05	symbol=Lin6
Solyc05g007490.3	1.45375	3.90467e-05	0.00101966	S-adenosyl-L-methionine-dependent methyltransferases superfamily protein (AHRD V3.3 *** AT1G26850.2)
Solyc01g099000.1	1.44994	0.00315086	0.0346306	Pentatricopeptide repeat-containing protein (AHRD V3.3 *** A0A0B2P3V1_GLYSO)
Solyc04g078750.3	1.44651	4.61541e-05	0.00117942	Late embryogenesis abundant protein (AHRD V3.3 *** G7LCF7_MEDTR)
Solyc05g046290.3	1.44612	0.000489588	0.00798672	Xyloglucan endotransglucosylase/hydrolase (AHRD V3.3 *** K4C0W2_SOLLC)
Solyc10g008515.1	1.44304	0.000369179	0.00634062	respiratory burst oxidase-like protein (AHRD V3.3 --* AT1G09090.2)
Solyc10g078510.2	1.44164	0.000199927	0.00388091	Glucan endo-1,3-beta-glucosidase, putative (AHRD V3.3 *** B9SHH6_RICCO)
Solyc06g009500.1	1.44033	0.00300444	0.0333807	LOW QUALITY:Pentatricopeptide repeat-containing protein (AHRD V3.3 *** A0A0B2SEE4_GLYSO)
Solyc01g101070.3	1.43526	4.84988e-07	2.67674e-05	Pleiotropic drug resistance ABC transporter (AHRD V3.3 *** W0TSU1_ACAMN)
Solyc04g082120.3	1.43495	0.00455897	0.0457938	Prolyl oligopeptidase family protein (AHRD V3.3 *** AT1G76140.1)
Solyc08g066350.2	1.43201	1.6524e-06	7.53208e-05	Histidine phosphotransfer protein (AHRD V3.3 *** A0A061GBY7_THECC)
Solyc01g094330.3	1.43092	1.01765e-06	5.00757e-05	Variant surface glycoprotein ILTAT 1.23 (AHRD V3.3 *** A0A1D1YEL4_9ARAE)
Solyc10g084860.1	1.4285	0.00102397	0.0142528	Clade XI lectin receptor kinase (AHRD V3.3 *** K4D3S0_SOLLC)
Solyc12g040860.2	1.42719	8.62316e-05	0.00196314	Glucan endo-1,3-beta-glucosidase, putative (AHRD V3.3 *** A0A061FDC8_THECC)
Solyc09g098110.3	1.42349	3.04116e-06	0.000123221	bHLH transcription factor 092
Solyc05g015480.3	1.42059	0.00215209	0.0258822	Molybdenum cofactor sulfurase (AHRD V3.3 *** A0A1D1Y5S2_9ARAE)
Solyc04g082830.3	1.42001	0.000377831	0.00646205	Auxin efflux carrier family protein, putative (AHRD V3.3 *** A0A061FMX0_THECC)
Solyc12g088670.2	1.41861	0.000196466	0.00382828	cysteine protease CYP1
Solyc03g080190.3	1.41679	1.00617e-05	0.000332475	2-oxoglutarate Fe(II) dependent oxygenase superfamily protein
Solyc01g087970.3	1.41349	2.78911e-06	0.000116001	Carboxypeptidase (AHRD V3.3 *** K4AYI7_SOLLC)
Solyc12g096680.1	1.41166	0.0039448	0.0413349	Pentatricopeptide repeat (PPR) superfamily protein (AHRD V3.3 *** AT2G03880.1)
Solyc06g072620.3	1.40956	0.000153727	0.00313925	Bidirectional sugar transporter SWEET (AHRD V3.3 *-* K4C8Y2_SOLLC)
Solyc09g091670.3	1.40861	0.00193485	0.02399	Pleiotropic drug resistance ABC transporter (AHRD V3.3 *** W0TUG3_ACAMN)
Solyc07g052207.1	1.40799	6.20805e-05	0.00150922	Glycine-rich cell wall structural protein 1 (AHRD V3.3 --* GRP1_PETHY)
Solyc12g098490.2	1.40766	0.00330297	0.0358586	Serine hydroxymethyltransferase (AHRD V3.3 *** M1A0B7_SOLTU)
Solyc11g068880.2	1.40202	0.000269227	0.00491321	Eukaryotic aspartyl protease family protein, putative (AHRD V3.3 *-* A0A061GZN2_THECC)
Solyc09g082870.2	1.40169	0.000108199	0.0023695	Calcium-transporting ATPase (AHRD V3.3 *** M1DTS0_SOLTU)
Solyc09g008300.2	1.40015	0.00333397	0.0361567	LOW QUALITY:Pentatricopeptide repeat superfamily protein (AHRD V3.3 *** A0A061EAZ8_THECC)
Solyc02g065050.1	1.39984	0.000397565	0.00674743	Eukaryotic aspartyl protease family protein (AHRD V3.3 *** AT2G39710.1)
Solyc05g018230.3	1.39889	1.67014e-08	1.47645e-06	Sugar transporter protein 12
Solyc11g008080.2	1.39646	6.63289e-07	3.46795e-05	DUF1635 family protein (AHRD V3.3 *** A0A072VZ15_MEDTR)
Solyc00g170200.1	1.39581	0.000151187	0.00309412	LOW QUALITY:Sigma factor sigB regulation protein rsbQ (AHRD V3.3 *** A0A0B2Q4V2_GLYSO)
Solyc01g044240.3	1.39532	0.00238428	0.0280146	Soluble inorganic pyrophosphatase 1 (AHRD V3.3 --* IPYR1_ARATH)
Solyc01g009430.3	1.39489	1.8893e-05	0.000565709	BnaA07g13420D protein (AHRD V3.3 *** A0A078ETL1_BRANA)
Solyc12g010410.2	1.39308	0.00512304	0.0498892	Homeobox protein knotted-1, putative (AHRD V3.3 *** B9RNZ6_RICCO)
Solyc09g014860.3	1.39125	9.62146e-06	0.00032	LURP-one-like protein (AHRD V3.3 *** G7KW19_MEDTR)
Solyc01g091170.3	1.38921	0.000662194	0.0101985	arginase 2 ARG2
Solyc02g092537.1	1.38247	0.00258325	0.029653	Acetyl-coenzyme A carboxylase carboxyl transferase subunit beta, chloroplastic (AHRD V3.3 --* ACCD_CITSI)
Solyc08g063090.2	1.38192	0.00449126	0.0452918	Sphingolipid delta-8 desaturase (AHRD V3.3 *** A4GK73_TOBAC)
Solyc06g075350.2	1.37881	0.00441213	0.0448791	tRNA-splicing endonuclease subunit Sen2 (AHRD V3.3 *** A2Q3E8_MEDTR)
Solyc10g005100.3	1.376	1.502e-08	1.35121e-06	plasma-membrane associated cation-binding protein 1 (AHRD V3.3 *** AT4G20260.6)
Solyc05g052050.1	1.36997	0.000389527	0.00663984	DNA-binding protein Pti4
Solyc06g007440.3	1.36956	1.79489e-07	1.15263e-05	Non-specific serine/threonine protein kinase (AHRD V3.3 *** K4C3C6_SOLLC)
Solyc08g061970.3	1.36863	1.56737e-05	0.000482765	putative spermine synthase
Solyc02g092670.1	1.36461	1.05732e-08	1.03861e-06	Subtilisin-like protease (AHRD V3.3 *** A9XG40_TOBAC)
Solyc11g006700.1	1.3633	0.0050624	0.0494288	Pentatricopeptide repeat-containing protein (AHRD V3.3 *** A0A124SG91_CYNCS)
Solyc10g011660.3	1.36203	1.13777e-09	1.54896e-07	Auxin-responsive GH3 family protein (AHRD V3.3 *** AT2G46370.4)
Solyc03g123630.3	1.36052	1.12257e-08	1.06623e-06	pectin methylesterase
Solyc01g104950.3	1.3598	0.00224878	0.0267456	LEXYL2
Solyc01g094790.3	1.35769	1.65739e-05	0.000506802	Cysteine synthase (AHRD V3.3 *** K4AZL9_SOLLC)
Solyc06g061170.3	1.35739	0.000632966	0.00982204	Mitochondrial carrier protein (AHRD V3.3 *** B1N662_SOLLC)
Solyc02g089490.3	1.35369	0.000922235	0.0130966	Plant Tudor-like RNA-binding protein (AHRD V3.3 --* AT4G32440.3)
Solyc11g007980.2	1.3514	0.00374007	0.0397984	Cytochrome P450 (AHRD V3.3 *** Q9AVQ2_SOLTU)
Solyc09g009985.1	1.35005	2.00805e-07	1.26955e-05	2-oxoglutarate (2OG) and Fe(II)-dependent oxygenase superfamily protein (AHRD V3.3 *** AT1G06620.1)
Solyc11g069600.2	1.34774	4.68785e-06	0.00017374	Zinc finger (C3HC4-type RING finger) family protein (AHRD V3.3 *** AT5G60710.1)
Solyc08g077530.3	1.3455	8.67065e-09	8.80912e-07	Beta-amylase (AHRD V3.3 *** K4CNB2_SOLLC)
Solyc03g114130.1	1.34472	0.000656343	0.0101462	LOW QUALITY:NHL domain-containing protein, putative (AHRD V3.3 *-* A0A061EBN2_THECC)
Solyc02g068820.2	1.33754	1.05752e-07	7.34543e-06	Leucine-rich receptor-like protein kinase family protein (AHRD V3.3 *** AT5G46330.2)
Solyc02g091670.1	1.33687	8.94328e-05	0.00202249	Octicosapeptide/Phox/Bem1p domain-containing protein (AHRD V3.3 *-* T2DP86_PHAVU)
Solyc08g066430.1	1.33609	0.000100807	0.00224246	LOW QUALITY:Lachrymatory-factor synthase (AHRD V3.3 *** V5N862_PHAVU)
Solyc09g009400.3	1.33603	6.12766e-05	0.00149502	APO protein 3, mitochondrial, putative (AHRD V3.3 *** B9RX46_RICCO)
Solyc03g121440.3	1.33516	5.933e-06	0.000209979	Kinase family protein (AHRD V3.3 *** U5GQI1_POPTR)
Solyc10g045490.1	1.33383	0.000818501	0.0119305	LOW QUALITY:Ubiquitin carboxyl-terminal hydrolase family protein (AHRD V3.3 *** AT5G62990.1)
Solyc09g090470.3	1.33363	3.91299e-06	0.000152786	Peptide transporter (AHRD V3.3 *** G7I4R9_MEDTR)
Solyc12g087870.2	1.33173	1.28672e-08	1.18361e-06	Purine permease-like protein (AHRD V3.3 *** G7J4H5_MEDTR)
Solyc04g078860.3	1.33109	5.52278e-05	0.00137263	Glutamate receptor (AHRD V3.3 *** G5EKN1_SOLLC)
Solyc09g047910.3	1.32831	0.00128227	0.017152	lysine ketoglutarate reductase trans-splicing-like protein, putative (DUF707) (AHRD V3.3 *** AT4G18530.1)
Solyc12g009880.1	1.32035	9.12727e-05	0.00205726	LOW QUALITY:Serine-rich protein-related (AHRD V3.3 *** A0A061GN42_THECC)
Solyc01g081290.3	1.32028	0.00156913	0.0202549	Pentatricopeptide repeat-containing protein (AHRD V3.3 *** A0A103Y132_CYNCS)
Solyc02g077110.3	1.32008	0.00032577	0.00573047	alpha/beta-Hydrolases superfamily protein (AHRD V3.3 *** AT4G18550.2)
Solyc03g118790.2	1.31992	0.00172845	0.0219122	Pentatricopeptide repeat-containing protein, putative (AHRD V3.3 *** B9SU85_RICCO)
Solyc01g067620.3	1.3189	0.000587563	0.00926535	2-oxoglutarate (2OG) and Fe(II)-dependent oxygenase superfamily protein (AHRD V3.3 *** AT3G21420.1)
Solyc02g092570.1	1.31525	0.00488135	0.0479933	Transcription factor GRAS (AHRD V3.3 *** A0A103Y551_CYNCS)
Solyc05g012280.3	1.3145	0.00228764	0.0271131	Wall-associated receptor kinase-like 20 (AHRD V3.3 *** A0A0B0NFE1_GOSAR)
Solyc01g100490.3	1.31305	1.73092e-06	7.78645e-05	chloronerva
Solyc07g006590.1	1.31251	2.30389e-07	1.43438e-05	LOW QUALITY:kinase superfamily with octicosapeptide/Phox/Bem1p domain-containing protein (AHRD V3.3 --* AT3G24715.3)
Solyc03g025600.3	1.31071	0.000243734	0.00454132	Pectinacetylesterase family protein (AHRD V3.3 *** AT5G23870.3)
Solyc05g012590.3	1.30915	0.000293352	0.00528267	Ankyrin repeat family protein (AHRD V3.3 *** AT2G03430.1)
Solyc12g099190.1	1.30859	8.56346e-05	0.00195391	LOW QUALITY:Invertase inhibitor (AHRD V3.3 *** C1KBP2_SOLTU)
Solyc11g006470.2	1.3068	1.22177e-06	5.78882e-05	Core-2/I-branching beta-1,6-N-acetylglucosaminyltransferase family protein (AHRD V3.3 *** AT5G22070.1)
Solyc05g007770.3	1.30456	2.01012e-06	8.80871e-05	NAC domain TF
Solyc11g065760.2	1.30434	0.00211142	0.0255298	TK1-like deoxyribonucleoside kinase
Solyc02g089630.3	1.30428	0.00238286	0.0280141	Proline dehydrogenase (AHRD V3.3 *** A0A0H4CNX3_BETPL)
Solyc12g011400.2	1.3031	0.0038998	0.0410081	Pentatricopeptide repeat-containing protein (AHRD V3.3 *** A0A103XLX2_CYNCS)
Solyc01g110060.3	1.29959	8.02549e-08	5.73037e-06	Purple acid phosphatase (AHRD V3.3 *** A0A0V0IAA9_SOLCH)
Solyc07g018390.2	1.29843	0.00146296	0.0190652	RING-H2 finger protein 2B (AHRD V3.3 --* AT2G01150.2)
Solyc04g057940.3	1.29565	0.00460257	0.0460103	Transducin/WD40 repeat-like superfamily protein (AHRD V3.3 *** A0A061EZ85_THECC)
Solyc12g010030.2	1.2955	0.000795774	0.0116994	Leucine aminopeptidase (AHRD V3.3 *-* U3PLK3_TOBAC)
Solyc08g078950.3	1.29302	2.52099e-07	1.55735e-05	NIT1
Solyc03g116465.1	1.28265	0.000493507	0.00801105	heavy metal atpase 4 (AHRD V3.3 --* AT2G19110.3)
Solyc02g036350.3	1.28164	6.18067e-07	3.27832e-05	1-aminocyclopropane-1-carboxylate oxidase EF501822
Solyc01g112200.3	1.27919	0.00356215	0.0382253	Pentatricopeptide repeat-containing family protein (AHRD V3.3 *** B9MYZ7_POPTR)
Solyc06g005330.3	1.2782	2.48691e-06	0.000104928	R2R3MYB transcription factor 59
Solyc01g081240.3	1.27742	0.000905579	0.0129292	Pentatricopeptide repeat-containing protein (AHRD V3.3 *** A0A103Y130_CYNCS)
Solyc10g006870.1	1.27304	5.89957e-05	0.00144976	protein kinase family protein (AHRD V3.3 *** AT5G54380.1)
Solyc09g011330.2	1.27115	1.2055e-06	5.73835e-05	Serine/threonine-protein kinase (AHRD V3.3 *** M1C8X1_SOLTU)
Solyc00g049520.2	1.26996	3.63055e-07	2.0987e-05	LOW QUALITY:NAC domain protein 13 (AHRD V3.3 --* AT1G32870.2)
Solyc05g014390.3	1.26917	3.77742e-06	0.000147775	ABC subfamily C transporter (AHRD V3.3 *** A0A077RXF4_WHEAT)
Solyc01g105410.3	1.2658	0.000975237	0.0137347	Phosphate-induced protein 1 (AHRD V3.3 *** A0A103YKN4_CYNCS)
Solyc02g079360.2	1.26428	2.49577e-08	2.07179e-06	Octicosapeptide/Phox/Bem1p family protein (AHRD V3.3 *** AT4G05150.1)
Solyc02g037495.1	1.25843	0.000139925	0.00292419	AMP-dependent synthetase and ligase family protein (AHRD V3.3 *** AT5G16340.1)
Solyc02g094190.3	1.25511	0.000422009	0.0070754	Major facilitator superfamily protein (AHRD V3.3 *** AT3G01930.2)
Solyc01g089850.3	1.25389	3.63812e-07	2.0987e-05	cyclinU4_1
Solyc05g056030.3	1.25082	4.04105e-06	0.000156292	Patatin (AHRD V3.3 *** K4C2S8_SOLLC)
Solyc09g092330.2	1.24821	1.69385e-07	1.0981e-05	UDP-glucuronate 4-epimerase 4 (AHRD V3.3 *** GAE4_ARATH)
Solyc06g068360.3	1.24457	0.0022221	0.0265365	Ethylene-responsive transcription factor (AHRD V3.3 *** W9RS58_9ROSA)
Solyc01g106690.3	1.2444	8.96917e-06	0.000301745	DUF1005 family protein (AHRD V3.3 *** G7J413_MEDTR)
Solyc02g079380.2	1.24439	0.00132487	0.0176025	Pentatricopeptide repeat-containing protein (AHRD V3.3 *** A0A0B2R2D6_GLYSO)
Solyc07g062220.3	1.23208	0.000357697	0.0061798	Trichome birefringence-like protein (AHRD V3.3 *** G7IKB9_MEDTR)
Solyc01g102310.3	1.22867	0.000525579	0.0084414	GRIP and coiled-coil domain-containing protein, putative (AHRD V3.3 *-* B9RFR9_RICCO)
Solyc03g007480.3	1.2278	1.20178e-05	0.000384663	myosin heavy chain-like protein (AHRD V3.3 *** AT5G53310.1)
Solyc09g089790.3	1.22586	0.00187873	0.0234222	2-oxoglutarate (2OG) and Fe(II)-dependent oxygenase superfamily protein (AHRD V3.3 *** AT1G06620.1)
Solyc03g113430.3	1.22176	3.6482e-08	2.86407e-06	Nitrate transporter NRT1-2 (AHRD V3.3 *** Q9FRU5_SOYBN)
Solyc03g093250.2	1.21834	0.00369577	0.0394725	Structural maintenance of chromosomes protein (AHRD V3.3 *** A0A068V0V7_COFCA)
Solyc04g054820.3	1.21762	5.03612e-06	0.000183648	phosphoglycerate/bisphosphoglycerate mutase (AHRD V3.3 *** AT1G78050.1)
Solyc04g080130.3	1.21666	0.000592602	0.00933041	Zinc finger protein (AHRD V3.3 *** K9P0T0_9ROSI)
Solyc06g073137.1	1.21196	0.000735927	0.0110179	RNA-binding ASCH domain protein (AHRD V3.3 *** A0A072VD16_MEDTR)
Solyc03g031920.3	1.21014	1.32202e-07	8.8515e-06	Oligopeptide transporter, putative (AHRD V3.3 *** B9SIR4_RICCO)
Solyc11g017010.2	1.20515	4.80648e-06	0.000176534	SlSUT1
Solyc07g006630.3	1.20282	8.44839e-05	0.0019363	CONSTANS-like protein (AHRD V3.3 *** B2MW87_SOLLC)
Solyc08g007970.3	1.20247	0.001752	0.0221533	Myosin heavy chain-related protein, putative (AHRD V3.3 *** A0A061GCE0_THECC)
Solyc07g052203.1	1.20034	3.15584e-06	0.000126612	Unknown protein (AHRD V3.3 )
Solyc01g107520.3	1.20013	4.64059e-06	0.000172301	Plant basic secretory family protein (AHRD V3.3 *** B9GHT3_POPTR)
Solyc03g116460.3	1.19213	3.38781e-06	0.000134075	Aspartate racemase (AHRD V3.3 *** A0A0B2QLV5_GLYSO)
Solyc01g081440.3	1.18988	0.000210999	0.00405345	nuclear factor 1 A-type protein (DUF1005) (AHRD V3.3 *** AT5G17640.1)
Solyc03g007860.1	1.18757	3.83222e-05	0.0010033	Protein PAM68, chloroplastic (AHRD V3.3 *-* PAM68_ARATH)
Solyc02g084950.3	1.18511	0.00242563	0.0283374	Carboxyl methyltransferase (AHRD V3.3 *** A0A1B4Z3V4_9ROSA)
Solyc02g088390.3	1.17843	0.000145652	0.00301049	Blue copper protein, putative (AHRD V3.3 *** B9T3T7_RICCO)
Solyc01g111880.3	1.17807	0.000224985	0.00427007	MAP kinase kinase kinase 11
Solyc10g079860.2	1.17766	0.00395872	0.0414144	LEQB L.esculentum TomQ'b beta(1,3)glucanase
Solyc02g081390.3	1.17668	8.38991e-07	4.24085e-05	Amine oxidase family protein (AHRD V3.3 *** B9H3J5_POPTR)
Solyc03g083420.3	1.17656	0.00213326	0.0257467	OBP3-responsive protein 1 (AHRD V3.3 *** AT5G53450.1)
Solyc03g032020.3	1.17565	9.06069e-05	0.00204451	3-hydroxy-3-methylglutaryl coenzyme A reductase (AHRD V3.3 *** K4BFH3_SOLLC)
Solyc01g057680.3	1.17291	5.37718e-06	0.000194694	Leucine-rich receptor-like protein kinase family protein (AHRD V3.3 --* AT2G26330.1)
Solyc12g088040.2	1.17115	0.00126851	0.0170087	Kinase, putative (AHRD V3.3 *** A0A061FTR2_THECC)
Solyc01g087790.2	1.16802	0.00161851	0.0207871	LOW QUALITY:subtilisin-like serine protease family protein
Solyc03g007760.3	1.16741	5.96621e-05	0.00146262	P-loop containing nucleoside triphosphate hydrolases superfamily protein (AHRD V3.3 *** AT4G28000.1)
Solyc10g008490.3	1.16337	7.00495e-07	3.63066e-05	Phosphatase 2C family protein (AHRD V3.3 *** U5FGH9_POPTR)
Solyc09g097810.3	1.1568	0.0037441	0.0397984	SAR8.2 (AHRD V3.3 *** Q9SEM2_CAPAN)
Solyc01g087560.3	1.15455	1.36152e-07	9.05658e-06	Methyltransferase (AHRD V3.3 *** K4AYE6_SOLLC)
Solyc12g056160.2	1.15396	0.000390974	0.00665341	Cation/H(+) antiporter (AHRD V3.3 *** A0A0K9NMD6_ZOSMR)
Solyc03g046270.3	1.15142	0.00108753	0.0149452	Trichome birefringence-like 19 (AHRD V3.3 *** A0A061EH35_THECC)
Solyc02g076980.4	1.15119	0.000135947	0.00285615	cysteine protease
Solyc04g014400.3	1.14955	1.70795e-06	7.73334e-05	LRR receptor-like kinase (AHRD V3.3 *-* A0A072U1S2_MEDTR)
Solyc07g007930.3	1.14842	0.000120643	0.00258516	Alkaline alpha-galactosidase seed imbibition protein (AHRD V3.3 *** Q8H6N3_SOLLC)
Solyc11g068960.2	1.1469	1.98431e-05	0.000588563	BHLH transcription factor-like protein (AHRD V3.3 *-* A0A072UK41_MEDTR)
Solyc08g074620.3	1.14478	0.000113961	0.00246525	polyphenol oxidase precursor
Solyc02g085285.1	1.14406	9.20842e-06	0.000308777	Protein with RING/U-box and TRAF-like domain (AHRD V3.3 --* AT1G66660.1)
Solyc03g115030.3	1.144	0.00102459	0.0142528	Eukaryotic aspartyl protease family protein, putative (AHRD V3.3 *** A0A061ELJ0_THECC)
Solyc09g092640.3	1.14398	1.0185e-05	0.000336007	Cytochrome P450, putative (AHRD V3.3 *** B9R857_RICCO)
Solyc06g068850.3	1.14049	2.01466e-05	0.000595389	DCD (Development and Cell Death) domain protein (AHRD V3.3 *-* AT5G61910.5)
Solyc08g066020.2	1.13839	0.000707932	0.0107071	Long chain base biosynthesis protein 1 (AHRD V3.3 *-* LCB1_ARATH)
Solyc03g078620.1	1.13183	0.00456947	0.045815	LOW QUALITY:Nitric oxide synthase-interacting protein, putative (AHRD V3.3 *** A0A061DQB5_THECC)
Solyc11g072620.1	1.13041	0.00418007	0.0431335	LOW QUALITY:G patch domain-containing protein 1 (AHRD V3.3 --* A0A1D1XCL3_9ARAE)
Solyc10g078580.1	1.13006	0.00019585	0.00382722	Arabinogalactan peptide 14 (AHRD V3.3 *** AGP14_ARATH)
Solyc11g017440.2	1.12706	4.6401e-05	0.00118149	Gibberellin-regulated family protein (AHRD V3.3 *** AT1G22690.3)
Solyc07g055530.3	1.12311	0.00105243	0.0145706	Cytochrome P450 (AHRD V3.3 *** A9ZT56_COPJA)
Solyc12g087950.1	1.12209	6.40726e-05	0.00154478	AT hook motif DNA-binding family protein (AHRD V3.3 *** G7J554_MEDTR)
Solyc03g044150.3	1.12112	1.19738e-05	0.000383858	Subtilisin-like protease (AHRD V3.3 *** A9XG40_TOBAC)
Solyc08g077380.3	1.11957	0.00217379	0.0260969	Purine permease (AHRD V3.3 *** A0A072UNZ2_MEDTR)
Solyc02g089010.2	1.11937	0.000522693	0.00841129	Receptor protein kinase, putative (AHRD V3.3 *-* B9RXG1_RICCO)
Solyc05g006990.3	1.11712	5.58903e-06	0.000200939	nitrate transporter 1:2 (AHRD V3.3 *** AT1G69850.1)
Solyc04g005610.3	1.11555	0.00186938	0.0233626	NAC domain protein NAC2
Solyc01g014245.1	1.11427	0.00453425	0.0456353	Protein kinase superfamily protein (AHRD V3.3 --* AT5G01850.2)
Solyc01g097920.3	1.11327	2.03584e-06	8.90234e-05	Cysteine synthase (AHRD V3.3 *** K4B0H9_SOLLC)
Solyc03g112130.1	1.11273	0.00423002	0.0434513	LOW QUALITY:DUF868 family protein (DUF868) (AHRD V3.3 *** AT4G12690.2)
Solyc11g020100.2	1.11245	0.00300903	0.0334135	Disease resistance protein (AHRD V3.3 *** A0A118JXS4_CYNCS)
Solyc01g094940.3	1.10865	1.41157e-05	0.000440706	Kinase family protein (AHRD V3.3 *** D7KQ62_ARALL)
Solyc12g006630.2	1.10761	0.00211155	0.0255298	Dynein light chain-like protein (AHRD V3.3 *-* Q8RV44_ORYSJ)
Solyc02g067790.3	1.10461	0.000127188	0.00270553	High affinity nitrate transporter (AHRD V3.3 *** A0A0G2UMZ8_9ROSA)
Solyc03g113460.1	1.10308	0.00107733	0.0148449	NAD(P)-binding Rossmann-fold superfamily protein (AHRD V3.3 *** AT2G47130.1),Pfam:PF13561
Solyc02g088200.3	1.10298	0.00118939	0.0160958	Activating signal cointegrator 1 complex subunit 1 (AHRD V3.3 *-* A0A0B2NTB9_GLYSO)
Solyc06g065190.1	1.10188	0.000122364	0.00261405	TCP transcription factor 13
Solyc02g088950.2	1.10166	0.00385457	0.0407002	Superoxide dismutase [Cu-Zn] (AHRD V3.3 --* A9NTC6_PICSI)
Solyc05g011970.3	1.10156	0.00094918	0.0134326	Cytochrome P450 (AHRD V3.3 *** A0A103XV52_CYNCS)
Solyc03g112320.3	1.09781	8.22223e-05	0.00189297	Ferric reduction oxidase 8 (AHRD V3.3 *** W9RI94_9ROSA)
Solyc04g079120.3	1.09305	0.000859645	0.0123713	Protein phosphatase 2C family protein (AHRD V3.3 *** AT1G47380.1)
Solyc10g086240.2	1.09106	1.53592e-05	0.000474507	Glycosyltransferase (AHRD V3.3 *** V4SWV8_9ROSI)
Solyc07g053540.1	1.0883	9.98249e-06	0.000330393	Fasciclin-like arabinogalactan protein (AHRD V3.3 *** A0A072VC68_MEDTR)
Solyc01g086870.3	1.0879	0.000658192	0.0101594	bHLH transcription factor 076
Solyc12g099790.2	1.08672	2.24341e-06	9.62451e-05	Calcium-dependent protein kinase, putative (AHRD V3.3 *** B9SJ93_RICCO)
Solyc08g079800.3	1.08427	0.00113425	0.015483	Growth-regulating factor (AHRD V3.3 *-* B6UGM8_MAIZE)
Solyc02g090130.3	1.08308	0.00495531	0.0485904	vacuolar protein sorting-associated protein, putative (DUF1162) (AHRD V3.3 *** AT3G50380.4)
Solyc04g078090.3	1.08263	0.00172925	0.0219122	Acyl-CoA-binding domain protein (AHRD V3.3 *-* A0A072VPF6_MEDTR)
Solyc01g094840.3	1.08159	9.81076e-05	0.00218718	RING/U-box superfamily protein, putative (AHRD V3.3 *** A0A061G5W7_THECC)
Solyc02g082900.3	1.08061	7.19075e-05	0.00170153	Adipocyte plasma membrane-associated protein (AHRD V3.3 *** W9T0J8_9ROSA)
Solyc08g080380.3	1.07441	0.00187348	0.0233853	Cytochrome P450 (AHRD V3.3 *** A0A0N9HM28_9MAGN)
Solyc08g074740.3	1.07312	0.00399306	0.0416646	Poly [ADP-ribose] polymerase (AHRD V3.3 *** K4CMJ2_SOLLC)
Solyc03g080080.3	1.07287	4.26364e-06	0.000163185	Calcium-binding endonuclease/exonuclease/phosphatase family (AHRD V3.3 *** AT5G54130.2)
Solyc02g068300.3	1.07272	3.13439e-05	0.000852296	clade XVI lectin receptor kinase
Solyc09g098510.3	1.07199	1.88599e-06	8.33632e-05	Extensin (Class I) (AHRD V3.3 *-* Q01945_SOLLC)
Solyc02g080410.3	1.07126	0.000948368	0.0134304	Heat-shock protein, putative (AHRD V3.3 *** B9RXN2_RICCO)
Solyc08g083060.3	1.07097	0.00183449	0.0230536	Yellow stripe-like transporter 1 (AHRD V3.3 *** T1Q4G6_ARAHY)
Solyc05g009790.1	1.06962	0.000660365	0.0101853	AP2/B3 transcription factor family protein (AHRD V3.3 *** AT1G25560.1)
Solyc03g059070.3	1.06919	1.89788e-05	0.000567446	Kinase family protein (AHRD V3.3 *** U5FGJ0_POPTR)
Solyc05g055510.3	1.06578	0.00326332	0.0355262	Pectate lyase (AHRD V3.3 *** K4C2M7_SOLLC)
Solyc03g114890.3	1.06507	0.00236733	0.0278797	COBRA-like protein (AHRD V3.3 *** L0ATP1_POPTO)
Solyc03g051900.3	1.0631	0.000367517	0.00632272	Protein RRP5-like protein (AHRD V3.3 *** W9QKL3_9ROSA)
Solyc04g008030.2	1.06306	0.00471443	0.0467801	Cleavage and polyadenylation specificity factor, putative (AHRD V3.3 *** B9SJ31_RICCO)
Solyc06g069410.3	1.06283	2.77416e-05	0.000776042	ADP,ATP carrier protein, mitochondrial (AHRD V3.3 *** ADT_ORYSJ)
Solyc03g083400.3	1.06247	4.72301e-06	0.000174333	CCT motif family protein (AHRD V3.3 *** A0A061G1S7_THECC)
Solyc00g007200.3	1.0619	6.81885e-06	0.000237219	MLO-like protein (AHRD V3.3 *** A0A0V0IJD9_SOLCH)
Solyc03g083910.4	1.06064	2.08459e-05	0.00061163	symbol=TIV1
Solyc05g013530.3	1.04855	2.82976e-05	0.000788357	Octicosapeptide/Phox/Bem1p domain-containing protein kinase (AHRD V3.3 *** A0A0K9NT10_ZOSMR)
Solyc05g054390.3	1.04691	1.94186e-05	0.000577216	Two-component response regulator (AHRD V3.3 *** W9RS74_9ROSA)
Solyc06g008620.1	1.04389	4.41373e-06	0.000167222	LOW QUALITY:tolB protein-like protein (AHRD V3.3 *** AT4G01870.2)
Solyc07g032490.3	1.04378	0.00080131	0.0117524	Major facilitator superfamily protein (AHRD V3.3 *** AT2G26690.1)
Solyc05g007120.3	1.04286	0.000110356	0.00241024	Leucine-rich repeat protein kinase family protein, putative (AHRD V3.3 *** A0A061EAR8_THECC)
Solyc01g108300.3	1.04037	7.66723e-05	0.00179145	Myb family transcription factor
Solyc06g076850.3	1.03935	2.74979e-05	0.000771339	Tetratricopeptide repeat (TPR)-like superfamily protein (AHRD V3.3 *** AT2G29670.2)
Solyc10g079820.2	1.03767	2.69757e-05	0.000759821	Dehydration-induced protein ERD15 (AHRD V3.3 *** Q9LKW3_SOLLC)
Solyc01g014320.3	1.03481	0.00139644	0.0183708	S-adenosyl-L-methionine-dependent methyltransferases superfamily protein, putative (AHRD V3.3 *** A0A061E9R4_THECC)
Solyc04g010250.3	1.03414	0.00408872	0.0424267	alpha/beta-Hydrolases superfamily protein (AHRD V3.3 *** AT2G39420.1)
Solyc09g065620.3	1.03392	3.53509e-05	0.000935103	Chlorophyllase (AHRD V3.3 *** W6EIP8_WHEAT)
Solyc02g088560.3	1.03195	0.000131752	0.00278521	Cyclic nucleotide-gated ion channel, putative (AHRD V3.3 *** B9T3S5_RICCO)
Solyc03g007470.3	1.03076	5.3522e-05	0.00133289	Ubiquitin-conjugating enzyme E2 (AHRD V3.3 *** A0A0K9PK38_ZOSMR)
Solyc09g014510.3	1.03057	0.00256619	0.0295235	Mitochondrial inner membrane protease subunit, putative (AHRD V3.3 *** B9SQ38_RICCO)
Solyc05g055990.3	1.03033	0.000256881	0.00472592	plasma membrane intrinsic protein 2.12
Solyc03g006400.3	1.02999	7.56395e-05	0.0017755	MAP kinase kinase kinase 25
Solyc06g048820.1	1.0205	0.00241955	0.0283149	Wound-induced protein 1 (AHRD V3.3 *** WUN1_SOLTU)
Solyc01g080150.3	1.02022	0.00170629	0.0216962	tRNA dimethylallyltransferase
Solyc02g086840.3	1.01961	5.20648e-05	0.00130442	Protein KINESIN LIGHT CHAIN-RELATED 3 (AHRD V3.3 *** KLCR3_ARATH)
Solyc08g082160.3	1.01927	0.000106222	0.00233244	Subtilisin-like protease (AHRD V3.3 *-* W9RY25_9ROSA)
Solyc09g061340.1	1.01796	0.00444515	0.0450504	Pentatricopeptide repeat-containing protein (AHRD V3.3 *** A0A199VVG3_ANACO)
Solyc02g014360.3	1.01795	0.00358653	0.0384464	Pentatricopeptide repeat (PPR) superfamily protein (AHRD V3.3 *** AT4G14850.1)
Solyc02g081850.3	1.01768	0.000172502	0.00344511	Cationic amino acid transporter (AHRD V3.3 *** G7INC3_MEDTR)
Solyc02g094400.3	1.01576	0.00473957	0.046961	Glycerophosphodiester phosphodiesterase, putative (AHRD V3.3 *** B9RH28_RICCO)
Solyc04g074700.3	1.01554	0.000156199	0.00318019	LES17306 homeodomain protein
Solyc03g007770.3	1.01532	0.00321939	0.0351756	S-type anion channel (AHRD V3.3 *** A0A098GMQ9_9ROSI)
Solyc09g007640.3	1.01529	0.00214658	0.0258463	Carboxypeptidase (AHRD V3.3 *** K4CQF3_SOLLC)
Solyc08g078670.2	1.01507	0.00111062	0.015201	LOW QUALITY:Eukaryotic aspartyl protease family protein (AHRD V3.3 *** A0A061G3B8_THECC)
Solyc07g055810.3	1.00961	0.00222718	0.0265816	Receptor-like protein kinase (AHRD V3.3 *** B9I1R1_POPTR)
Solyc12g042480.2	1.00808	0.000170617	0.00341251	Cytochrome P450 family protein (AHRD V3.3 *** B9HFW5_POPTR)
Solyc07g049350.3	1.00773	2.59601e-05	0.000739374	G1/S-specific cyclin-E protein (AHRD V3.3 *** AT2G32970.4)
Solyc12g057100.2	1.00659	3.99213e-05	0.00103685	Purine permease (AHRD V3.3 *** G7KBC7_MEDTR)
Solyc01g100110.3	1.00653	0.000163358	0.0033029	Phosphatase 2C family protein (AHRD V3.3 *** A0A061F3G7_THECC)
Solyc03g006980.3	1.00596	7.6047e-05	0.00178296	Alpha-L-fucosidase 1 (AHRD V3.3 *** W9SQK3_9ROSA)
Solyc02g085935.1	1.00476	0.00351006	0.0377854	Complex 1 LYR protein (AHRD V3.3 *** A0A103XDK3_CYNCS)
Solyc06g062960.2	1.00381	0.000821464	0.0119566	DUF1677 family protein (DUF1677) (AHRD V3.3 *** AT1G72510.2)

## Sheet: DOWN
Supplementary table 4. B) The table lists downregulated genes identified in San Marzano plants treated with Trichoderma T22 and infested by aphid. Values of Log2 Fold Change, p-value, FDR and gene description are indicated.
Gene ID	logFC	P-value	FDR	Gene description
Solyc09g064820.1	-8.91241	2.61991e-19	2.22922e-16	EID1-like F-box protein 2 (AHRD V3.3 *** A0A0B2NUB4_GLYSO)
Solyc07g053360.3	-7.3671	8.86829e-10	1.24896e-07	Late embryogenesis abundant domain-containing family protein (AHRD V3.3 *** B9IQP9_POPTR)
Solyc01g112230.3	-6.7259	2.52625e-06	0.000106368	Metallothionein-like protein (AHRD V3.3 *** Q9FUJ8_SESIN)
Solyc11g011310.2	-6.60537	1.35357e-05	0.000425249	Rhamnogalacturonate lyase family protein (AHRD V3.3 *** AT2G22620.2)
Solyc03g036470.2	-6.60171	0.000234774	0.00441874	Phenylalanine ammonia-lyase (AHRD V3.3 *** PAL1_SOLLC)
Solyc07g054940.2	-6.40564	3.97349e-05	0.00103498	2-oxoglutarate (2OG) and Fe(II)-dependent oxygenase superfamily protein (AHRD V3.3 *** AT2G44800.1)
Solyc03g007690.1	-6.4011	0.00118182	0.0160146	ABC transporter family protein (AHRD V3.3 *** U5FQ57_POPTR)
Solyc03g111100.1	-6.32858	9.8937e-31	4.04079e-27	LOW QUALITY:AtIII18x5-like protein (AHRD V3.3 *** AT3G48510.1)
Solyc07g061760.2	-6.25475	0.000115554	0.00248916	Ankyrin repeat-containing-like protein (AHRD V3.3 *** A0A061FUD1_THECC)
Solyc07g054310.2	-5.81543	5.74916e-23	9.78363e-20	Cell wall protein (AHRD V3.3 *** I6QN83_HELAN)
Solyc04g005600.2	-5.81419	2.07161e-11	4.4067e-09	MYB-related transcription factor (AHRD V3.3 *-* A0A059PRK4_SALMI)
Solyc09g092690.3	-5.64525	3.94441e-06	0.000153426	Peptidyl-prolyl cis-trans isomerase (AHRD V3.3 *** A0A0K9NXQ5_ZOSMR)
Solyc12g011010.2	-5.53422	6.36692e-26	1.44465e-22	protodermal factor 1 (AHRD V3.3 *-* AT2G42840.1)
Solyc04g005380.3	-5.49213	3.91534e-16	2.0525e-13	Ninja-family protein AFP1-like protein (AHRD V3.3 *** V5KZR9_SOLNI)
Solyc05g005170.3	-5.41003	2.23517e-13	6.91581e-11	Pectin lyase-like superfamily protein (AHRD V3.3 *** A0A061E6B2_THECC)
Solyc10g008830.2	-5.38427	6.88445e-06	0.000238851	GDSL esterase/lipase (AHRD V3.3 *** A0A0B2PGU7_GLYSO)
Solyc07g061750.3	-5.24453	6.95925e-10	1.00081e-07	Ankyrin repeat-containing-like protein (AHRD V3.3 *** A0A061FUD1_THECC)
Solyc08g078940.1	-5.21027	0.00475831	0.0471238	Bifunctional inhibitor/lipid-transfer protein/seed storage 2S albumin superfamily protein (AHRD V3.3 *** AT1G12100.1)
Solyc01g096320.3	-5.20701	4.51416e-19	3.68734e-16	Homeobox-leucine zipper protein (AHRD V3.3 *** M4W1Z7_TOBAC)
Solyc09g062970.1	-5.08888	2.05382e-12	5.59213e-10	GDSL-like Lipase/Acylhydrolase superfamily protein (AHRD V3.3 --* AT3G53100.1)
Solyc10g008040.3	-4.97875	1.04239e-08	1.03333e-06	Late embryogenesis abundant protein-like (AHRD V3.3 *-* Q9LF88_ARATH)
Solyc04g008230.3	-4.84177	3.35978e-07	1.9547e-05	Pectin lyase-like superfamily protein (AHRD V3.3 *** AT1G48100.1)
Solyc02g093890.1	-4.6801	2.27974e-06	9.73944e-05	Emb|CAB62340.1 (AHRD V3.3 *** Q9FKS6_ARATH)
Solyc02g080330.3	-4.67934	7.97877e-18	5.25595e-15	Cytochrome P450 family protein (AHRD V3.3 *** B9H1E5_POPTR)
Solyc06g066540.1	-4.66113	6.39241e-18	4.35131e-15	Ethylene-responsive transcription factor TINY (AHRD V3.3 *** TINY_ARATH)
Solyc01g112120.3	-4.62572	6.12948e-06	0.000216183	Flavin-containing monooxygenase (AHRD V3.3 *** M1BLU2_SOLTU)
Solyc01g102960.3	-4.61121	8.37743e-06	0.000284374	Heat-shock protein, putative (AHRD V3.3 *** B9S5K5_RICCO)
Solyc09g009200.2	-4.57458	3.45288e-06	0.000136385	Growth-regulating factor (AHRD V3.3 *** G7L5Z0_MEDTR)
Solyc07g008380.2	-4.56863	4.89444e-06	0.000179396	HXXXD-type acyl-transferase family protein, putative (AHRD V3.3 *** A0A061E8Z9_THECC)
Solyc07g006860.3	-4.56655	1.24761e-05	0.000398086	Xyloglucan endotransglucosylase/hydrolase (AHRD V3.3 *** K4CBF7_SOLLC)
Solyc06g051940.3	-4.43918	2.99514e-20	2.91256e-17	Protein phosphatase 2c, putative (AHRD V3.3 *** B9RIK1_RICCO)
Solyc02g078690.2	-4.36547	2.28319e-09	2.84299e-07	Carboxypeptidase (AHRD V3.3 *** K4B993_SOLLC)
Solyc01g079170.3	-4.33125	2.15942e-20	2.20488e-17	Hexosyltransferase (AHRD V3.3 *** K4AXG3_SOLLC)
Solyc06g064820.3	-4.20912	6.58165e-07	3.45511e-05	GDSL esterase/lipase (AHRD V3.3 *** W9S0Q7_9ROSA)
Solyc01g010910.2	-4.18593	1.42823e-06	6.68942e-05	MYB-related transcription factor (AHRD V3.3 *** A0A059PRK4_SALMI)
Solyc03g044930.2	-4.11402	1.14014e-07	7.76095e-06	Sn-1 protein (AHRD V3.3 *** Q42393_CAPAN)
Solyc06g048633.1	-4.1119	0.000397821	0.00674743	P-loop nucleoside triphosphate hydrolases superfamily protein with CH (Calponin Homology) domain-containing protein (AHRD V3.3 --* AT3G10310.2)
Solyc03g123540.3	-4.09246	3.07296e-07	1.82421e-05	Heat-shock protein, putative (AHRD V3.3 *** B9ST51_RICCO)
Solyc08g062450.1	-4.08206	3.75512e-07	2.15403e-05	Heat-shock protein, putative (AHRD V3.3 *** B9RQT7_RICCO)
Solyc06g024245.1	-4.06569	0.000176836	0.0035164	Class II aaRS and biotin synthetases superfamily protein (AHRD V3.3 --* AT3G44740.5)
Solyc10g008930.1	-4.02329	2.96439e-07	1.77524e-05	Glutaredoxin-like family protein (AHRD V3.3 *** B9H2P7_POPTR)
Solyc10g078770.2	-4.02197	1.83957e-05	0.000552439	Seed maturation protein (AHRD V3.3 *** Q9LKC5_GLYTO)
Solyc04g072700.3	-4.02083	2.05811e-14	7.37346e-12	Heavy metal transport/detoxification superfamily protein (AHRD V3.3 *** AT4G08570.1)
Solyc01g091010.3	-4.0098	0.00091021	0.0129529	CRABS CLAW-like protein1a
Solyc07g055950.3	-3.97541	3.50652e-08	2.76473e-06	Protodermal factor 1.1 (AHRD V3.3 *** F2YRC9_GOSHI)
Solyc02g079490.3	-3.90117	3.30286e-05	0.000883979	HXXXD-type acyl-transferase family protein, putative (AHRD V3.3 *** A0A061G8N7_THECC)
Solyc04g050570.3	-3.89475	6.32616e-06	0.000221762	GDSL esterase/lipase (AHRD V3.3 *** A0A0B2RSX5_GLYSO)
Solyc07g018250.1	-3.86652	5.49218e-07	2.95926e-05	LOW QUALITY:GNS1/SUR4 membrane protein family (AHRD V3.3 *** AT3G06470.1)
Solyc03g113930.2	-3.8652	0.000125981	0.00268265	Heat-shock protein, putative (AHRD V3.3 *** B9S5K5_RICCO)
Solyc02g079930.3	-3.82015	1.91185e-21	2.60279e-18	phosphosulfolactate synthase
Solyc06g067980.3	-3.79452	4.24181e-09	4.94983e-07	Late embryogenesis abundant protein (AHRD V3.3 --* Q2QKE8_CATRO)
Solyc05g055410.2	-3.77998	5.57708e-05	0.00138215	Cellulose synthase-like protein (AHRD V3.3 *** L0ASI8_POPTO)
Solyc01g066910.3	-3.77172	1.77302e-05	0.000535706	Protease inhibitor/seed storage/lipid transfer protein family protein (AHRD V3.3 *** D7MM18_ARALL)
Solyc02g081550.3	-3.76541	1.23256e-13	3.99525e-11	LeftsH6FtsH protease
Solyc04g007825.1	-3.75299	5.36406e-08	4.02719e-06	MLP-like protein 28 (AHRD V3.3 *** AT1G70830.1)
Solyc03g026040.3	-3.74988	8.1826e-09	8.54491e-07	LRR receptor-like kinase family protein (AHRD V3.3 *** A0A072VNY9_MEDTR)
Solyc03g116390.3	-3.74892	4.42413e-06	0.000167306	Late embryogenesis abundant protein (AHRD V3.3 *** E1AZA3_SOLLC)
Solyc06g051320.3	-3.74694	1.21549e-08	1.13652e-06	HXXXD-type acyl-transferase family protein, putative (AHRD V3.3 *** A0A061EWX8_THECC)
Solyc02g087890.3	-3.72894	1.26916e-05	0.000403699	Drought induced 1 protein (AHRD V3.3 --* A0A075M2J2_GOSHI)
Solyc02g079150.2	-3.7008	9.55061e-05	0.00213572	F-box family protein (AHRD V3.3 *** B9H220_POPTR)
Solyc08g067940.3	-3.6881	8.04135e-09	8.47004e-07	To encode a PR protein, Belongs to the plant thionin family with the following members:, putative (AHRD V3.3 -** A0A061GI20_THECC)
Solyc03g114560.2	-3.68427	2.92587e-10	4.70465e-08	Strictosidine synthase-like protein, putative (AHRD V3.3 *** G7JT39_MEDTR)
Solyc08g075150.3	-3.68356	3.48815e-05	0.000926288	Coiled-coil domain-containing 73 (AHRD V3.3 *** A0A0B0NIE5_GOSAR)
Solyc03g121900.1	-3.67519	3.53468e-11	7.07664e-09	Bifunctional inhibitor/lipid-transfer protein/seed storage 2S albumin superfamily protein (AHRD V3.3 *** AT5G48490.1)
Solyc01g111950.3	-3.6206	9.40287e-06	0.00031324	Proline-rich receptor-like protein kinase PERK1 (AHRD V3.3 *** W9RKU6_9ROSA)
Solyc03g095650.3	-3.61078	1.30761e-06	6.16689e-05	MLO-like protein (AHRD V3.3 *** K4BIY8_SOLLC)
Solyc07g006700.1	-3.60602	5.36825e-16	2.61012e-13	Pathogenesis-related family protein (AHRD V3.3 *** B9IM28_POPTR)
Solyc09g010960.3	-3.58083	8.85968e-06	0.000298554	WRKY transcription factor 49
Solyc05g051580.3	-3.56432	2.951e-06	0.000121009	Phototropic-responsive NPH3 family protein (AHRD V3.3 *** AT5G10250.2)
Solyc09g091390.3	-3.53535	1.94418e-08	1.66816e-06	GATA transcription factor 18 (AHRD V3.3 --* GAT18_ORYSJ)
Solyc03g034390.1	-3.52077	1.2181e-06	5.78483e-05	Lipid transfer protein (AHRD V3.3 *** S4TID2_GOSHI)
Solyc12g088220.2	-3.51893	7.44325e-11	1.35713e-08	SlBCAT1
Solyc11g069730.1	-3.46433	1.21883e-08	1.13652e-06	LOW QUALITY:SH2 domain protein A (AHRD V3.3 --* AT1G17040.3)
Solyc01g006580.3	-3.46149	0.000241233	0.00451119	2-oxoglutarate-dependent dioxygenase-related family protein (AHRD V3.3 *** B9GL08_POPTR)
Solyc11g010410.2	-3.4278	0.000142032	0.0029506	2-oxoglutarate (2OG) and Fe(II)-dependent oxygenase superfamily protein (AHRD V3.3 *** AT5G24530.1)
Solyc08g016415.1	-3.392	4.73298e-11	9.03291e-09	kinesin-like calmodulin-binding protein (ZWICHEL) (AHRD V3.3 --* AT5G65930.2)
Solyc10g083410.1	-3.38653	7.31513e-06	0.000250641	LOW QUALITY:Peptidoglycan-binding LysM domain protein (AHRD V3.3 *** A0A072VJR4_MEDTR)
Solyc06g076540.1	-3.37816	0.00512928	0.0499261	Class I heat shock protein (AHRD V3.3 *** F4YBC5_SOLNI)
Solyc01g108700.3	-3.37592	1.49925e-10	2.61677e-08	LOW QUALITY:transcription initiation factor TFIID subunit 1b-like protein (AHRD V3.3 -** AT3G19030.1)
Solyc03g095700.1	-3.31427	0.000258771	0.00475212	LOW QUALITY:Voltage-dependent T-type calcium channel subunit alpha-1I, putative (AHRD V3.3 *** A0A061FSX7_THECC)
Solyc05g025870.3	-3.30412	2.62951e-06	0.000110488	Carboxypeptidase A6 (AHRD V3.3 --* A0A0B2RNE2_GLYSO)
Solyc07g052770.2	-3.29369	6.33108e-06	0.000221762	disease resistance protein (TIR-NBS-LRR class) (AHRD V3.3 *** AT5G17680.1)
Solyc08g062340.3	-3.252	7.3001e-10	1.04249e-07	Heat-shock protein, putative (AHRD V3.3 *** B9RQT7_RICCO)
Solyc07g045140.3	-3.24844	1.13004e-05	0.000364559	transmembrane protein (AHRD V3.3 *** AT4G12680.1)
Solyc05g014280.3	-3.23851	8.9707e-05	0.00202645	small heat shock protein 1
Solyc07g008430.2	-3.21642	0.00201912	0.0247472	RING/U-box superfamily protein (AHRD V3.3 --* AT3G56580.3)
Solyc02g092890.1	-3.21247	3.35671e-08	2.65688e-06	LOW QUALITY:Transmembrane protein, putative (AHRD V3.3 -** A0A072UNU4_MEDTR)
Solyc03g119820.1	-3.21048	0.000294487	0.00529377	Oleosin family protein (AHRD V3.3 *** A0A061FVM3_THECC)
Solyc09g015020.1	-3.19806	3.10972e-07	1.84069e-05	Heat-shock protein, putative (AHRD V3.3 *** B9S3B2_RICCO)
Solyc02g090960.1	-3.1969	2.30392e-11	4.85034e-09	Rapid alkalinization factor 3 (AHRD V3.3 *** Q6TF27_SOLCH)
Solyc06g034234.1	-3.19119	0.000136192	0.00285835	Cytochrome P450 (AHRD V3.3 *-* Q9AVQ2_SOLTU)
Solyc12g098900.2	-3.18963	8.81775e-07	4.39188e-05	Late embryogenesis abundant protein (AHRD V3.3 *** J7F2C7_CAMSI)
Solyc07g061800.3	-3.15771	8.60382e-35	5.85662e-31	SOUL heme-binding family protein (AHRD V3.3 *** AT1G17100.1)
Solyc02g070980.1	-3.13889	1.74283e-08	1.52096e-06	Chlorophyll a-b binding protein, chloroplastic (AHRD V3.3 *** K4B876_SOLLC)
Solyc05g012210.3	-3.11108	2.46574e-18	1.79832e-15	Ninja-family protein AFP1-like protein (AHRD V3.3 *** V5KZR9_SOLNI)
Solyc06g048750.3	-3.11014	4.38649e-05	0.00113102	Unknown protein (AHRD V3.3 )
Solyc11g005310.1	-3.09705	2.69467e-05	0.000759821	RING/U-box superfamily protein (AHRD V3.3 *** AT1G49230.1)
Solyc04g008900.3	-3.08713	5.63888e-09	6.29244e-07	transmembrane protein, putative (DUF247) (AHRD V3.3 *** AT3G50170.1)
Solyc04g076440.1	-3.08295	1.02284e-05	0.000336595	LOW QUALITY:Tetratricopeptide repeat-like superfamily protein (AHRD V3.3 *-* A0A061FLU3_THECC)
Solyc04g079890.3	-3.0757	5.21233e-05	0.00130442	Pathogenesis-related thaumatin family protein (AHRD V3.3 *** A0A072V262_MEDTR)
Solyc07g045145.1	-3.0724	3.15762e-07	1.86363e-05	transmembrane protein (AHRD V3.3 *-* AT4G12680.1)
Solyc00g156980.3	-3.06567	1.11759e-08	1.06623e-06	Glucose-methanol-choline (GMC) oxidoreductase family protein (AHRD V3.3 *-* AT1G72970.2)
Solyc03g096670.3	-3.05412	1.86444e-11	4.00777e-09	Protein phosphatase 2C (AHRD V3.3 *** Q8RVG0_TOBAC)
Solyc10g084890.2	-3.03682	0.000533291	0.00854144	Glycosyltransferase (AHRD V3.3 *** K4D3V7_SOLLC)
Solyc09g064490.2	-3.02842	6.88913e-06	0.000238851	Subtilisin-like protease SDD1 (AHRD V3.3 *** W9RB94_9ROSA)
Solyc02g080210.3	-3.02829	0.00051282	0.0082785	Pectinesterase (AHRD V3.3 *** K4B9P2_SOLLC)
Solyc02g070970.1	-3.02644	4.2207e-08	3.24026e-06	Chlorophyll a-b binding protein, chloroplastic (AHRD V3.3 *** Q41422_SOLTU)
Solyc06g050800.3	-3.02487	9.99361e-21	1.13377e-17	Amino acid transporter family protein (AHRD V3.3 *** B9HYI5_POPTR)
Solyc07g040680.3	-3.01665	3.79566e-07	2.15909e-05	SolycHsfA9
Solyc08g061010.3	-3.0166	1.75092e-06	7.81107e-05	Major facilitator superfamily protein (AHRD V3.3 *** AT2G26690.1)
Solyc06g035580.3	-3.00328	5.26721e-12	1.31173e-09	Glucose-methanol-choline (GMC) oxidoreductase family protein (AHRD V3.3 *** AT5G51950.3)
Solyc03g006930.2	-2.99479	2.57965e-05	0.000737802	Protein phosphatase 2c, putative (AHRD V3.3 *** B9R9K8_RICCO)
Solyc03g121600.3	-2.98634	6.1275e-13	1.81347e-10	Glucose-methanol-choline (GMC) oxidoreductase family protein (AHRD V3.3 *** AT1G72970.1)
Solyc01g094110.3	-2.9772	0.000848813	0.0122499	11S globulin seed storage protein 2 (AHRD V3.3 *** A0A0B2RJF9_GLYSO)
Solyc02g067940.2	-2.97701	1.33789e-05	0.000421621	Calcium-binding site, putative (AHRD V3.3 *-* A0A061ECE8_THECC)
Solyc05g043330.3	-2.96602	2.7616e-26	7.04933e-23	GDSL esterase/lipase (AHRD V3.3 *** W9STE9_9ROSA)
Solyc03g007230.3	-2.96332	2.34047e-15	1.06211e-12	Protein phosphatase 2c, putative (AHRD V3.3 *** B9RIK1_RICCO)
Solyc11g012590.2	-2.94622	2.33017e-16	1.32179e-13	CASP-like protein (AHRD V3.3 *** M1B0Y6_SOLTU)
Solyc03g115230.3	-2.93984	6.53176e-08	4.78083e-06	Solanum lycopersicum heat shock protein
Solyc08g083130.3	-2.92808	1.71096e-10	2.93609e-08	Homeobox-leucine zipper protein (AHRD V3.3 *** K4MNF8_MEDSA)
Solyc08g005680.3	-2.92134	1.55902e-07	1.02699e-05	Z,Z-farnesyl pyrophosphate synthase
Solyc07g052060.2	-2.91858	3.42767e-05	0.000913414	LOW QUALITY:HXXXD-type acyl-transferase family protein, putative (AHRD V3.3 *** A0A061E8Z9_THECC)
Solyc06g009710.3	-2.91554	0.000134204	0.00283117	R2R3MYB transcription factor 111
Solyc02g071000.1	-2.91394	3.10199e-06	0.000124864	Chlorophyll a-b binding protein, chloroplastic (AHRD V3.3 *** K4B878_SOLLC)
Solyc02g070990.1	-2.91389	1.07259e-06	5.21509e-05	Chlorophyll a-b binding protein, chloroplastic (AHRD V3.3 *** K4B877_SOLLC)
Solyc05g052950.3	-2.9089	0.000101519	0.00225584	Regulator of chromosome condensation (RCC1) family protein (AHRD V3.3 *** AT3G55580.1)
Solyc06g074260.3	-2.87545	1.55808e-15	7.23124e-13	pollen proteins Ole e I-like
Solyc00g011160.2	-2.852	0.00287804	0.0322218	Glucan endo-1,3-beta-glucosidase, basic vacuolar isoform (AHRD V3.3 --* E13B_HEVBR)
Solyc03g078330.1	-2.85107	0.00202015	0.0247472	3-ketoacyl-CoA synthase (AHRD V3.3 *** K4BHR2_SOLLC)
Solyc02g070950.1	-2.8488	4.83063e-08	3.68083e-06	Chlorophyll a-b binding protein, chloroplastic (AHRD V3.3 *** Q41422_SOLTU)
Solyc03g007890.3	-2.84359	0.000399495	0.00676459	class 2 small heat shock protein Le-HSP17.6
Solyc11g071830.2	-2.83747	3.78527e-07	2.15909e-05	DnaJ protein homolog (AHRD V3.3 *** DNJH_CUCSA)
Solyc01g098820.3	-2.83735	6.64006e-07	3.46795e-05	Phototropic-responsive NPH3 family protein, putative (AHRD V3.3 *** A0A061FBG1_THECC)
Solyc02g068040.3	-2.83334	4.80194e-21	5.76826e-18	RNI-like superfamily protein (AHRD V3.3 --* AT4G02760.9)
Solyc03g082950.3	-2.8317	3.07242e-05	0.000838795	BSD domain-containing protein (AHRD V3.3 --* AT2G10950.3)
Solyc03g119550.2	-2.82621	5.31803e-06	0.000192894	LysM domain GPI-anchored protein 1, putative (AHRD V3.3 *** B9T592_RICCO)
Solyc05g009270.3	-2.82002	2.68425e-16	1.48149e-13	3-ketoacyl-CoA synthase (AHRD V3.3 *** M9Z390_GOSRA)
Solyc02g089170.3	-2.80226	8.59136e-05	0.00195808	Alpha-1,4-glucan-protein synthase [UDP-forming] 1 (AHRD V3.3 *** UPTG1_SOLTU)
Solyc06g007890.3	-2.78559	1.12885e-06	5.46264e-05	Gibberellin-regulated family protein (AHRD V3.3 *** AT1G74670.1)
Solyc01g088430.3	-2.77953	1.56944e-07	1.03053e-05	Fatty acid hydroxylase superfamily protein (AHRD V3.3 *** A0A072TKE8_MEDTR)
Solyc09g008810.3	-2.77369	0.00394505	0.0413349	Homeobox leucine zipper protein (AHRD V3.3 *** A0A072U315_MEDTR)
Solyc08g078695.1	-2.77362	2.84834e-05	0.000791374	Heat-shock protein, putative (AHRD V3.3 *** B9SSG1_RICCO)
Solyc06g083800.3	-2.75902	9.55903e-05	0.00213572	ROP-interactive CRIB motif protein (AHRD V3.3 *-* A0A072U2K9_MEDTR)
Solyc07g062530.3	-2.74863	1.1681e-07	7.92486e-06	phosphoenolpyruvate carboxylase 2
Solyc03g097580.3	-2.74854	9.02386e-20	8.37619e-17	Bidirectional sugar transporter SWEET (AHRD V3.3 *** K4BJH5_SOLLC)
Solyc07g054280.1	-2.74768	0.000206756	0.00398693	Tyrosine decarboxylase (AHRD V3.3 *** Q000T5_ARICO)
Solyc12g100280.2	-2.74608	0.000149146	0.00307648	NAD(P)-binding Rossmann-fold superfamily protein (AHRD V3.3 *** AT3G55310.1)
Solyc09g008970.1	-2.74026	2.68517e-06	0.000112364	LOW QUALITY:AT3g10020/T22K18_16 (AHRD V3.3 *** Q9SR67_ARATH)
Solyc08g068670.3	-2.72305	5.14483e-07	2.81669e-05	Aromatic amino acid decarboxylase 1B (AHRD V3.3 *** Q1KSC5_SOLLC)
Solyc10g085870.1	-2.71949	0.00217833	0.0261361	Glycosyltransferase (AHRD V3.3 *** M1BFM3_SOLTU)
Solyc05g015390.3	-2.71787	5.30903e-10	8.09072e-08	Rubber elongation factor protein (AHRD V3.3 *** A0A072TUR8_MEDTR)
Solyc06g053870.3	-2.70544	0.00136704	0.0180571	3-ketoacyl-CoA synthase (AHRD V3.3 *** A0A023PL08_TOBAC)
Solyc09g072630.3	-2.68212	4.74193e-05	0.00120143	Leucine-rich repeat receptor-like protein kinase family protein, putative (AHRD V3.3 *-* A0A061DUC3_THECC)
Solyc05g005865.1	-2.67614	5.16623e-09	5.92695e-07	Major latex-like protein (AHRD V3.3 *** D2D328_GOSHI)
Solyc09g092750.3	-2.67131	1.34588e-07	8.98175e-06	Glycine-rich protein (AHRD V3.3 --* D2K2U3_TOBAC)
Solyc04g013200.1	-2.65552	4.24999e-07	2.37382e-05	stomatal cytokinesis defective / SCD1 protein (SCD1) (AHRD V3.3 --* AT1G49040.4)
Solyc10g085610.2	-2.6533	5.52247e-08	4.13093e-06	Calmodulin binding protein, putative (AHRD V3.3 *** B9T5N0_RICCO)
Solyc08g067360.3	-2.65237	2.73826e-22	4.30139e-19	WRKY transcription factor 45
Solyc02g084980.3	-2.64905	4.14787e-08	3.19636e-06	Hexosyltransferase (AHRD V3.3 *** K4BB12_SOLLC)
Solyc04g054745.1	-2.64318	2.01939e-20	2.17041e-17	Chaperone DnaJ-domain superfamily protein (AHRD V3.3 --* AT5G64360.7)
Solyc04g011440.4	-2.64173	1.22404e-07	8.24952e-06	ethylene-responsive heat shock protein cognate 70
Solyc06g071660.2	-2.64004	0.00188689	0.0234952	LOB domain-containing protein, putative (AHRD V3.3 *** B9S640_RICCO)
Solyc06g019170.3	-2.63656	1.07658e-25	2.19848e-22	Delta-1-pyrroline-5-carboxylate synthetase (AHRD V3.3 *** G3M3X3_SOLTO)
Solyc06g065050.2	-2.63267	0.00126591	0.0169849	Late embryogenesis abundant protein (LEA) family protein (AHRD V3.3 *** A0A072UTU9_MEDTR)
Solyc08g008500.3	-2.62834	1.12104e-07	7.70799e-06	Dof zinc finger protein (AHRD V3.3 *** A0A0B6VI93_TOBAC)
Solyc01g080990.3	-2.60888	0.00077801	0.0115212	Carboxyl methyltransferase (AHRD V3.3 *** Q70T29_BIXOR)
Solyc11g020040.2	-2.5946	4.26721e-06	0.000163185	heat shock protein 70
Solyc12g042830.2	-2.59367	0.0042877	0.0438673	Small heat-shock protein, putative (AHRD V3.3 *** B9RV59_RICCO)
Solyc12g005750.1	-2.58494	0.00279913	0.0315806	LOW QUALITY:Zinc finger protein CONSTANS-LIKE 14 (AHRD V3.3 *** W9SAN7_9ROSA)
Solyc01g094100.2	-2.57897	0.000544053	0.00867978	Cytochrome P450 family protein (AHRD V3.3 *** A0A061DTZ5_THECC)
Solyc12g056200.2	-2.57628	2.01151e-08	1.69764e-06	transferring glycosyl group transferase (DUF604) (AHRD V3.3 *** AT4G11350.1)
Solyc09g015000.3	-2.57236	0.000433378	0.00723632	Heat-shock protein, putative (AHRD V3.3 *** B9S3B2_RICCO)
Solyc04g054740.3	-2.5587	1.25404e-21	1.82919e-18	myo-inositol-1-phosphate synthase
Solyc07g008410.3	-2.54449	7.11908e-06	0.000245572	Protein DETOXIFICATION (AHRD V3.3 *** K4CBW0_SOLLC)
Solyc01g094090.3	-2.54194	3.93151e-07	2.23015e-05	3-hydroxyisobutyryl-CoA hydrolase-like protein (AHRD V3.3 *** A0A072TX02_MEDTR)
Solyc07g007860.1	-2.52871	0.0042532	0.0436017	Bifunctional inhibitor/lipid-transfer protein/seed storage 2S albumin superfamily protein (AHRD V3.3 *-* AT2G10940.2)
Solyc01g110430.3	-2.52812	0.00322195	0.0351847	LOW QUALITY:nudix hydrolase homolog 11 (AHRD V3.3 --* AT5G45940.3)
Solyc03g114900.3	-2.52597	7.50487e-05	0.00176767	Protein COBRA, putative (AHRD V3.3 *** B9RLK9_RICCO)
Solyc08g077900.3	-2.52362	0.00153997	0.0199288	Expansin-like protein (AHRD V3.3 *** W9S0F1_9ROSA)
Solyc05g007710.3	-2.50847	0.00122918	0.0165793	MYB-related transcription factor (AHRD V3.3 *** A0A059PRS5_SALMI)
Solyc04g072895.1	-2.50347	5.96467e-08	4.42926e-06	Transducin/WD40 repeat-like superfamily protein (AHRD V3.3 *** AT1G78070.1)
Solyc05g018880.1	-2.503	0.000231104	0.0043577	Lysine-specific histone demethylase 1 like 1 (AHRD V3.3 *-* A0A0B2PY52_GLYSO)
Solyc03g082800.2	-2.4965	0.000368419	0.00633291	LOW QUALITY:HEAT/U-box domain-containing protein (AHRD V3.3 --* AT5G58410.2)
Solyc03g123710.3	-2.48966	2.60763e-08	2.13857e-06	purple acid phosphatase 17 (AHRD V3.3 --* AT3G17790.1)
Solyc11g066100.2	-2.4889	3.77042e-05	0.000993494	heat shock protein 70 (AHRD V3.3 *** AT3G12580.1)
Solyc09g011080.3	-2.48779	7.32804e-05	0.00173001	Ribulose bisphosphate carboxylase/oxygenase activase (AHRD V3.3 *** V9IMY5_NICAT)
Solyc04g014600.3	-2.46992	3.93547e-09	4.61875e-07	Adenine nucleotide alpha hydrolases-like superfamily protein (AHRD V3.3 *** AT3G03270.2)
Solyc08g005665.1	-2.46612	0.00264544	0.0301428	Terpene synthase (AHRD V3.3 *-* G5CV36_SOLLC)
Solyc07g061730.3	-2.46384	0.000113873	0.00246525	gibberellin 2-oxidase 5
Solyc01g091870.3	-2.45934	5.56615e-06	0.00020047	SPX domain-containing family protein (AHRD V3.3 *** B9GW54_POPTR)
Solyc10g084170.1	-2.45324	3.88487e-05	0.00101579	BAG family molecular chaperone regulator 5 (AHRD V3.3 *-* W9QTU5_9ROSA)
Solyc05g050220.3	-2.4493	1.60042e-06	7.39417e-05	TAF-3 (AHRD V3.3 *** Q40587_TOBAC)
Solyc10g081840.2	-2.44658	0.00066446	0.0101985	Nuclear transcription factor Y subunit (AHRD V3.3 *-* A0A0K9P8V1_ZOSMR)
Solyc12g006140.2	-2.44509	2.5462e-08	2.1051e-06	Cab-5 gene encoding chlorophyll a/b-binding protein
Solyc03g007380.2	-2.44306	2.25945e-05	0.000656333	WRKY transcription factor 52
Solyc06g062680.2	-2.42782	8.04656e-09	8.47004e-07	Polyadenylate-binding protein (AHRD V3.3 *-* K4DGU3_SOLLC)
Solyc00g136565.1	-2.42638	1.32657e-05	0.000418699	2-oxoglutarate-dependent dioxygenase-related family protein (AHRD V3.3 *** B9GL08_POPTR)
Solyc04g005810.3	-2.42609	0.00137863	0.0181867	Thioredoxin family protein (AHRD V3.3 *** B9IJS4_POPTR)
Solyc04g017720.3	-2.42443	2.52428e-07	1.55735e-05	Gibberellin-regulated family protein (AHRD V3.3 *** A0A061EVH9_THECC)
Solyc12g049350.2	-2.42117	0.000477551	0.00784559	R2R3MYB transcription factor 11
Solyc01g091050.3	-2.4208	1.46668e-17	9.35971e-15	Pectinesterase (AHRD V3.3 *** K4AZ45_SOLLC)
Solyc12g013710.2	-2.41925	8.04643e-05	0.00186195	light dependent NADH:protochlorophyllide oxidoreductase 1
Solyc06g072740.1	-2.41854	2.69838e-08	2.18899e-06	Inositol-tetrakisphosphate 1-kinase (AHRD V3.3 *** K4C8Z4_SOLLC)
Solyc04g064620.3	-2.41399	0.00062749	0.0097742	Bidirectional sugar transporter SWEET (AHRD V3.3 *** K4BT53_SOLLC)
Solyc02g063000.3	-2.40813	5.04057e-08	3.82653e-06	Glycosyltransferase (AHRD V3.3 *** K4B6I8_SOLLC)
Solyc01g087050.3	-2.40346	6.08186e-07	3.24276e-05	Protein TRANSPARENT TESTA 1 (AHRD V3.3 *** A0A0B2QDT4_GLYSO)
Solyc02g083285.1	-2.39305	3.8101e-05	0.000998794	LOW QUALITY:IQ-domain 20 (AHRD V3.3 *** AT3G51380.1)
Solyc06g007240.3	-2.39285	2.98264e-06	0.000121332	BAG family molecular chaperone regulator 2 (AHRD V3.3 *** A0A0B2PCD3_GLYSO)
Solyc03g006450.1	-2.39146	0.000236655	0.00444594	Thioesterase family protein (AHRD V3.3 *** D7KCZ7_ARALL)
Solyc06g074710.1	-2.37654	0.000680722	0.0103817	hydroxycinnamoyl-CoA shikimate/quinate hydroxycinnamoyl transferase (AHRD V3.3 *** AT5G48930.1)
Solyc02g080220.3	-2.37178	3.25133e-09	3.99972e-07	Pectinesterase (AHRD V3.3 *** K4B9P3_SOLLC)
Solyc10g078610.1	-2.3696	0.00462403	0.0461521	Ethylene-responsive transcription factor (AHRD V3.3 *** W9RCL9_9ROSA)
Solyc03g093120.4	-2.36763	0.00017902	0.00355207	xyloglucan endotransglucosylase-hydrolase
Solyc06g069730.3	-2.36011	8.68133e-06	0.000293512	chlorophyll a-b binding protein Cab12
Solyc02g068470.1	-2.35624	2.67213e-06	0.000112048	LOW QUALITY:VQ motif-containing protein, putative (AHRD V3.3 *-* A0A061DVP3_THECC)
Solyc05g053120.1	-2.35561	1.40634e-14	5.22161e-12	Glycosyltransferase (AHRD V3.3 *** A0A0A1WC49_NICAT)
Solyc01g105000.3	-2.35011	0.00441583	0.0448858	Heavy metal transport/detoxification superfamily protein (AHRD V3.3 *-* AT5G02600.2)
Solyc10g079150.2	-2.347	0.000542115	0.00866239	Nuclear transcription factor Y subunit (AHRD V3.3 *-* A0A0K9P8V1_ZOSMR)
Solyc01g091320.3	-2.34276	4.55525e-18	3.20768e-15	sterol C4-methyl oxidase 1-2 (AHRD V3.3 *** AT4G22756.1)
Solyc01g090730.3	-2.34073	0.0001454	0.00300833	Squamosa promoter binding protein 8b
Solyc08g067500.1	-2.33742	3.36614e-11	6.80595e-09	Non-specific lipid-transfer protein (AHRD V3.3 *** K4CLX6_SOLLC)
Solyc03g117630.1	-2.33722	0.000295307	0.00529932	heat shock protein 70 (AHRD V3.3 *** AT3G12580.1)
Solyc05g011860.1	-2.33667	1.05701e-05	0.000344262	Sulfotransferase (AHRD V3.3 *** K4BXQ9_SOLLC)
Solyc05g010800.3	-2.33416	0.000137755	0.00288522	DNA-3-methyladenine glycosylase, putative (AHRD V3.3 *** B9RLG1_RICCO)
Solyc01g111820.2	-2.33253	0.00281367	0.0316922	LOW QUALITY:Acyl-CoA N-acyltransferase with RING/FYVE/PHD-type zinc finger protein (AHRD V3.3 --* AT5G36740.5)
Solyc03g116280.3	-2.33186	2.69657e-11	5.61905e-09	1-aminocyclopropane-1-carboxylate oxidase 2 (AHRD V3.3 *-* M7YEU7_TRIUA)
Solyc05g053400.2	-2.32935	4.005e-16	2.0525e-13	Glycosyltransferase (AHRD V3.3 *** A0A0A1WC49_NICAT)
Solyc02g086530.3	-2.32917	3.06344e-08	2.47267e-06	Raffinose synthase family protein (AHRD V3.3 *** AT5G40390.1)
Solyc09g014530.3	-2.32344	5.37672e-19	4.223e-16	MLP (AHRD V3.3 *** G8DRV9_GOSBA)
Solyc00g278110.3	-2.3196	0.0020119	0.0246905	Fatty acid hydroxylase superfamily protein (AHRD V3.3 *-* A0A072TKE8_MEDTR)
Solyc11g006250.2	-2.31164	1.83212e-12	5.05592e-10	GDSL-motif lipase/hydrolase family protein 2
Solyc08g075240.3	-2.30308	0.000304252	0.00541685	Long-chain-alcohol oxidase (AHRD V3.3 *** K4CMP1_SOLLC)
Solyc12g098880.2	-2.29655	5.86671e-06	0.000208355	TRAM, LAG1 and CLN8 (TLC) lipid-sensing domain containing protein (AHRD V3.3 --* AT1G45010.4)
Solyc04g050730.3	-2.29636	3.35797e-15	1.459e-12	GDSL-motif esterase/acyltransferase/lipase
Solyc10g080870.3	-2.29584	0.000559168	0.0088655	Cytochrome P450 (AHRD V3.3 *** A2PZD4_IPONI)
Solyc01g100750.2	-2.2859	1.13294e-07	7.73771e-06	LOW QUALITY:plant/protein (Protein of unknown function, DUF538) (AHRD V3.3 *** AT1G56580.1)
Solyc03g006840.3	-2.27833	3.98154e-05	0.00103576	LOW protein: M-phase inducer phosphatase-like protein (AHRD V3.3 *** AT5G62170.1)
Solyc03g005790.2	-2.27805	1.90225e-06	8.37955e-05	Chlorophyll a-b binding protein, chloroplastic (AHRD V3.3 *** K4BE02_SOLLC)
Solyc01g099870.2	-2.26469	0.00262183	0.0299442	Bidirectional sugar transporter SWEET (AHRD V3.3 *-* M1CB29_SOLTU)
Solyc12g096350.2	-2.26225	2.11982e-10	3.51943e-08	WRKY transcription factor 10
Solyc09g084460.3	-2.2608	1.22851e-11	2.78748e-09	Proteinase inhibitor I (AHRD V3.3 *** Q43648_SOLTU)
Solyc08g061230.3	-2.25535	6.64501e-05	0.00159346	alpha/beta-Hydrolases superfamily protein (AHRD V3.3 *-* AT4G33180.1)
Solyc12g087940.2	-2.24792	3.03994e-05	0.000833911	Eukaryotic aspartyl protease family protein (AHRD V3.3 *** A0A061FET5_THECC)
Solyc06g050320.3	-2.24359	9.30247e-09	9.35792e-07	High mobility group (HMG) box domain-containing protein (AHRD V3.3 *** A0A103YDE8_CYNCS)
Solyc10g075100.2	-2.23006	3.81489e-09	4.5293e-07	Non-specific lipid-transfer protein (AHRD V3.3 *** Q4A1N1_SOLLC)
Solyc05g014260.3	-2.2273	1.12193e-13	3.69533e-11	Two-component response regulator (AHRD V3.3 *** W9RKG5_9ROSA)
Solyc06g050860.3	-2.2133	0.00231641	0.0273589	BTB/POZ domain-containing protein (AHRD V3.3 *** AT3G56230.1)
Solyc02g071010.1	-2.20603	3.77342e-11	7.33976e-09	Chlorophyll a-b binding protein, chloroplastic (AHRD V3.3 *** Q41422_SOLTU)
Solyc04g051690.3	-2.19968	8.38318e-06	0.000284374	WRKY transcription factor 51
Solyc12g098810.2	-2.1962	1.37788e-08	1.25056e-06	Chitinase family protein (AHRD V3.3 *** AT1G05850.2)
Solyc09g082620.3	-2.19494	0.000881117	0.0126269	EPIDERMAL PATTERNING FACTOR-like protein (AHRD V3.3 *-* AT4G14723.1)
Solyc05g050750.1	-2.19313	0.001614	0.0207422	Calcium-binding protein (AHRD V3.3 *** Q9SCA1_LOTJA)
Solyc03g098300.1	-2.19047	1.9185e-05	0.000571938	Ornithine decarboxylase 2 (AHRD V3.3 *** A0A060IIA7_ATRBE)
Solyc02g087860.3	-2.18852	0.00419418	0.0432572	Transcription factor protein (AHRD V3.3 *** A0A0B0MSC8_GOSAR)
Solyc07g056510.3	-2.18084	0.00159939	0.0205804	Glutathione S-transferase (AHRD V1 **** D3Y4H6_9ROSI)
Solyc12g042010.1	-2.18065	0.000224983	0.00427007	LOW QUALITY:Transcription factor, putative (AHRD V3.3 *** B9TBR8_RICCO)
Solyc12g038130.1	-2.17929	0.00016622	0.00334752	LOW QUALITY:RNA-binding (RRM/RBD/RNP motifs) family protein (AHRD V3.3 --* AT5G55550.9)
Solyc12g011280.2	-2.16634	7.17755e-13	2.0939e-10	Chlorophyll a-b binding protein, chloroplastic (AHRD V3.3 *** K4DCL4_SOLLC)
Solyc07g065420.1	-2.16512	5.69303e-05	0.00140577	MIZU-KUSSEI-like protein (Protein of unknown function, DUF617) (AHRD V3.3 *** AT5G06990.1)
Solyc12g006530.2	-2.16034	4.08273e-10	6.41335e-08	Terpene cyclase/mutase family member (AHRD V3.3 *** M1BMW3_SOLTU)
Solyc12g044630.2	-2.15843	2.12348e-05	0.000621254	Profilin (AHRD V3.3 *** M1CJS2_SOLTU)
Solyc02g088090.1	-2.15451	5.67559e-13	1.70443e-10	Calcium-binding EF-hand (AHRD V3.3 *** A0A103YHF0_CYNCS)
Solyc02g091390.3	-2.15419	1.08373e-08	1.05385e-06	cold-regulated protein (AHRD V3.3 *** AT3G03341.1)
Solyc06g074760.2	-2.15127	0.00393102	0.0412727	Ring/U-Box superfamily protein (AHRD V3.3 *** AT2G27950.3)
Solyc03g006240.3	-2.15031	9.28248e-08	6.51401e-06	GDSL esterase/lipase (AHRD V3.3 *** A0A0B2QCD5_GLYSO)
Solyc04g005070.3	-2.14748	2.75304e-15	1.22217e-12	Major facilitator superfamily protein (AHRD V3.3 *** AT1G52190.1)
Solyc01g095930.3	-2.1421	0.000247045	0.00459044	O-acyltransferase WSD1-like protein (AHRD V3.3 *** A0A0B0P708_GOSAR)
Solyc05g015433.1	-2.14075	4.84501e-10	7.49544e-08	kinase superfamily with octicosapeptide/Phox/Bem1p domain-containing protein (AHRD V3.3 --* AT2G35050.2)
Solyc09g075470.2	-2.13767	2.54629e-05	0.000729283	LOW QUALITY:DnaJ-like protein (AHRD V3.3 *** Q8H2B1_SOYBN)
Solyc09g091510.3	-2.13284	3.29805e-17	1.98087e-14	chalcone synthase 1
Solyc03g007050.3	-2.13098	5.00772e-10	7.68892e-08	ERECTA-like 1 (AHRD V3.3 *** AT5G62230.1)
Solyc06g066600.3	-2.12466	2.35661e-10	3.84995e-08	plastidic glucose translocator 2
Solyc03g025430.1	-2.1169	7.91403e-05	0.00184489	LOW QUALITY:transmembrane protein (AHRD V3.3 *** AT5G52420.1)
Solyc05g052450.3	-2.11657	0.000196699	0.00382917	Trichome birefringence-like protein (AHRD V3.3 *** G7K771_MEDTR)
Solyc04g015750.3	-2.11492	1.10501e-09	1.51446e-07	Magnesium chelatase H subunit (AHRD V3.3 *** F8SPG3_CAMSI)
Solyc12g042760.1	-2.11207	0.00016895	0.00338581	Leucine-rich repeat receptor-like protein kinase family protein, putative (AHRD V3.3 *-* A0A061E290_THECC)
Solyc05g055343.1	-2.11051	0.000491137	0.00798672	Glycosyltransferase (AHRD V3.3 *** K4CEK8_SOLLC)
Solyc03g097530.3	-2.10906	0.000771657	0.011452	Tapetum determinant 1 (AHRD V3.3 *** A0A061FZR9_THECC)
Solyc02g084850.3	-2.10743	3.74447e-11	7.33976e-09	Abscisic acid and environmental stress-inducible protein TAS14 (AHRD V3.3 *** TAS14_SOLLC)
Solyc04g082000.3	-2.10652	1.86249e-05	0.000558502	Phospholipase D (AHRD V3.3 *** K4BVS9_SOLLC)
Solyc07g017880.3	-2.10336	0.00124476	0.0167453	Peroxidase (AHRD V3.3 *** K4CCK2_SOLLC)
Solyc06g084320.1	-2.10113	1.4862e-07	9.85377e-06	EID1-like F-box protein 2 (AHRD V3.3 *** A0A0B2SV68_GLYSO)
Solyc08g080280.3	-2.09332	4.47629e-06	0.000168654	FAM91 carboxy-terminus protein (AHRD V3.3 --* AT1G35220.6)
Solyc01g057170.3	-2.08893	0.0018806	0.0234312	DEAD-box ATP-dependent RNA helicase 48 (AHRD V3.3 --* RH48_ORYSJ)
Solyc03g025680.3	-2.08624	6.21795e-07	3.28956e-05	PAR1 protein (AHRD V3.3 *** AT5G52390.1)
Solyc04g076340.3	-2.08444	1.43392e-14	5.22895e-12	Ribosomal RNA small subunit methyltransferase A (AHRD V3.3 *** A0A0B0NTG7_GOSAR)
Solyc11g069110.2	-2.08336	0.000461691	0.00764518	vesicle-associated membrane protein 726 (AHRD V3.3 --* AT1G04760.2)
Solyc04g010200.1	-2.07825	0.000142803	0.00296058	ABC transporter G family member (AHRD V3.3 *** A0A0K9NPK2_ZOSMR)
Solyc10g006900.3	-2.07462	3.31854e-06	0.000132101	light dependent NADH:protochlorophyllide oxidoreductase 3 s2
Solyc06g036290.3	-2.0655	2.06473e-05	0.000607782	heat shock protein 90
Solyc02g061990.3	-2.06417	0.0019759	0.0243644	Bzip transcription factor (AHRD V3.3 *** A0A087GK23_ARAAL)
Solyc06g005610.1	-2.06352	0.000105614	0.00232658	LOW QUALITY:RTL5-like protein (AHRD V3.3 *** F5C0G8_SOLCH)
Solyc07g007260.3	-2.06039	7.22261e-09	7.80386e-07	Metallocarboxypeptidase inhibitor-like protein (AHRD V3.3 *** A0A089Q749_SOLHA)
Solyc05g014560.3	-2.06016	7.93548e-05	0.00184778	NAD(P)-binding Rossmann-fold superfamily protein (AHRD V3.3 *** AT1G24360.1)
Solyc06g071750.3	-2.04846	2.389e-06	0.000101426	Octicosapeptide/Phox/Bem1p domain-containing protein kinase (AHRD V3.3 *** A0A0K9NT10_ZOSMR)
Solyc01g105890.3	-2.04192	4.34462e-06	0.00016491	Monoterpene synthase 1
Solyc03g093110.3	-2.03561	0.000525805	0.0084414	xyloglucan endotransglucosylase-hydrolase
Solyc02g079290.3	-2.03432	5.83441e-05	0.00143721	protein SELF PRUNING 2G
Solyc05g052980.3	-2.03278	1.29478e-09	1.72816e-07	Protein phosphatase 2C (AHRD V3.3 *** Q8RVG0_TOBAC)
Solyc12g049380.2	-2.02727	0.0022003	0.0263378	UDP-N-acetylenolpyruvoylglucosamine reductase (AHRD V3.3 *** A0A1D1YGS2_9ARAE)
Solyc04g072160.3	-2.02165	4.46666e-06	0.000168602	HSP20-like chaperones superfamily protein (AHRD V3.3 *** A0A061FJ96_THECC)
Solyc07g056360.1	-2.01518	0.0038603	0.0407295	LOW QUALITY:BHLH transcription factor (AHRD V3.3 *-* I1M6X1_SOYBN)
Solyc07g016080.3	-2.01503	0.000136846	0.00286914	Purple acid phosphatase (AHRD V3.3 *-* A0A0D9ZFS9_9ORYZ)
Solyc03g098790.3	-2.01283	4.42793e-05	0.00114026	Cathepsin D Inhibitor
Solyc11g073060.2	-2.01017	0.000565779	0.00896336	Zinc finger family protein (AHRD V3.3 *** B9HM54_POPTR)
Solyc09g092710.3	-2.00728	2.63803e-07	1.61291e-05	Glycine-rich protein (AHRD V3.3 *** D2K2T8_TOBAC)
Solyc03g116270.3	-2.0072	0.000214151	0.00410242	2-oxoglutarate and Fe(II)-dependent oxygenase superfamily protein, putative (AHRD V3.3 *** A0A061FWB6_THECC)
Solyc02g087540.2	-2.00472	1.8228e-05	0.000548208	P-loop containing nucleoside triphosphate hydrolases superfamily protein (AHRD V3.3 *** AT3G28510.1)
Solyc05g014700.3	-2.00224	0.000181261	0.00359022	Acid phosphatase/vanadium-dependent haloperoxidase-related protein (AHRD V3.3 *** AT1G67600.1)
Solyc10g011940.1	-2.0018	0.00421253	0.0433808	chromatin remodeling factor (AHRD V3.3 *-* AT4G31900.3)
Solyc05g006730.3	-2.00081	0.000772274	0.0114529	Glutathione S-transferase family protein (AHRD V3.3 *-* AT1G10370.1)
Solyc01g109150.4	-1.99973	0.00139276	0.0183376	cytochrome P450 CYP74C4
Solyc01g097470.3	-1.99589	0.00144306	0.0188298	Neurogenic locus notch-like protein (AHRD V3.3 *** A0A072VSF9_MEDTR)
Solyc01g089890.3	-1.99525	1.02521e-06	5.03264e-05	PRA1 family protein (AHRD V3.3 *** K4AYT0_SOLLC)
Solyc02g083700.3	-1.98129	0.000111577	0.00242653	Alpha-mannosidase (AHRD V3.3 *** K4BAN8_SOLLC)
Solyc04g078590.3	-1.98117	0.000253908	0.00468054	Receptor protein kinase, putative (AHRD V3.3 *** B9T4U3_RICCO)
Solyc08g067510.1	-1.97755	2.2388e-06	9.62451e-05	Non-specific lipid-transfer protein (AHRD V3.3 *** Q93YX9_DAVIN)
Solyc03g121680.2	-1.96899	0.000184114	0.00363617	Cell wall invertase (AHRD V3.3 *** K4HUT0_MALDO)
Solyc02g089540.3	-1.95227	0.000491226	0.00798672	CONSTANS 1
Solyc04g072890.3	-1.94911	6.05614e-08	4.48089e-06	Transducin/WD40 repeat protein (AHRD V3.3 *-* G8A379_MEDTR)
Solyc01g011095.1	-1.94768	0.00167669	0.0213998	CLAVATA3/ESR (CLE)-related 25-like protein (AHRD V3.3 *-* A0A0B0NFL0_GOSAR)
Solyc04g078340.3	-1.94363	6.90826e-05	0.00164613	Cytochrome P450 (AHRD V3.3 *** C5NM78_TOBAC)
Solyc09g090500.3	-1.93894	1.90398e-06	8.37955e-05	Cyclopropane-fatty-acyl-phospholipid synthase (AHRD V3.3 *** AT3G23510.1)
Solyc12g056610.2	-1.93803	0.000957196	0.0135366	NAD(P)-binding Rossmann-fold superfamily protein (AHRD V3.3 *** AT1G52340.1),Pfam:PF13561
Solyc08g078640.2	-1.93495	0.00488408	0.047997	Pectinesterase (AHRD V3.3 *** K4CNM3_SOLLC)
Solyc04g081810.3	-1.92512	0.0004769	0.0078412	Subtilisin-like protease (AHRD V3.3 *** A0A0B2PIS0_GLYSO)
Solyc07g008710.3	-1.92401	8.52261e-09	8.74574e-07	Major latex-like protein (AHRD V1 **-- B5THI3_PANGI)
Solyc09g090445.1	-1.92347	2.6136e-05	0.000742314	Mannose-binding lectin (AHRD V3.3 *-* A0A103XWY0_CYNCS)
Solyc01g005320.2	-1.92136	0.000827357	0.0120081	3-oxo-5-alpha-steroid 4-dehydrogenase (AHRD V3.3 *** G7ZZ33_MEDTR)
Solyc05g053550.3	-1.92049	9.93895e-10	1.3807e-07	chalcone synthase 2
Solyc06g069790.3	-1.9177	0.000277993	0.00503725	Gibberellin-regulated protein (AHRD V3.3 *** B4UW77_ARAHY)
Solyc02g084990.3	-1.91732	9.38494e-12	2.15337e-09	Mannan endo-1,4-beta-mannosidase-like protein (AHRD V3.3 *** G7KF03_MEDTR)
Solyc01g068410.3	-1.91586	0.00150648	0.0195699	SlPIN5
Solyc03g093535.1	-1.90896	0.000511209	0.00826556	Protein kinase superfamily protein (AHRD V3.3 --* AT5G03640.2)
Solyc06g066650.3	-1.90565	1.07135e-06	5.21509e-05	rop guanine nucleotide exchange factor-like protein (AHRD V3.3 *** AT1G52240.1)
Solyc02g080530.3	-1.90412	4.0642e-15	1.72906e-12	Peroxidase (AHRD V3.3 *** K4B9S4_SOLLC)
Solyc01g104185.1	-1.90409	0.00482223	0.0475035	Fatty acyl-CoA reductase (AHRD V3.3 *** K4B1Z5_SOLLC)
Solyc02g070935.1	-1.90294	0.000158238	0.0032153	Pectate lyase (AHRD V3.3 *-* A0A199VAW8_ANACO)
Solyc08g067320.2	-1.9015	6.80668e-07	3.5459e-05	Chlorophyll a-b binding protein, chloroplastic (AHRD V3.3 *** Q41447_SOLTU)
Solyc06g071540.3	-1.89905	1.98992e-08	1.69764e-06	Transmembrane protein, putative (AHRD V3.3 *** A0A072UQ63_MEDTR)
Solyc08g078090.1	-1.89699	8.64314e-08	6.08626e-06	Alpha/beta-Hydrolases superfamily protein (AHRD V3.3 *** A0A061GB30_THECC)
Solyc05g009500.3	-1.89619	6.68393e-10	9.68032e-08	Major facilitator superfamily protein (AHRD V3.3 *** AT1G68570.1)
Solyc04g081270.1	-1.89579	0.000730259	0.0109491	Small auxin up-regulated RNA52
Solyc03g026050.3	-1.89553	0.00307717	0.0340037	Terminal flower 1 (AHRD V3.3 *** G7ZV36_MEDTR)
Solyc08g067340.3	-1.89527	1.32657e-14	5.01663e-12	WRKY transcription factor 46
Solyc07g005210.3	-1.88978	6.51442e-07	3.42864e-05	Temperature-induced lipocalin (AHRD V3.3 *** Q38JE1_SOLLC)
Solyc07g065110.1	-1.88444	5.66183e-06	0.000202843	Lipid transfer protein (AHRD V3.3 *** G7J041_MEDTR)
Solyc12g096310.2	-1.8799	0.000149971	0.00308051	plant/protein (Protein of unknown function, DUF599) (AHRD V3.3 *** AT5G10580.4)
Solyc12g008660.1	-1.87842	1.04213e-05	0.0003405	Zinc finger transcription factor 73
Solyc08g062960.3	-1.87679	2.69531e-10	4.36832e-08	SolycHsfA2
Solyc05g014300.1	-1.87557	0.00419994	0.043273	LOW QUALITY:NAC domain containing protein 5 (AHRD V3.3 --* AT1G02250.1)
Solyc11g066670.1	-1.87254	3.74759e-09	4.47954e-07	Glycosyltransferase (AHRD V3.3 *** K4D9S4_SOLLC)
Solyc01g104740.3	-1.86685	0.000688808	0.0104569	Multiprotein-bridging factor, putative (AHRD V3.3 *** B9RKT7_RICCO)
Solyc01g098490.3	-1.8602	0.00246473	0.0286142	Sugar facilitator protein 1
Solyc04g005700.3	-1.85577	5.70798e-10	8.44656e-08	Sn-1 protein (AHRD V3.3 *** Q42393_CAPAN)
Solyc06g076400.3	-1.85413	8.26957e-09	8.57223e-07	Protein phosphatase 2C (AHRD V3.3 *** A0A103XPQ7_CYNCS)
Solyc02g089520.2	-1.85386	0.000149621	0.00308051	CONSTANS protein (AHRD V3.3 *** C0Z3T8_SOLTU)
Solyc06g076020.3	-1.84819	5.1758e-05	0.00129846	heat shock protein 70 kD
Solyc07g006870.3	-1.84798	0.00107889	0.0148464	Xyloglucan endotransglucosylase/hydrolase (AHRD V3.3 *** K4CBF8_SOLLC)
Solyc04g074990.3	-1.84494	0.000345089	0.00601285	ZF-HD homeobox protein family (AHRD V3.3 *-* A0A151RTI4_CAJCA)
Solyc06g005780.1	-1.84376	0.000242909	0.00453009	Non-specific lipid-transfer protein (AHRD V3.3 *** A0A0V0GS93_SOLCH)
Solyc01g104850.3	-1.8414	0.00130889	0.0174242	Carboxypeptidase (AHRD V3.3 *** K4B257_SOLLC)
Solyc02g088325.1	-1.83009	0.000942051	0.0133595	DUF1336 family protein (AHRD V3.3 *** A0A072UPS9_MEDTR)
Solyc01g106820.3	-1.82689	6.10931e-09	6.67156e-07	Sterol regulatory element-binding protein site 2 protease, putative (AHRD V3.3 *** B9S7Z4_RICCO)
Solyc03g079880.3	-1.82458	1.82013e-05	0.000548208	Protease inhibitor/seed storage/lipid transfer family protein (AHRD V3.3 *** B9HHI8_POPTR)
Solyc00g050430.3	-1.82324	0.000205277	0.0039659	bHLH transcription factor 073
Solyc12g049360.2	-1.82275	0.00240774	0.0282091	Kinase family protein (AHRD V3.3 *** U5GAR5_POPTR)
Solyc04g016420.3	-1.81971	0.00030417	0.00541685	Mediator of RNA polymerase II transcription subunit 23 (AHRD V3.3 *-* A0A061EVL7_THECC)
Solyc06g068620.3	-1.81928	3.61812e-09	4.39795e-07	Negative regulator of sporulation MDS3 (AHRD V3.3 *-* A0A0B0N6H6_GOSAR)
Solyc02g072560.1	-1.81619	0.00243116	0.0283618	LOW QUALITY:transcription factor-like protein (AHRD V3.3 *** AT3G14880.2)
Solyc06g060570.3	-1.81311	9.74714e-06	0.000323653	Dihydrofolate reductase (AHRD V3.3 *** A0A0B0NHA3_GOSAR)
Solyc09g082690.3	-1.8102	1.69813e-05	0.000517575	superoxide dismutase
Solyc01g108360.3	-1.80602	6.98514e-05	0.00165865	Blue copper protein (AHRD V3.3 *** A0A199VY96_ANACO)
Solyc09g090180.1	-1.80421	0.000322439	0.00569588	LIGHT-DEPENDENT SHORT HYPOCOTYLS-like protein (DUF640) (AHRD V3.3 *** AT1G07090.1)
Solyc05g009490.2	-1.80345	0.000164905	0.00332759	DNA polymerase epsilon catalytic subunit (AHRD V3.3 --* AT2G27120.3)
Solyc04g006980.1	-1.80232	0.00116166	0.0157938	TCP transcription factor 22
Solyc07g042390.2	-1.79792	1.19252e-06	5.71065e-05	Plant invertase/pectin methylesterase inhibitor superfamily protein (AHRD V3.3 *** A0A061GSW0_THECC)
Solyc01g091260.3	-1.79783	9.55187e-08	6.6801e-06	Myeloid leukemia factor 1 (AHRD V3.3 *** A0A0B0Q1A9_GOSAR)
Solyc03g113130.3	-1.79679	0.00502437	0.0491157	2-aminoethanethiol dioxygenase (AHRD V3.3 *** A0A0B0PVN9_GOSAR)
Solyc09g058980.3	-1.79375	0.00161971	0.0207894	long-chain acyl-CoA synthetase 7 (AHRD V3.3 --* AT5G27600.1)
Solyc08g008280.3	-1.79118	2.36302e-12	6.26691e-10	WRKY transcription factor 53
Solyc06g060620.3	-1.79097	1.5319e-11	3.36375e-09	Nitrate transporter (AHRD V3.3 *** Q852P7_TOBAC)
Solyc09g009010.3	-1.79033	2.83808e-07	1.72246e-05	Cellulose synthase-like protein (AHRD V3.3 *** L0ASI8_POPTO)
Solyc07g056570.1	-1.78685	1.22821e-08	1.14006e-06	notabilis
Solyc07g053890.3	-1.7852	8.33904e-07	4.2256e-05	O-acyltransferase WSD1 (AHRD V3.3 *** A0A151TQI5_CAJCA)
Solyc01g006380.2	-1.78481	3.03047e-05	0.000832911	U-box domain-containing protein (AHRD V3.3 *** B6V8G2_HELAN)
Solyc08g079190.1	-1.78295	0.000194205	0.00380236	Bifunctional inhibitor/lipid-transfer protein/seed storage 2S albumin superfamily protein (AHRD V3.3 *** AT4G12490.1)
Solyc07g020790.3	-1.78275	3.69863e-14	1.30224e-11	plastidic glucose translocator 3
Solyc06g062370.3	-1.78011	0.00305394	0.0338202	Acid phosphatase-like protein 1 (AHRD V3.3 *** V9MHL3_9ROSA)
Solyc11g010960.2	-1.77882	3.66056e-08	2.86407e-06	Alcohol dehydrogenase, putative (AHRD V3.3 *** B9T7R7_RICCO)
Solyc12g019550.2	-1.77662	6.31476e-09	6.85924e-07	Lipase maturation factor 2 (AHRD V3.3 *** A0A1D1ZBR5_9ARAE)
Solyc02g089615.1	-1.7734	2.81795e-06	0.000116962	S-adenosylmethionine decarboxylase uORF (AHRD V3.3 *-* Q6RUQ6_DAUCA)
Solyc09g014970.3	-1.77214	0.00057614	0.00910631	Methyl esterase (AHRD V3.3 *** A0A072UEL6_MEDTR)
Solyc08g008580.3	-1.77002	0.00219557	0.0262966	Cystathionine beta-lyase/cystathionine gamma-synthase (AHRD V3.3 *** A0A072VNE2_MEDTR)
Solyc10g086500.1	-1.76703	3.67587e-07	2.11451e-05	steroid 5 alpha reductase DET2
Solyc03g025710.3	-1.76634	0.000212852	0.00408137	Acyl-CoA N-acyltransferases-like protein (AHRD V3.3 *** Q9C7G6_ARATH)
Solyc12g005020.2	-1.76588	0.00102097	0.0142219	RING/U-box superfamily protein (AHRD V3.3 *** AT3G20395.1)
Solyc08g081780.1	-1.76575	0.00134848	0.0178235	Dirigent protein
Solyc01g104730.2	-1.76464	2.25485e-05	0.00065593	organic solute transporter ostalpha protein (DUF300) (AHRD V3.3 *-* AT1G11200.1)
Solyc06g007140.3	-1.76178	0.00359183	0.0384831	Omega-3 fatty acid desaturase
Solyc04g055260.3	-1.76097	0.000454383	0.00754387	S-adenosyl-L-methionine:benzoic acid/salicylic acid carboxyl methyltransferase (AHRD V3.3 *** H9BID1_NICAT)
Solyc04g024780.1	-1.75764	0.000722722	0.010868	LOW QUALITY:DUF1645 family protein (AHRD V3.3 *** G7K1D1_MEDTR)
Solyc08g067330.1	-1.75621	0.000463338	0.00765812	Chlorophyll a-b binding protein, chloroplastic (AHRD V3.3 *** K4CLV9_SOLLC)
Solyc03g078770.3	-1.74619	0.00445443	0.0450504	Glycosyltransferase (AHRD V3.3 *** K4BHV3_SOLLC)
Solyc08g006520.1	-1.74533	0.00235206	0.0277158	Glutamine dumper 4, putative (AHRD V3.3 *** A0A061GHE4_THECC)
Solyc06g054320.1	-1.74234	1.51564e-09	1.97139e-07	Dirigent protein (AHRD V3.3 *** K4C6B8_SOLLC)
Solyc05g005980.3	-1.73973	3.51214e-07	2.03754e-05	Major facilitator superfamily protein (AHRD V3.3 *** AT1G52190.1)
Solyc04g007820.3	-1.73696	2.77729e-07	1.69299e-05	Sn-1 protein (AHRD V3.3 *** Q42393_CAPAN)
Solyc05g053890.2	-1.73003	0.000103506	0.00228754	Glycosyltransferase (AHRD V3.3 *** K4C268_SOLLC)
Solyc06g050130.3	-1.72891	7.91622e-13	2.27686e-10	Alpha-galactosidase (AHRD V3.3 *** K4C5G0_SOLLC)
Solyc06g076670.3	-1.72656	1.85838e-07	1.18594e-05	RNA-binding (RRM/RBD/RNP motifs) family protein (AHRD V3.3 *** AT1G07350.1)
Solyc12g095750.2	-1.72617	1.81914e-07	1.16453e-05	Auxin efflux carrier family protein, putative (AHRD V3.3 *** A0A061FMX0_THECC)
Solyc09g075360.3	-1.72463	1.67195e-09	2.14735e-07	endo-1,4-beta-glucanase precursor
Solyc02g093250.3	-1.72418	4.44699e-10	6.93222e-08	Caffeoyl-CoA O-methyltransferase (AHRD V3.3 *** CAMT_SOLTU)
Solyc04g081890.1	-1.72122	9.39501e-07	4.65669e-05	RING/U-box superfamily protein (AHRD V3.3 *** A0A061FKT7_THECC)
Solyc11g066580.2	-1.71964	5.40737e-09	6.13466e-07	flavonoid 3`%2C5`-hydroxylase
Solyc12g038520.2	-1.71917	0.00216641	0.0260238	Squamosa promoter binding protein 6c
Solyc06g048620.3	-1.71459	1.10342e-08	1.06623e-06	Leucine-rich receptor-like kinase family protein (AHRD V3.3 *** A0A072V1G8_MEDTR)
Solyc12g009920.1	-1.70991	1.39861e-05	0.000438054	Glycosyltransferase (AHRD V3.3 *** A0A0V0I412_SOLCH)
Solyc03g119930.1	-1.7093	4.50608e-14	1.55964e-11	Sulfate transporter, putative (AHRD V3.3 *** B9RUY1_RICCO)
Solyc08g065850.1	-1.70854	1.47252e-11	3.26851e-09	Arabinogalactan peptide 14 (AHRD V3.3 -** AGP14_ARATH)
Solyc02g086820.3	-1.70751	4.50227e-06	0.00016932	chloroplast carbonic anhydrase
Solyc08g074960.3	-1.70242	0.000194842	0.00381118	Major facilitator superfamily protein (AHRD V3.3 *** AT5G45275.1)
Solyc02g077670.3	-1.70237	0.000202012	0.00391764	DnaJ-like protein (AHRD V3.3 *** Q9SP09_TOBAC)
Solyc02g071030.2	-1.70184	9.29913e-11	1.63705e-08	Chlorophyll a-b binding protein, chloroplastic (AHRD V3.3 *** Q41422_SOLTU)
Solyc08g081470.3	-1.70176	5.17318e-06	0.000187974	3-isopropylmalate dehydratase large subunit (AHRD V3.3 *** A0A0B0Q086_GOSAR)
Solyc08g079600.3	-1.69712	1.93191e-10	3.26045e-08	BnaA07g13420D protein (AHRD V3.3 *** A0A078ETL1_BRANA)
Solyc01g066640.2	-1.69586	0.000689244	0.0104569	LOW QUALITY:vitellogenin-like protein (AHRD V3.3 *** AT3G06868.1)
Solyc02g082260.3	-1.69397	1.25374e-09	1.69553e-07	3-hydroxy-3-methylglutaryl CoA reductase
Solyc06g072710.3	-1.69352	2.98007e-07	1.77941e-05	Sigma factor (AHRD V3.3 *** Q9SLX3_TOBAC)
Solyc07g040990.3	-1.693	2.75773e-11	5.68844e-09	Protein phosphatase 2C family protein (AHRD V3.3 *** AT5G57050.1)
Solyc06g083490.3	-1.69102	7.48732e-10	1.0618e-07	NAD(P)-binding Rossmann-fold superfamily protein (AHRD V3.3 *** AT5G06060.1),Pfam:PF13561
Solyc02g071710.2	-1.68638	3.35983e-06	0.000133225	Lipase, GDSL (AHRD V3.3 *** A0A124S9Z4_CYNCS)
Solyc06g059710.3	-1.68346	1.13639e-06	5.4861e-05	Acyl-[acyl-carrier-protein] desaturase (AHRD V3.3 *** A0A118HPD5_CYNCS)
Solyc10g006860.3	-1.67664	2.99109e-05	0.000823308	NAD(P)-binding Rossmann-fold superfamily protein (AHRD V3.3 *** AT2G17845.1)
Solyc09g010510.3	-1.66987	1.63418e-05	0.000501076	NAD(P)-binding Rossmann-fold superfamily protein (AHRD V3.3 *-* AT2G37540.2)
Solyc11g069250.2	-1.66886	5.4448e-06	0.000196793	Fasciclin-like arabinogalactan protein (AHRD V3.3 *** G7L2R9_MEDTR)
Solyc02g062550.3	-1.66195	0.00017388	0.00346427	P-loop containing nucleoside triphosphate hydrolases superfamily protein (AHRD V3.3 *** AT3G50940.1)
Solyc07g053200.3	-1.66019	7.22482e-05	0.00170762	Adenine nucleotide alpha hydrolases-like superfamily protein (AHRD V3.3 *** AT1G11360.4)
Solyc10g049580.2	-1.65428	4.72946e-06	0.000174333	Arabinogalactan protein (AHRD V3.3 --* Q9FUL8_NICAL)
Solyc06g059885.1	-1.65421	0.000238905	0.00447585	Germacrene synthase (AHRD V3.3 *** G1JUH6_SOLLC)
Solyc01g099980.3	-1.65191	9.17366e-06	0.000308117	enolase (DUF1399) (AHRD V3.3 *** AT1G56230.1)
Solyc01g067295.1	-1.6496	6.44888e-12	1.58666e-09	Metallocarboxypeptidase inhibitor (AHRD V3.3 *** O24373_SOLTU)
Solyc02g089610.2	-1.64867	8.80315e-06	0.000297139	S-adenosylmethionine decarboxylase 2
Solyc11g013270.2	-1.64669	1.01196e-06	4.99159e-05	O-fucosyltransferase family protein (AHRD V3.3 *** AT1G38131.1)
Solyc05g055330.3	-1.64531	2.80789e-11	5.73399e-09	Drug resistance transporter-like ABC domain protein (AHRD V3.3 *** A0A072VZG4_MEDTR)
Solyc03g007030.3	-1.64479	3.52647e-05	0.000935103	CDGSH iron-sulfur domain-containing protein
Solyc04g071340.4	-1.64228	7.21752e-06	0.000248129	fructose-1%2C6-bisphosphatase%2C cytosolic
Solyc09g010220.3	-1.63952	1.53574e-09	1.9849e-07	Lysosomal pro-X carboxypeptidase, putative (AHRD V3.3 *** B9SX01_RICCO)
Solyc02g080640.3	-1.63771	1.98908e-05	0.000588681	adenylyl-sulfate reductase
Solyc10g075090.2	-1.63601	0.000686843	0.0104438	Non-specific lipid-transfer protein (AHRD V3.3 *** Q4A1N0_SOLLC)
Solyc11g018690.2	-1.6332	2.94457e-05	0.000812583	ABC transporter family protein (AHRD V3.3 *-* B9IQI5_POPTR)
Solyc11g066860.2	-1.63018	4.90195e-06	0.000179396	BnaA07g13420D protein (AHRD V3.3 *** A0A078ETL1_BRANA)
Solyc02g030480.3	-1.6299	1.76027e-07	1.13396e-05	Alcohol dehydrogenase, putative (AHRD V3.3 *** B9R8D9_RICCO)
Solyc07g063600.3	-1.62935	1.11909e-07	7.70799e-06	Chlorophyll a-b binding protein, chloroplastic (AHRD V3.3 *** M1BNX7_SOLTU)
Solyc05g005150.1	-1.62566	5.09729e-11	9.63813e-09	Kelch repeat-containing F-box family protein, putative (AHRD V3.3 *** A0A061E7C3_THECC)
Solyc04g009980.3	-1.62091	0.00103848	0.0144068	LIGHT-DEPENDENT SHORT HYPOCOTYLS-like protein (DUF640) (AHRD V3.3 *** AT1G07090.1)
Solyc06g082420.3	-1.62013	2.63123e-08	2.14929e-06	Peroxidase (AHRD V3.3 *-* K4CAA1_SOLLC)
Solyc02g069490.3	-1.61993	7.19412e-11	1.32352e-08	Sterol reductase (AHRD V3.3 *** E1VD17_SOLTU)
Solyc07g053050.1	-1.61814	3.78353e-07	2.15909e-05	Calcium-binding family protein (AHRD V3.3 *** B9I910_POPTR)
Solyc09g011040.1	-1.61692	0.000832848	0.0120538	Eukaryotic aspartyl protease family protein (AHRD V3.3 *** A0A061EYX5_THECC)
Solyc12g087980.2	-1.61688	0.00375215	0.0398246	HXXXD-type acyl-transferase family protein, putative (AHRD V3.3 *** A0A061FEX2_THECC)
Solyc11g005340.2	-1.6161	0.000113161	0.00245575	Plastid-lipid associated protein PAP / fibrillin family protein (AHRD V3.3 *** AT5G09820.2)
Solyc03g078780.2	-1.6157	0.00284088	0.0319425	UDP-glycosyltransferase (AHRD V3.3 *** A0A164TMY6_DAUCA)
Solyc06g083170.3	-1.61497	0.000858567	0.0123645	bHLH transcription factor 049
Solyc01g095770.3	-1.61032	0.00316449	0.0347057	Cyclic nucleotide-gated channel (AHRD V3.3 *** A0A0K9PRG4_ZOSMR)
Solyc11g021060.2	-1.60549	5.61416e-09	6.29244e-07	TOMARPIX proteinase inhibitor
Solyc07g008107.1	-1.6015	0.000469532	0.00773251	Blue copper protein (AHRD V3.3 *-* A0A151SLU0_CAJCA)
Solyc03g116610.3	-1.59627	0.00110777	0.0151722	Ethylene-responsive transcription factor WIN1 (AHRD V3.3 *** A0A199V560_ANACO)
Solyc01g010050.3	-1.59266	4.92363e-05	0.00124445	S-adenosylmethionine decarboxylase proenzyme (AHRD V3.3 *** K4ATK0_SOLLC)
Solyc08g068690.1	-1.58845	1.31152e-06	6.1711e-05	Tyramine n-hydroxycinnamoyl transferase (AHRD V3.3 *** Q5D8C0_CAPAN)
Solyc01g107910.3	-1.58759	1.10924e-08	1.06623e-06	Caffeoyl CoA O-methyltransferase (AHRD V3.3 *** A0A0S2UWA5_PETHY)
Solyc10g008410.1	-1.58622	1.72481e-08	1.51169e-06	RING/U-box superfamily protein (AHRD V3.3 *-* AT1G19310.1)
Solyc01g102610.3	-1.58448	8.80805e-07	4.39188e-05	Ferric reduction oxidase 7 (AHRD V3.3 *** W9RRH7_9ROSA)
Solyc07g049440.3	-1.58179	1.95454e-07	1.23955e-05	GDSL esterase/lipase (AHRD V3.3 *** W9S4N1_9ROSA)
Solyc09g065560.3	-1.58055	1.26259e-08	1.16667e-06	Sulfate transporter (AHRD V3.3 *** D7LTZ8_ARALL)
Solyc08g075540.4	-1.57994	0.00181887	0.0228855	alternative oxidase 1au
Solyc10g085030.1	-1.57753	1.45461e-06	6.7974e-05	SOUL heme-binding family protein (AHRD V3.3 *** AT2G37970.1)
Solyc07g042630.3	-1.57469	3.75105e-09	4.47954e-07	Terpene cyclase/mutase family member (AHRD V3.3 *** V9LYF2_9SOLA)
Solyc11g072060.2	-1.57384	0.0049142	0.0482234	MYB-related transcription factor (AHRD V3.3 *** A0A059PSR6_SALMI)
Solyc04g078840.3	-1.57251	2.3383e-05	0.000677312	AREB
Solyc00g160780.2	-1.57203	0.00268656	0.0305129	LOW QUALITY:BnaA03g08910D protein (AHRD V3.3 --* A0A078DNF4_BRANA)
Solyc09g011160.3	-1.56886	2.08219e-08	1.74981e-06	Regulator of chromosome condensation (RCC1) family protein (AHRD V3.3 *** AT3G53830.3)
Solyc02g086180.3	-1.56854	2.59015e-09	3.20566e-07	Delta(7)-sterol-C5(6)-desaturase (AHRD V3.3 *** SC5D_TOBAC)
Solyc01g097930.3	-1.5685	0.00394226	0.0413349	Cysteine synthase (AHRD V3.3 *** K4B0I0_SOLLC)
Solyc10g086390.2	-1.56787	7.09348e-05	0.00168046	NAD(P)-binding Rossmann-fold superfamily protein (AHRD V3.3 *** AT5G02540.1)
Solyc03g122360.3	-1.56467	2.86376e-05	0.000794576	Cytochrome P450 (AHRD V3.3 *** Q0PNH1_CAPCH)
Solyc10g018780.2	-1.5618	0.00394058	0.0413349	Squamosa promoter binding protein 8a
Solyc07g054893.1	-1.5567	0.00341083	0.0368728	Methylketone synthase Id (AHRD V3.3 *** E0YCS6_SOLLC)
Solyc01g107240.3	-1.556	0.000417378	0.00700927	Peroxisomal membrane 22 kDa (Mpv17/PMP22) family protein (AHRD V3.3 *** AT4G33905.1)
Solyc04g078200.3	-1.55555	0.000448176	0.00745293	Gibberellin regulated protein (AHRD V3.3 *-* A0A103XWU1_CYNCS)
Solyc10g083440.1	-1.55522	5.34936e-10	8.0918e-08	Glycosyltransferase (AHRD V3.3 *** K4D3D1_SOLLC)
Solyc03g006970.1	-1.54897	6.80953e-05	0.00162831	serine protease SBT2
Solyc12g089050.2	-1.54888	0.000358619	0.00619049	LOW QUALITY:MBOAT (Membrane bound O-acyl transferase) family protein, putative (AHRD V3.3 *** G7K4B1_MEDTR)
Solyc09g065100.2	-1.54753	0.000663387	0.0101985	bHLH transcription factor 150
Solyc01g005290.3	-1.54753	0.00269959	0.0306269	Sec14p-like phosphatidylinositol transfer family protein (AHRD V3.3 *-* AT1G14820.3)
Solyc05g009480.1	-1.54504	0.000182345	0.0036082	LOW QUALITY:NIM1-interacting 2 (AHRD V3.3 -** AT3G25882.1)
Solyc01g100200.3	-1.54092	7.10987e-08	5.13041e-06	gras4
Solyc05g056560.3	-1.54085	6.09743e-05	0.00148942	hikeshi-like protein (AHRD V3.3 *** AT1G66080.1)
Solyc07g006710.1	-1.5384	9.86825e-06	0.000327142	Pathogenesis-related protein 1 (AHRD V3.3 *** PR1_HORVU)
Solyc12g044280.2	-1.53069	3.43166e-09	4.19629e-07	Photosystem I reaction center subunit VI (AHRD V3.3 *** B7FN63_MEDTR)
Solyc01g091270.3	-1.52972	8.00141e-05	0.00185907	Myeloid leukemia factor 1 (AHRD V3.3 *** A0A0B0Q047_GOSAR)
Solyc06g072430.2	-1.52671	0.000547363	0.00871896	BAG family molecular chaperone regulator 5 (AHRD V3.3 *-* W9QTU5_9ROSA)
Solyc07g049300.3	-1.52359	1.99794e-06	8.77419e-05	Endoglucanase (AHRD V3.3 *** M0ZJ27_SOLTU)
Solyc02g083130.3	-1.52351	3.72449e-08	2.90297e-06	Regulator of Vps4 activity in the MVB pathway protein (AHRD V3.3 *** AT4G35730.1)
Solyc04g080490.3	-1.52105	0.000679143	0.0103653	ZF-HD homeobox protein (AHRD V3.3 *** A0A0B2PTM6_GLYSO)
Solyc12g095810.2	-1.52053	0.00113322	0.015483	Major facilitator superfamily protein (AHRD V3.3 *** AT1G52190.1)
Solyc09g092740.3	-1.51974	6.33888e-05	0.00153372	Transducin/WD40 repeat-like superfamily protein (AHRD V3.3 --* AT3G13300.3)
Solyc08g077400.2	-1.51643	0.00227578	0.0269883	LOW QUALITY:Invertase/pectin methylesterase inhibitor family protein (AHRD V3.3 *** B9MVC0_POPTR)
Solyc08g082250.3	-1.51384	1.97744e-09	2.47738e-07	endo-beta-1,4-D-glucanase (Cel8)
Solyc01g110605.1	-1.51321	0.000114711	0.00247622	SAUR-like auxin-responsive protein family (AHRD V3.3 *** AT4G34760.1)
Solyc12g036325.1	-1.51288	2.13293e-07	1.33609e-05	Protein kinase family protein (AHRD V3.3 *** AT5G38210.3)
Solyc09g010566.1	-1.51141	1.48726e-06	6.91831e-05	Para-hydroxybenzoic acid efflux pump subunit AaeB/fusaric acid resistance protein (AHRD V3.3 *-* A0A103XP99_CYNCS)
Solyc07g043480.1	-1.51109	1.33712e-08	1.21898e-06	Glycosyltransferase (AHRD V3.3 *** A0A0A1WC49_NICAT)
Solyc09g007660.1	-1.50841	0.00139224	0.0183376	Fasciclin-like arabinogalactan protein (AHRD V3.3 *** G7L2R9_MEDTR)
Solyc11g010930.2	-1.50837	1.08889e-05	0.000353517	HVA22-like protein (AHRD V3.3 *** M1BBW7_SOLTU)
Solyc02g068070.3	-1.50591	0.00142261	0.0185986	Lipase (AHRD V3.3 *** K4B7D9_SOLLC)
Solyc07g052700.3	-1.50544	3.03566e-06	0.000123221	AGAMOUS-like MADS-box transcription factor (AHRD V3.3 *** B2ZX81_CRYJA)
Solyc06g066160.3	-1.50416	0.00131293	0.0174666	Isoflavone reductase like (AHRD V3.3 *** A0A0B2PWE9_GLYSO)
Solyc01g102980.3	-1.50089	8.40784e-05	0.00192917	ZF-HD homeobox protein family (AHRD V3.3 *** A0A151SB96_CAJCA)
Solyc09g059170.2	-1.50087	8.64655e-09	8.80912e-07	Glycosyltransferase (AHRD V3.3 *** M1C989_SOLTU)
Solyc02g036480.1	-1.49992	0.000204745	0.00396273	LOW QUALITY:Late embryogenesis abundant (LEA) hydroxyproline-rich glycoprotein family (AHRD V3.3 *** AT1G65690.1)
Solyc10g008120.3	-1.49908	0.00179872	0.0226739	O-methyltransferase (AHRD V3.3 *** A0A1B4Z3W3_9ROSA)
Solyc06g060910.2	-1.49788	0.000861591	0.0123905	Glycerol-3-phosphate transporter, putative (AHRD V3.3 *** B9T0L8_RICCO)
Solyc07g008140.3	-1.49698	0.000441703	0.00735727	Blue copper protein (AHRD V3.3 *-* A0A151SLU0_CAJCA)
Solyc01g081310.3	-1.49679	0.00423302	0.0434602	glutathione S-transferase T3
Solyc03g121880.3	-1.49525	7.67694e-07	3.93897e-05	Protein phosphatase 2c, putative (AHRD V3.3 *** B9S5U9_RICCO)
Solyc04g016230.3	-1.49518	5.52522e-05	0.00137263	Glycosyltransferase (AHRD V3.3 *** M1DUF2_SOLTU)
Solyc10g008720.3	-1.49393	8.52109e-05	0.00195077	GDSL esterase/lipase (AHRD V3.3 *** A0A199VJD6_ANACO)
Solyc04g064610.3	-1.4923	0.000224962	0.00427007	Bidirectional sugar transporter SWEET (AHRD V3.3 *** K4BT52_SOLLC)
Solyc09g006010.2	-1.49028	1.46138e-06	6.81341e-05	Pathogenesis-related protein 1 (AHRD V3.3 *** Q75QH2_CAPCH)
Solyc11g013110.2	-1.49002	1.076e-08	1.05134e-06	Flavonol synthase (AHRD V3.3 *** C0LUV3_SOLTU)
Solyc01g107780.3	-1.48934	1.74847e-06	7.81107e-05	Glycosyltransferase (AHRD V3.3 *** K4B2Z4_SOLLC)
Solyc11g012000.2	-1.4878	4.29925e-09	4.98835e-07	extracellular ligand-gated ion channel protein (DUF3537) (AHRD V3.3 *** AT3G20300.1)
Solyc02g031920.3	-1.48631	0.000228953	0.00432512	Pathogen-related protein (AHRD V3.3 *** A0A151SPD2_CAJCA)
Solyc04g078140.3	-1.48473	2.54921e-07	1.56799e-05	Cytochrome B5 (AHRD V3.3 *** Q9ZSP7_PETHY)
Solyc06g066490.1	-1.48429	0.00172859	0.0219122	Avr9/Cf-9 rapidly elicited protein (AHRD V3.3 *-* G7II06_MEDTR)
Solyc09g009040.3	-1.48246	1.00225e-08	1.00328e-06	Sterol C-14 reductase (AHRD V3.3 *** A0A072VKE7_MEDTR)
Solyc10g084380.1	-1.48195	0.0048625	0.0478541	WRKY transcription factor 44
Solyc05g055010.3	-1.48058	0.000765408	0.0113841	RNA-binding protein (AHRD V3.3 *** A0A0K9NRG1_ZOSMR)
Solyc06g065970.1	-1.47994	4.23031e-06	0.000162382	14 kDa proline-rich protein DC2.15, putative (AHRD V3.3 *** B9RP24_RICCO)
Solyc04g079250.3	-1.47906	0.000253447	0.00467961	Patatin (AHRD V3.3 *** K4BV09_SOLLC)
Solyc10g086270.2	-1.47894	0.000592561	0.00933041	R2R3MYB transcription factor 28
Solyc07g062040.3	-1.4763	0.00323087	0.0352353	Protein kinase family protein (AHRD V3.3 *** C6ZRS4_SOYBN)
Solyc03g114850.3	-1.47501	1.1086e-05	0.000359346	Squamosa promoter binding protein 6a
Solyc10g005080.3	-1.47379	1.27608e-09	1.71439e-07	Late elongated hypocotyl (AHRD V3.3 *** J9PV71_NICAT)
Solyc01g090560.3	-1.47204	0.000123643	0.00263836	Ethylene-responsive transcription factor (AHRD V3.3 *-* W9R3T6_9ROSA)
Solyc02g083860.3	-1.46805	3.14807e-08	2.53098e-06	flavanone 3-dioxygenase
Solyc09g082550.3	-1.46636	0.00422173	0.0434251	Sulfate transporter (AHRD V3.3 *** D7LTZ8_ARALL)
Solyc02g032860.3	-1.46185	0.000228946	0.00432512	5'-adenylylsulfate reductase (AHRD V3.3 *** A0A072V4H5_MEDTR)
Solyc08g065840.3	-1.45955	3.66635e-09	4.43021e-07	DUF1639 family protein (AHRD V3.3 *-* A0A072VEU0_MEDTR)
Solyc02g068600.3	-1.45632	3.78902e-05	0.000997108	Ankyrin repeat-containing protein (AHRD V3.3 *-* A0A103XBI3_CYNCS)
Solyc01g096940.3	-1.45402	0.000104533	0.00230526	Receptor-like kinase 17 (AHRD V3.3 *** A5A0Y6_SOLCH)
Solyc09g075230.1	-1.4529	9.89474e-08	6.89626e-06	pectinesterase (Protein of unknown function%2C DUF538) (AHRD V3.3 *** AT1G02816.1)
Solyc07g043460.3	-1.45183	1.08e-09	1.49018e-07	Cytochrome P450, putative (AHRD V3.3 *** A0A061E4E7_THECC)
Solyc03g096760.1	-1.45121	0.000808903	0.0118328	Response to low sulfur protein, putative (AHRD V3.3 *** G7J9Q1_MEDTR)
Solyc09g098590.3	-1.44709	6.18086e-08	4.54027e-06	sucrose synthase
Solyc08g083190.3	-1.44319	5.6325e-06	0.000202146	Alpha/beta-Hydrolases superfamily protein (AHRD V3.3 *** A0A061G3V4_THECC)
Solyc03g031620.3	-1.44167	7.81942e-05	0.00182492	5'-adenylylsulfate reductase (AHRD V3.3 *** A0A072V4H5_MEDTR)
Solyc09g098440.3	-1.44165	0.00186922	0.0233626	ROP-interactive CRIB motif protein (AHRD V3.3 *** G7KTT6_MEDTR)
Solyc10g081560.2	-1.43779	7.4674e-06	0.00025543	NAD(P)-binding Rossmann-fold superfamily protein (AHRD V3.3 *** AT5G06060.1),Pfam:PF13561
Solyc01g099650.3	-1.43489	0.00419681	0.0432626	Formin-like protein (AHRD V3.3 *** K4B0Z9_SOLLC)
Solyc06g005750.3	-1.43461	4.14677e-07	2.3264e-05	sterol 4-alpha-methyl-oxidase 2-1 (AHRD V3.3 *** AT1G07420.1)
Solyc09g010564.1	-1.43016	1.05014e-06	5.13036e-05	P-hydroxybenzoic acid efflux pump subunit aaeB (AHRD V3.3 *-* A0A061GW63_THECC)
Solyc06g069723.1	-1.4268	1.16533e-08	1.09664e-06	Nitrate reductase [NADH] 1 (AHRD V3.3 --* NIA1_ORYSJ)
Solyc09g011030.3	-1.42476	0.000512026	0.00827221	Hsp70-binding protein 1 (AHRD V3.3 *** W9RWP5_9ROSA)
Solyc04g006970.3	-1.42345	0.000718326	0.0108178	Phosphoenolpyruvate carboxylase (AHRD V3.3 *** A6YM33_RICCO)
Solyc09g008370.1	-1.4217	2.80301e-05	0.00078197	LOW QUALITY:Major facilitator superfamily protein (AHRD V3.3 *** AT2G39210.1)
Solyc09g065570.3	-1.42049	0.000595641	0.00937103	Kinase family protein (AHRD V3.3 *** B9GSJ9_POPTR)
Solyc01g096510.2	-1.41909	1.19409e-06	5.71065e-05	LOW QUALITY:VQ motif-containing protein (AHRD V3.3 *** AT2G41180.1)
Solyc01g058160.3	-1.41483	0.00130173	0.0173516	agenet domain-containing protein (AHRD V3.3 *** AT3G06520.2)
Solyc02g089880.3	-1.41434	0.000197084	0.00383301	Hexosyltransferase (AHRD V3.3 *** K4BCD9_SOLLC)
Solyc01g100760.2	-1.41342	4.59195e-08	3.51207e-06	plant/protein (Protein of unknown function, DUF538) (AHRD V3.3 *** AT1G56580.1)
Solyc05g024260.3	-1.40968	5.29107e-07	2.87364e-05	Bidirectional sugar transporter SWEET (AHRD V3.3 *** K4BZR4_SOLLC)
Solyc09g091960.3	-1.40619	0.00022678	0.004292	High mobility group B-like protein (AHRD V3.3 *** G7KWP7_MEDTR)
Solyc09g007270.3	-1.40419	4.70761e-05	0.00119555	Ascorbate peroxidase (AHRD V3.3 *** B9VRH6_CITMA)
Solyc04g014480.3	-1.40377	0.00162618	0.0208594	Heat-shock protein, putative (AHRD V3.3 *** B9S3B2_RICCO)
Solyc02g068610.2	-1.40336	0.00100302	0.0140196	Ankyrin repeat family protein (AHRD V3.3 *-* AT5G35830.1)
Solyc04g007010.3	-1.40331	1.75582e-05	0.000532462	Sn-2 protein (AHRD V3.3 *** Q39467_CAPAN)
Solyc01g107170.2	-1.40327	7.62762e-05	0.00178628	Zinc finger protein (AHRD V3.3 *** A0T3Q5_SOLTU)
Solyc06g073540.3	-1.40244	3.98269e-07	2.25292e-05	Argonaute4b
Solyc04g071610.3	-1.40158	3.84455e-10	6.08601e-08	Abscicic acid stress ripening 1
Solyc08g061910.3	-1.39991	0.00250336	0.0289967	Trihelix transcription factor GT-2-like protein (AHRD V3.3 --* A0A0B0NUX7_GOSAR)
Solyc02g067930.3	-1.39936	0.00102684	0.0142744	Glycerol-3-phosphate dehydrogenase [NAD(+)] (AHRD V3.3 *** K4B7C5_SOLLC)
Solyc06g076570.3	-1.39607	2.71727e-06	0.000113244	class I small heat shock protein
Solyc11g011050.2	-1.39592	0.00369941	0.0394818	R2R3MYB transcription factor 43
Solyc01g094750.3	-1.39483	2.21915e-05	0.000647389	Cytochrome P450 family protein (AHRD V3.3 *** B9I8K8_POPTR)
Solyc09g007460.3	-1.39391	2.58733e-05	0.000737932	POLAR LOCALIZATION DURING ASYMMETRIC DIVISION AND protein (AHRD V3.3 *** AT3G09730.2)
Solyc05g052240.3	-1.39266	4.10397e-07	2.30874e-05	Chalcone-flavonone isomerase family protein (AHRD V3.3 *** A0A0V0H4Z0_SOLCH)
Solyc07g053230.3	-1.39207	0.000115398	0.00248844	R2R3MYB transcription factor 83
Solyc01g109250.2	-1.39057	5.16006e-07	2.81748e-05	LOW QUALITY:DUF4228 domain protein (AHRD V3.3 *** I3SPG4_MEDTR)
Solyc03g025190.4	-1.38774	1.77844e-05	0.000536446	anthocyanin permease
Solyc09g091600.3	-1.38449	0.0027574	0.0311961	Tetratricopeptide repeat-like superfamily protein (AHRD V3.3 *** A0A061EKH3_THECC)
Solyc10g007870.3	-1.38424	2.97857e-06	0.000121332	Thionin-like protein (AHRD V3.3 *** G1JZD6_TOBAC)
Solyc07g052610.3	-1.38416	2.39987e-06	0.000101676	cyclinU1_1
Solyc02g080160.3	-1.3806	4.14723e-05	0.00107475	Xyloglucan endotransglucosylase/hydrolase (AHRD V3.3 *** K4B9N7_SOLLC)
Solyc04g008330.1	-1.38024	3.87867e-09	4.5784e-07	Glycosyltransferase (AHRD V3.3 *** M1CVU0_SOLTU)
Solyc10g052470.1	-1.37825	0.000601452	0.00943337	Myb family transcription factor family protein (AHRD V3.3 *** B9H0R6_POPTR)
Solyc08g068610.3	-1.37638	0.00167324	0.0213692	Decarboxylase family protein IPR002129 Pyridoxal phosphate-dependent decarboxylase
Solyc01g094700.3	-1.37564	2.70126e-08	2.18899e-06	Glycerol-3-phosphate acyltransferase (AHRD V3.3 *** G7LBQ7_MEDTR)
Solyc01g095460.3	-1.37204	3.8512e-08	2.99032e-06	TAF-2 (AHRD V3.3 *** Q40586_TOBAC)
Solyc03g117960.3	-1.36858	0.00164253	0.0210559	forkhead-associated domain-containing protein / FHA domain-containing protein (AHRD V3.3 *** AT5G07400.1)
Solyc05g046310.3	-1.36857	0.000351679	0.00609554	N-acetyl-gamma-glutamyl-phosphate reductase (AHRD V3.3 *** A0A1D1YQR0_9ARAE)
Solyc12g006997.1	-1.36799	0.000754437	0.0112495	Heavy metal transport/detoxification superfamily protein (AHRD V3.3 *** A0A061GN86_THECC)
Solyc03g114160.1	-1.3678	0.00354472	0.0380783	U-box domain-containing protein 19, putative (AHRD V3.3 *** A0A061G0Z4_THECC)
Solyc11g031950.1	-1.36675	0.000116918	0.0025106	glucuronoxylan 4-O-methyltransferase-like protein (DUF579) (AHRD V3.3 *** AT4G09990.1)
Solyc01g010710.3	-1.36511	0.00384611	0.0406319	Carboxypeptidase (AHRD V3.3 *-* K4ATR4_SOLLC)
Solyc02g082490.3	-1.36458	0.000207664	0.00400066	Protein phosphatase 2C family protein (AHRD V3.3 *** AT3G51470.1)
Solyc08g013670.3	-1.36399	8.67877e-07	4.34385e-05	photosystem I reaction center subunit
Solyc09g065760.3	-1.36342	9.26522e-06	0.000309665	DUF506 family protein (AHRD V3.3 *** G7ICN8_MEDTR)
Solyc02g077140.3	-1.36242	0.00183722	0.0230737	Alpha/beta-Hydrolases superfamily protein (AHRD V3.3 *** A0A061GF41_THECC)
Solyc10g077040.2	-1.3624	1.12837e-07	7.73233e-06	putative magnesium-protoporphyrin monomethyl ester cyclase
Solyc01g095530.2	-1.36052	1.71791e-08	1.51169e-06	LOW QUALITY:cytoplasmic tRNA 2-thiolation protein (AHRD V3.3 *** AT3G55570.1)
Solyc10g081490.2	-1.35881	8.00216e-05	0.00185907	R2R3MYB transcription factor 60
Solyc07g005900.3	-1.35648	0.00507948	0.0495293	Calcium-binding EF-hand family protein (AHRD V3.3 *** A0A061GQP8_THECC)
Solyc01g105050.3	-1.35443	3.32239e-08	2.63994e-06	Chlorophyll a-b binding protein, chloroplastic (AHRD V3.3 *** M1AY18_SOLTU)
Solyc02g087350.2	-1.35179	0.00152822	0.0198271	Hexosyltransferase (AHRD V3.3 *** K4BBP2_SOLLC)
Solyc10g080730.2	-1.34796	0.000296898	0.00531837	Thioredoxin, putative (AHRD V3.3 *** B9SHJ2_RICCO)
Solyc06g051860.3	-1.34744	0.00153221	0.0198663	mycorrhiza-inducible inorganic phosphate transporter 4
Solyc03g098200.3	-1.34644	0.000131588	0.00278463	Homeobox-leucine zipper family protein (AHRD V3.3 *** B9N3B2_POPTR)
Solyc10g075070.2	-1.34375	2.93158e-06	0.000120697	Non-specific lipid-transfer protein (AHRD V3.3 *** K4D1U9_SOLLC)
Solyc06g083860.2	-1.34363	0.00158045	0.0203752	LIGHT-DEPENDENT SHORT HYPOCOTYLS-like protein (DUF640) (AHRD V3.3 *** AT2G31160.1)
Solyc08g023660.3	-1.34188	0.000267733	0.00489032	Major latex-like protein (AHRD V3.3 *** B5THI3_PANGI)
Solyc05g054350.3	-1.34066	1.43014e-09	1.89642e-07	alpha/beta hydrolase family protein
Solyc09g061890.3	-1.33992	6.82259e-05	0.00162846	Pectate lyase (AHRD V3.3 *** M1BAL5_SOLTU)
Solyc03g112060.3	-1.33984	1.30594e-07	8.77258e-06	Quinolinate synthase A (AHRD V3.3 *** W9RJG8_9ROSA)
Solyc08g007210.3	-1.33924	0.00260331	0.0298161	Transferase, putative (AHRD V3.3 *** B9T0L5_RICCO)
Solyc01g108880.3	-1.33765	0.00091248	0.0129762	2-oxoglutarate (2OG) and Fe(II)-dependent oxygenase superfamily protein (AHRD V3.3 *** AT3G19000.1)
Solyc04g077440.3	-1.33731	5.4768e-06	0.0001976	Squalene monooxygenase (AHRD V3.3 *** Q506K3_DATIN)
Solyc12g096430.1	-1.33632	0.000466566	0.00769608	LOW QUALITY:Ubiquitin carboxyl-terminal hydrolase family protein (AHRD V3.3 *** D7MB42_ARALL)
Solyc05g053850.3	-1.3317	0.00239937	0.0281272	protein SELF PRUNING 5G
Solyc10g075110.2	-1.32818	0.00487832	0.0479866	Non-specific lipid-transfer protein (AHRD V3.3 *** M1AVB9_SOLTU)
Solyc07g039380.3	-1.32708	3.2523e-06	0.000129971	cotton fiber protein (AHRD V3.3 *-* AT5G56980.1)
Solyc02g083610.3	-1.32696	0.00101067	0.0141006	bZIP transcription factor (DUF630 and DUF632) (AHRD V3.3 *-* AT2G27090.2)
Solyc06g066640.3	-1.32638	1.66599e-07	1.08476e-05	Photosystem I reaction center subunit VI (AHRD V3.3 *** B7FN63_MEDTR)
Solyc09g072690.1	-1.32638	1.09095e-06	5.29177e-05	Cation calcium exchanger (AHRD V3.3 *** A0A072U799_MEDTR)
Solyc12g038160.2	-1.32561	2.88141e-06	0.000119112	Lipase family protein (AHRD V3.3 *** B9I2Q8_POPTR)
Solyc07g052430.3	-1.32391	8.07484e-05	0.00186534	Transmembrane protein 97 (AHRD V3.3 *** A0A0B2QIV9_GLYSO),Pfam:PF10914
Solyc06g064550.3	-1.32374	8.48359e-09	8.74574e-07	Aspartokinase-homoserine dehydrogenase (AHRD V3.3 *** O63067_SOYBN)
Solyc07g008103.1	-1.32305	0.001975	0.0243644	Blue copper protein (AHRD V3.3 *-* A0A151SLU0_CAJCA)
Solyc01g090970.3	-1.32152	8.64626e-06	0.000292811	14 kDa proline-rich protein DC2.15 (AHRD V3.3 *** A0A151QNX1_CAJCA)
Solyc01g105720.2	-1.31924	1.45103e-09	1.91171e-07	LOW QUALITY:Peptide upstream ORF protein (AHRD V3.3 *** G7J561_MEDTR)
Solyc12g011450.2	-1.31869	1.82951e-06	8.12182e-05	Chlorophyll a-b binding protein, chloroplastic (AHRD V3.3 *** M1AG46_SOLTU)
Solyc08g061240.2	-1.31793	0.0019928	0.0245298	alpha/beta-Hydrolases superfamily protein (AHRD V3.3 *** AT4G33180.1)
Solyc05g010320.3	-1.31782	1.12131e-08	1.06623e-06	Chalcone-flavonone isomerase family protein (AHRD V3.3 *** K4BXK5_SOLLC)
Solyc03g033840.3	-1.31748	0.00194752	0.024109	P-loop containing nucleoside triphosphate hydrolases superfamily protein (AHRD V3.3 *** AT3G50940.1)
Solyc02g064720.3	-1.31629	0.000399305	0.00676459	phototropic-responsive NPH3 family protein
Solyc12g056710.2	-1.31589	0.000423466	0.00708819	NAD(P)-binding Rossmann-fold superfamily protein (AHRD V3.3 *** AT1G52340.1),Pfam:PF13561
Solyc03g122140.3	-1.31432	0.00454182	0.0456607	Peroxisomal (S)-2-hydroxy-acid oxidase (AHRD V3.3 *** GOX_SPIOL)
Solyc03g005780.3	-1.31343	0.00017916	0.00355207	chlorophyll a/b-binding protein Cab-3C
Solyc11g012880.2	-1.31198	0.00141712	0.0185604	EamA-like transporter family protein (AHRD V3.3 *** AT1G77610.1)
Solyc00g053440.3	-1.31117	0.000483414	0.00791009	Bax inhibitor (AHRD V3.3 *** A0A0K1ETI6_TECGR)
Solyc11g072110.2	-1.30945	2.07613e-06	9.03978e-05	2-oxoglutarate (2OG) and Fe(II)-dependent oxygenase superfamily protein (AHRD V3.3 *** AT1G55290.1)
Solyc08g079590.2	-1.3094	1.73614e-07	1.12195e-05	Pentatricopeptide (PPR) repeat-containing protein-like (AHRD V3.3 *** Q6ETC2_ORYSJ)
Solyc02g086650.3	-1.30889	8.32042e-08	5.87929e-06	Phosphoenolpyruvate/phosphate translocator (AHRD V3.3 *** A0A0D3QJC6_CAMSI)
Solyc01g006290.3	-1.30841	2.1098e-07	1.32567e-05	Peroxidase (AHRD V3.3 *** K4ASJ5_SOLLC)
Solyc07g040960.1	-1.3083	0.000277997	0.00503725	LOW QUALITY:Harbinger transposase-derived nuclease (AHRD V3.3 *** A0A103Y2W0_CYNCS)
Solyc07g063905.1	-1.30374	8.08449e-07	4.11704e-05	RING/U-box superfamily protein (AHRD V3.3 --* AT3G13430.4)
Solyc09g010580.2	-1.3037	0.00156091	0.0201615	histidine biosynthesis bifunctional protein (HISIE) (AHRD V3.3 --* AT1G31860.3)
Solyc11g012130.2	-1.30355	0.000267077	0.00488709	Blue copper protein (AHRD V3.3 *** A0A0B2RLQ3_GLYSO)
Solyc02g089250.3	-1.30272	1.06434e-05	0.000346098	Pollen Ole e 1 allergen and extensin family protein (AHRD V3.3 *** A0A061EFL6_THECC)
Solyc01g095030.3	-1.302	1.3782e-05	0.000432322	Myb family transcription factor family protein (AHRD V3.3 *** B9I8P3_POPTR)
Solyc02g088820.3	-1.30051	2.68754e-05	0.000759821	Carboxypeptidase (AHRD V3.3 *** M0ZM60_SOLTU)
Solyc08g067530.1	-1.30016	2.74132e-05	0.000770019	Non-specific lipid-transfer protein (AHRD V3.3 *** K4CLX9_SOLLC)
Solyc02g081340.3	-1.29757	6.20092e-06	0.000218326	Glutathione S-transferase (AHRD V3.3 *** E1AWJ7_CAPAN)
Solyc04g063380.3	-1.297	3.16797e-06	0.000126849	F-box family protein (AHRD V3.3 *** B9H7L8_POPTR)
Solyc12g087920.1	-1.29128	0.00256364	0.0295108	Receptor-like protein kinase (AHRD V3.3 *** C6F1T6_SOYBN)
Solyc11g008880.2	-1.29079	0.00080168	0.0117524	ROP-interactive CRIB motif protein (AHRD V3.3 *** Q2HW10_MEDTR)
Solyc08g008610.3	-1.29013	0.00110284	0.0151351	Alpha/beta-Hydrolases superfamily protein (AHRD V3.3 *** A0A061G3V4_THECC)
Solyc10g084370.2	-1.28897	0.00268851	0.0305181	MYB transcription factor (AHRD V3.3 *** B5TV64_CAMSI)
Solyc08g075210.2	-1.2885	8.6467e-07	4.33843e-05	HXXXD-type acyl-transferase family protein (AHRD V3.3 *** AT3G30280.1)
Solyc09g007910.3	-1.28806	5.80385e-09	6.40651e-07	Phenylalanine ammonia-lyase (AHRD V3.3 *** PAL5_SOLLC)
Solyc07g048070.3	-1.28781	0.00196854	0.0243044	Auxin induced-like protein (AHRD V3.3 *** A0A0K9NX81_ZOSMR)
Solyc06g053620.3	-1.28755	2.32665e-06	9.89844e-05	phosphoenolpyruvate carboxylase kinase 2
Solyc05g051850.3	-1.28535	0.000377175	0.0064576	putative myo-inositol-1-phosphatase
Solyc07g062520.3	-1.28521	4.52955e-06	0.000169721	Cytochrome P450 (AHRD V3.3 *** A0A124SAX2_CYNCS)
Solyc12g088170.2	-1.28381	1.05789e-08	1.03861e-06	HXXXD-type acyl-transferase family protein, putative (AHRD V3.3 *** A0A061E8Z9_THECC)
Solyc02g084210.1	-1.2836	0.00279365	0.0315537	GDP-mannose 4,6 dehydratase 1 (AHRD V3.3 *** GMD1_ARATH)
Solyc04g076870.3	-1.28248	3.9959e-05	0.00103685	Glutamyl-tRNA reductase (AHRD V3.3 *** A0A0V0IMC1_SOLCH)
Solyc03g081320.3	-1.28087	2.25547e-06	9.65597e-05	StAR-related lipid transfer protein (AHRD V3.3 *** T2DNH6_PHAVU)
Solyc02g092215.1	-1.28076	4.93223e-05	0.00124501	Galactosyl transferase GMA12/MNN10 family protein (AHRD V3.3 *** AT2G22900.1)
Solyc01g005000.3	-1.28072	6.50305e-07	3.42864e-05	Glutamate decarboxylase (AHRD V3.3 *** B1Q3F2_SOLLC)
Solyc06g049050.3	-1.27945	6.97e-05	0.00165698	expansin 2
Solyc04g016330.3	-1.27924	0.00114647	0.0156107	Glycerol-3-phosphate dehydrogenase [NAD(+)] (AHRD V3.3 *** K4BQD3_SOLLC)
Solyc02g064770.3	-1.27799	3.16782e-08	2.53687e-06	Sigma factor sigb regulation protein rsbq, putative (AHRD V3.3 *** B9SG47_RICCO)
Solyc07g043390.3	-1.27017	1.73108e-06	7.78645e-05	Cellulose synthase (AHRD V3.3 *** A0A118J5T2_CYNCS)
Solyc11g010850.2	-1.26484	2.13624e-06	9.24243e-05	1-deoxy-D-xylulose 5-phosphate synthase (AHRD V3.3 *** B6E973_STERE)
Solyc03g120090.1	-1.26378	0.0029022	0.0324567	Pyridoxin biosynthesis protein PDX1, putative (AHRD V3.3 *** B9RQN9_RICCO)
Solyc12g056930.2	-1.26294	0.000185668	0.00365977	sulfate transporter 2
Solyc10g083675.1	-1.26228	3.66904e-06	0.000143811	Glucomannan 4-beta-mannosyltransferase 9 (AHRD V3.3 *** A0A0B2NZ07_GLYSO)
Solyc06g065380.3	-1.26168	0.00079699	0.0117089	Calcium-dependent protein kinase (AHRD V3.3 *** H6UM40_TOBAC)
Solyc07g040710.3	-1.26131	0.00192164	0.0238843	Calmodulin binding protein, putative (AHRD V3.3 *** B9RK85_RICCO)
Solyc10g080690.2	-1.25983	0.000116328	0.00250057	Patatin (AHRD V3.3 *** K4D2V9_SOLLC)
Solyc03g117050.3	-1.2595	6.61075e-05	0.00158821	NOD26-like intrinsic protein 6.1
Solyc03g119580.1	-1.25727	0.00287347	0.0321882	Solanum lycopersicum Cytokinin Response Factor 9
Solyc07g065920.3	-1.25713	0.00203957	0.0249103	DUF2431 domain protein (AHRD V3.3 *-* G7IY67_MEDTR)
Solyc08g016150.1	-1.25544	4.26944e-05	0.00110362	LOW QUALITY:Avr9/Cf-9 rapidly elicited protein 180 (AHRD V3.3 *** Q9FQZ1_TOBAC)
Solyc01g010700.3	-1.25483	2.84251e-07	1.72246e-05	SNF1-related kinase regulatory subunit gamma 1 (AHRD V3.3 *** G7KB20_MEDTR)
Solyc03g115980.1	-1.24941	4.12687e-06	0.00015931	Geranylgeranyl reductase (AHRD V3.3 *** A0A097P6G1_SOLHA)
Solyc12g009270.1	-1.24865	0.00430649	0.0440328	Plant invertase/pectin methylesterase inhibitor superfamily protein (AHRD V3.3 *** A0A061GSW0_THECC)
Solyc11g066060.2	-1.24826	6.31383e-05	0.00152948	heat shock protein 70 (AHRD V3.3 *** AT3G12580.1)
Solyc08g068600.3	-1.24768	0.000102721	0.00227266	Aromatic amino acid decarboxylase 1B (AHRD V3.3 *** Q1KSC5_SOLLC)
Solyc10g079930.1	-1.2476	0.000263224	0.00482956	Glycosyltransferase (AHRD V3.3 *** K4D2N4_SOLLC)
Solyc03g118710.3	-1.24738	5.02668e-06	0.000183631	C2-domain ABA-related family protein
Solyc08g081790.2	-1.24411	0.00312968	0.0344535	Dirigent protein (AHRD V3.3 *** K4CPH5_SOLLC)
Solyc03g098320.3	-1.24258	0.00220289	0.0263533	Myb transcription factor (AHRD V3.3 *** A0A072UBN0_MEDTR)
Solyc10g085400.2	-1.24039	4.0357e-06	0.000156292	D-alanine-D-alanine ligase family (AHRD V3.3 *** AT3G08840.2)
Solyc11g066680.1	-1.24002	2.911e-05	0.000805494	Glycosyltransferase (AHRD V3.3 *** K4D9S5_SOLLC)
Solyc01g099880.3	-1.2388	0.00252975	0.0292691	Bidirectional sugar transporter SWEET (AHRD V3.3 *** K4B122_SOLLC)
Solyc03g111550.3	-1.23835	4.18584e-06	0.000160977	GDSL esterase/lipase (AHRD V3.3 *** A0A0B2PXL8_GLYSO)
Solyc01g005280.3	-1.23727	0.0013455	0.0178003	Sec14p-like phosphatidylinositol transfer family protein (AHRD V3.3 *** AT1G14820.3)
Solyc12g100030.2	-1.23397	0.00292563	0.032665	LOW QUALITY:Leucine-rich-repeat receptor-like protein (AHRD V3.3 *** A0A097BR55_GOSBA)
Solyc03g117840.3	-1.23263	0.000383299	0.00654461	Negative regulator of sporulation MDS3 (AHRD V3.3 *** A0A0B0N6H6_GOSAR)
Solyc01g087240.3	-1.23099	1.11222e-07	7.69919e-06	nuclear transcription factor Y subunit A-9
Solyc07g043420.3	-1.23039	2.96235e-06	0.000121129	2-oxoglutarate-dependent dioxygenase 2
Solyc09g082230.1	-1.22942	0.0003612	0.00622978	LOW QUALITY:N-acetyltransferase, putative (AHRD V3.3 *** B9RTP4_RICCO)
Solyc06g006000.3	-1.2291	0.000235656	0.00443124	Maternal effect embryo arrest 59 (AHRD V3.3 *** A0A061GXA8_THECC)
Solyc07g052910.3	-1.22624	0.000435291	0.00726232	transmembrane protein, putative (DUF1218) (AHRD V3.3 *** AT4G21310.1)
Solyc07g047710.3	-1.22415	2.41995e-05	0.000698978	Glucan endo-1,3-beta-glucosidase-like protein (AHRD V3.3 *** G7JMV2_MEDTR)
Solyc02g065530.3	-1.22373	0.000237299	0.00445394	Hexosyltransferase (AHRD V3.3 *** K4B6Y5_SOLLC)
Solyc01g089880.3	-1.22334	7.56421e-05	0.0017755	LOW QUALITY:PRA1 family protein (AHRD V3.3 *** K4AYS9_SOLLC)
Solyc10g086280.2	-1.22319	7.90971e-06	0.000269656	Heavy metal transport/detoxification superfamily protein (AHRD V3.3 *** AT5G03380.1)
Solyc07g047850.3	-1.22304	9.03094e-07	4.48713e-05	Chlorophyll a-b binding protein, chloroplastic (AHRD V3.3 *** CB23_ORYSI)
Solyc10g009380.3	-1.22269	0.00350809	0.0377842	arginine N-methyltransferase, putative (DUF688) (AHRD V3.3 --* AT2G30990.5)
Solyc06g084420.1	-1.22238	6.05278e-05	0.00148029	Leucine-rich repeat receptor-like kinase (AHRD V3.3 *** A0A0K9PKL2_ZOSMR)
Solyc04g076860.3	-1.22203	0.000823303	0.0119748	Zinc finger (C3HC4-type RING finger) family protein (AHRD V3.3 *** AT5G49665.1)
Solyc08g062490.3	-1.22158	0.0010298	0.0143058	WRKY transcription factor 50
Solyc05g056450.3	-1.22108	0.00315595	0.0346452	Eukaryotic aspartyl protease family protein (AHRD V3.3 *** AT2G03200.1)
Solyc10g009020.3	-1.21955	0.000273805	0.00497897	RING finger protein (AHRD V3.3 *** A0A0B0PIZ1_GOSAR)
Solyc02g036370.3	-1.21918	0.00382381	0.04048	Myb family transcription factor
Solyc09g010210.3	-1.21816	0.000102568	0.00227175	endo-1,4-beta-glucanase precursor (Cel2)
Solyc02g072520.3	-1.21791	1.66796e-07	1.08476e-05	Receptor kinase, putative (AHRD V3.3 *** A0A061GFM9_THECC)
Solyc05g032710.3	-1.21631	0.00471859	0.0467986	3-hydroxyisobutyryl-CoA hydrolase-like protein (AHRD V3.3 *** A0A072TX02_MEDTR)
Solyc10g075160.1	-1.21416	6.97929e-06	0.000241157	Ferredoxin (AHRD V3.3 *** A0A0K0PY61_NICBE)
Solyc11g010500.1	-1.21378	1.34297e-05	0.000422569	Mitochondrial carrier protein (AHRD V3.3 *** A0A0K9PSM6_ZOSMR)
Solyc10g083670.2	-1.21284	3.33677e-07	1.94686e-05	Cellulose synthase-like protein (AHRD V3.3 *** L0ASI8_POPTO)
Solyc02g085020.3	-1.21211	8.05103e-05	0.00186195	dihydroflavonol 4-reductase
Solyc05g056050.3	-1.21207	1.15295e-06	5.5529e-05	Chlorophyll a-b binding protein, chloroplastic (AHRD V3.3 *** K4C2T0_SOLLC)
Solyc09g075580.1	-1.21194	0.000409332	0.00689116	LOW QUALITY:CheY-like two-component responsive regulator family protein (AHRD V3.3 --* AT4G18020.9)
Solyc02g069450.3	-1.21101	3.34419e-05	0.00089387	Photosystem I reaction center subunit III (AHRD V3.3 *** I3SN70_MEDTR)
Solyc03g093800.1	-1.20932	0.00036475	0.00628041	glycine-rich protein (AHRD V3.3 *-* AT5G61660.1)
Solyc12g013620.2	-1.20859	0.00128898	0.0171929	jasmonic acid 2
Solyc12g006460.2	-1.20786	2.47611e-06	0.000104689	Cytochrome P450 (AHRD V3.3 *** A0A124SDJ5_CYNCS)
Solyc09g014520.3	-1.20536	4.56935e-06	0.000170899	Chlorophyll a-b binding protein, chloroplastic (AHRD V3.3 *** K4CRS9_SOLLC)
Solyc02g068680.1	-1.20361	0.00435997	0.0444508	LOW QUALITY:Cysteine/Histidine-rich C1 domain family protein (AHRD V3.3 *** A0A061G339_THECC)
Solyc07g043490.1	-1.20184	1.74934e-06	7.81107e-05	UDP-Gal:Tomatidine Galactosyltransferase
Solyc08g014430.3	-1.20096	0.000802728	0.0117593	Formin-like protein (AHRD V3.3 *** K4CJ74_SOLLC)
Solyc03g043700.3	-1.20053	0.00224846	0.0267456	U-box domain-containing protein (AHRD V3.3 *** A0A0K9PMJ3_ZOSMR)
Solyc01g100310.2	-1.20001	0.0028271	0.0318084	Calmodulin-binding protein (AHRD V3.3 *** A0A0K9P385_ZOSMR)
Solyc03g007650.1	-1.19984	0.000209333	0.00402523	LOW QUALITY:DnaJ like protein (AHRD V3.3 *** Q9FEW7_SOLLC)
Solyc04g072310.3	-1.19943	0.000983719	0.013816	Elicitor peptide 1 (AHRD V3.3 --* A0A087GE76_ARAAL)
Solyc06g008580.3	-1.19921	0.00426664	0.0436737	auxin-regulated IAA22
Solyc03g113210.3	-1.19788	5.73357e-06	0.000204337	Mitochondrial outer membrane porin (AHRD V3.3 *** VDAC1_WHEAT)
Solyc01g104750.3	-1.19782	0.00408236	0.0423823	WAT1-related protein (AHRD V3.3 *** K4B247_SOLLC)
Solyc08g080040.3	-1.19731	3.05943e-05	0.000837488	Anthocyanidin synthase (AHRD V3.3 *** A0A0A1E1Z9_9SOLA)
Solyc09g065610.2	-1.19375	0.00226287	0.0268507	Bax inhibitor (AHRD V3.3 *-* A0A0K1ETI6_TECGR)
Solyc04g077150.3	-1.19372	5.05678e-07	2.78341e-05	Ergosterol biosynthetic protein 28 (AHRD V3.3 *** A0A0B2RYC5_GLYSO)
Solyc02g077330.3	-1.19354	8.2567e-08	5.86775e-06	GDSL esterase/lipase family (AHRD V3.3 *** A0A151SAY8_CAJCA)
Solyc03g116730.3	-1.19132	0.00363628	0.038898	fatty acid desaturase 5 (AHRD V3.3 *** AT3G15850.1)
Solyc07g065930.3	-1.19017	0.000706301	0.0106973	BTB/POZ domain-containing protein (AHRD V3.3 *** A0A097PQ10_SOLLC)
Solyc02g069460.3	-1.18868	6.77999e-05	0.00162314	Photosystem I reaction center subunit III (AHRD V3.3 *** I3SN70_MEDTR)
Solyc07g019460.3	-1.18836	1.18149e-05	0.000379359	NADPH--cytochrome P450 reductase (AHRD V3.3 *** K4CCQ8_SOLLC)
Solyc04g079050.2	-1.18744	5.21854e-07	2.84181e-05	Glycosyltransferase (AHRD V3.3 *** M1AUC6_SOLTU)
Solyc02g072540.3	-1.18466	7.64695e-05	0.00178876	Non-specific serine/threonine protein kinase (AHRD V3.3 *** A0A0V0IFU0_SOLCH)
Solyc04g077690.2	-1.18391	0.00311168	0.0343065	LOW QUALITY:At4g33800-like protein (AHRD V3.3 *** A0A068F620_BRANA)
Solyc09g007900.3	-1.18385	5.77047e-07	3.08478e-05	Phenylalanine ammonia-lyase (AHRD V3.3 *** PAL5_SOLLC)
Solyc01g096300.3	-1.18265	0.000855445	0.0123282	Ubiquitin-specific protease family C19-related protein (AHRD V3.3 *-* AT4G22290.1)
Solyc11g056680.1	-1.18254	1.87253e-06	8.2948e-05	Leucine-rich repeat receptor-like protein kinase family (AHRD V3.3 *** A0A0K9PVU5_ZOSMR)
Solyc10g006230.3	-1.1825	5.01737e-05	0.00126338	Chlorophyll a-b binding protein, chloroplastic (AHRD V3.3 *** A0A0V0HM25_SOLCH)
Solyc04g015520.3	-1.18011	2.09017e-06	9.06228e-05	Remorin family protein (AHRD V3.3 *** A0A061F452_THECC)
Solyc04g078900.3	-1.1793	8.79248e-05	0.00199501	ABA 8'-hydroxylase
Solyc04g005050.1	-1.17866	2.43238e-05	0.000700586	matrix metalloproteinase
Solyc09g008840.3	-1.17828	1.41356e-05	0.000440706	Pyruvate kinase family protein (AHRD V3.3 *** AT3G52990.1)
Solyc04g082220.2	-1.17761	3.26445e-06	0.000130202	Amino acid transporter, putative (AHRD V3.3 *** B9R8J4_RICCO)
Solyc08g075940.3	-1.1776	0.0034228	0.036963	DNA-directed RNA polymerase subunit beta (AHRD V3.3 *** K4CMW1_SOLLC)
Solyc02g081730.3	-1.17695	1.75186e-06	7.81107e-05	Reticulon-like protein (AHRD V3.3 *** A0A0V0IQH2_SOLCH)
Solyc02g085010.1	-1.1766	7.76737e-06	0.000265247	histone-lysine N-methyltransferase, H3 lysine-9 specific SUVH3-like protein (AHRD V3.3 --* AT1G17770.1)
Solyc11g018680.1	-1.17659	0.000751817	0.0112228	ABC transporter family protein (AHRD V3.3 *-* B9IQI5_POPTR)
Solyc02g084720.3	-1.17599	1.03504e-06	5.06873e-05	beta-galactosidase 6
Solyc02g079520.2	-1.17596	0.000973344	0.013727	Calcium-binding EF-hand protein (AHRD V3.3 *** G7ILC0_MEDTR)
Solyc06g074090.3	-1.17503	1.49725e-05	0.000464671	Sterol delta-7 reductase (AHRD V3.3 *** Q6S5A3_TROMA)
Solyc04g080290.3	-1.1748	3.22046e-07	1.8898e-05	Sec14p-like phosphatidylinositol transfer family protein (AHRD V3.3 *** AT1G75170.2)
Solyc07g043395.1	-1.17402	1.30024e-05	0.0004123	Cellulose synthase-like protein (AHRD V3.3 *-* A0A072TVD1_MEDTR)
Solyc03g093550.1	-1.17257	4.45492e-05	0.00114577	Ethylene-responsive transcription factor (AHRD V3.3 *** M4WYH8_GOSHI)
Solyc04g070980.3	-1.17167	4.53202e-05	0.00116267	cycloartenol synthase 1
Solyc02g068140.3	-1.17157	1.64243e-06	7.52017e-05	Major facilitator superfamily protein (AHRD V3.3 *** AT3G01930.2)
Solyc05g015880.3	-1.17077	0.000250885	0.00464069	regulator of nonsense transcript protein (AHRD V3.3 *** AT5G14090.1)
Solyc01g010720.3	-1.17068	0.00223469	0.0266402	Carboxypeptidase (AHRD V3.3 *** K4ATR5_SOLLC)
Solyc05g007140.3	-1.17	2.19898e-06	9.47373e-05	Protein kinase (AHRD V3.3 *** Q2HTW4_MEDTR)
Solyc08g082110.3	-1.16835	7.00406e-05	0.00166121	WRKY transcription factor 54
Solyc04g081870.3	-1.16787	0.000140045	0.00292419	Expansin A11
Solyc02g070940.1	-1.16752	1.6787e-06	7.6349e-05	Chlorophyll a-b binding protein, chloroplastic (AHRD V3.3 *** Q41422_SOLTU)
Solyc04g070987.1	-1.16454	1.38747e-06	6.51343e-05	Terpene cyclase/mutase family member (AHRD V3.3 *-* B1PLH3_SOLLC)
Solyc05g010080.3	-1.16115	0.0008143	0.0118862	Chaperone DnaJ-domain superfamily protein (AHRD V3.3 --* AT1G62970.1)
Solyc10g048030.2	-1.16056	3.34224e-06	0.000132786	Major latex-like protein (AHRD V3.3 *** B5THI3_PANGI)
Solyc10g078930.2	-1.16031	0.000741276	0.0110898	Activator of 90 kDa heat shock ATPase (AHRD V3.3 *** A0A0B0MWI3_GOSAR)
Solyc06g053625.1	-1.16015	0.0004052	0.00683851	Phosphoenolpyruvate carboxylase kinase 2 (AHRD V3.3 *-* Q84JP7_SOLLC)
Solyc11g007330.2	-1.15971	0.000665717	0.0101985	RAB6-interacting golgin (DUF662) (AHRD V3.3 *** AT2G27740.1)
Solyc05g009990.3	-1.15938	0.000676879	0.0103385	Leucine-rich repeat family protein (AHRD V3.3 *** A0A061ECS2_THECC)
Solyc09g007940.3	-1.15871	4.25454e-07	2.37382e-05	Adenosine kinase, putative (AHRD V3.3 *** B9T0A9_RICCO)
Solyc02g069260.3	-1.15556	0.000425433	0.00711529	Argonaute2a
Solyc03g115900.3	-1.15463	2.20801e-05	0.000645063	chlorophyll a-b binding protein CAB11
Solyc12g006470.2	-1.15351	4.79328e-06	0.000176367	viroid RNA-binding protein
Solyc07g065900.3	-1.15217	0.000209283	0.00402523	fructose-bisphosphate aldolase, cytoplasmic isozyme 1
Solyc08g068680.3	-1.15187	0.00019776	0.00384249	aromatic amino acid decarboxylase 1A
Solyc12g009200.2	-1.15182	1.58497e-06	7.33937e-05	Chlorophyll a-b binding protein, chloroplastic (AHRD V3.3 *** K4DC08_SOLLC)
Solyc02g069060.3	-1.15071	0.00263399	0.0300495	Phloem protein 2 (AHRD V3.3 *** D0R6I7_MALDO)
Solyc02g070820.1	-1.14885	0.00323176	0.0352353	LOW QUALITY:Avr9/Cf-9 rapidly elicited protein 180 (AHRD V3.3 *** Q9FQZ1_TOBAC)
Solyc10g084300.1	-1.14863	0.000265754	0.00486723	LOW QUALITY:DnaJ like protein (AHRD V3.3 *** Q9FEW7_SOLLC)
Solyc10g055200.1	-1.14817	0.000284218	0.00512723	Dirigent protein (AHRD V3.3 *** K4D1B3_SOLLC)
Solyc12g009800.2	-1.14541	0.00195991	0.0242241	Purple acid phosphatase (AHRD V3.3 *** K4DC68_SOLLC)
Solyc03g119860.3	-1.14069	2.93954e-06	0.000120781	Peptidyl-prolyl cis-trans isomerase (AHRD V3.3 *** G7JRX9_MEDTR)
Solyc06g072350.3	-1.1385	4.1807e-06	0.000160977	CASP-like protein (AHRD V3.3 *** K4C8V5_SOLLC)
Solyc06g006110.3	-1.13583	2.23572e-05	0.000651293	vacuolar cation/proton exchanger (AHRD V3.3 *** AT1G55720.2)
Solyc11g008540.2	-1.1326	6.78596e-06	0.000236478	Dicer-like 2b
Solyc06g065100.3	-1.13104	0.000282852	0.00510709	R2R3MYB transcription factor 3
Solyc02g090890.3	-1.12993	1.48233e-05	0.00046074	zeaxanthin epoxidase
Solyc02g063390.3	-1.12678	1.22514e-05	0.000391528	3-oxo-5-alpha-steroid 4-dehydrogenase (AHRD V3.3 *** G7ZZ33_MEDTR)
Solyc07g018240.1	-1.12614	1.60438e-06	7.39573e-05	LOW QUALITY:GNS1/SUR4 membrane protein (AHRD V3.3 *** A0A103XMP3_CYNCS)
Solyc06g074200.3	-1.12004	3.1746e-05	0.000860937	photosystem I subunit O (AHRD V3.3 *** AT1G08380.1)
Solyc09g075210.3	-1.11923	1.20481e-06	5.73835e-05	Late embryogenesis abundant protein Lea5 (AHRD V3.3 *** F2VPP8_SOLNI)
Solyc04g008260.3	-1.11865	2.7786e-05	0.000776222	PURPLE ACID PHOSPHATASE family protein (AHRD V3.3 *** U5G823_POPTR)
Solyc01g067890.3	-1.11858	2.69178e-05	0.000759821	1-D-deoxyxylulose 5-phosphate synthase
Solyc07g063690.1	-1.11855	0.000111196	0.0024234	Calcium-binding family protein (AHRD V3.3 *** B9I910_POPTR)
Solyc08g081220.1	-1.11812	5.47998e-07	2.95926e-05	Cytochrome P450 (AHRD V3.3 *** A0A103XJH9_CYNCS)
Solyc09g097805.1	-1.11772	2.05279e-06	8.95728e-05	Glycine rich protein (AHRD V3.3 *** Q94CG1_TOBAC)
Solyc10g007280.3	-1.11633	6.1175e-07	3.25327e-05	P-loop containing nucleoside triphosphate hydrolases superfamily protein (AHRD V3.3 *** AT3G50940.1)
Solyc02g090930.3	-1.11445	0.00354895	0.0381036	Lipase (AHRD V3.3 *** A0A0B2PU23_GLYSO)
Solyc09g059650.3	-1.11397	0.00107839	0.0148464	Vacuolar iron transporter family protein (AHRD V3.3 --* A0A061DZC1_THECC)
Solyc04g054190.3	-1.11348	2.04597e-05	0.000603767	ABC1 protein (AHRD V3.3 *** D2XP29_MAIZE)
Solyc04g070983.1	-1.11338	5.9942e-05	0.00146772	Terpene cyclase/mutase family member (AHRD V3.3 *** K4BT90_SOLLC)
Solyc07g005510.3	-1.11191	6.5376e-05	0.00157434	Omega-6 fatty acid desaturase (AHRD V3.3 *** U3MY72_SOLAC)
Solyc02g094330.3	-1.11081	3.95114e-05	0.00103048	Pollen Ole e 1 allergen/extensin (AHRD V3.3 *-* A0A103XVX8_CYNCS),Pfam:PF01190
Solyc06g073290.1	-1.10961	2.70155e-05	0.000759894	Tetrapyrrole-binding family protein (AHRD V3.3 *** B9HH58_POPTR)
Solyc08g006930.3	-1.10822	4.31594e-06	0.000164126	Photosystem I reaction center subunit psaK (AHRD V3.3 *** W9SCM1_9ROSA)
Solyc04g050050.3	-1.1048	0.000800182	0.0117473	SUN-like protein 13
Solyc02g070500.1	-1.10448	1.77336e-05	0.000535706	LOW QUALITY:DUF538 family protein (Protein of unknown function, DUF538) (AHRD V3.3 *** AT4G24130.1)
Solyc08g080540.3	-1.10312	0.000605102	0.00947606	SolycHsfB2b
Solyc09g082660.3	-1.10184	0.00444158	0.0450504	Caffeoyl-CoA O-methyltransferase (AHRD V3.3 *** Q2YHM9_PLAMJ)
Solyc02g081170.3	-1.10118	0.00422009	0.0434251	plastid lipid associated protein CHRC
Solyc07g006480.3	-1.10016	0.000344752	0.00601211	Receptor-like kinase (AHRD V3.3 *** D4QD70_DIACA)
Solyc10g006700.1	-1.09784	0.000662616	0.0101985	Calcium-binding family protein (AHRD V3.3 *** B9I910_POPTR)
Solyc10g079110.2	-1.09571	5.31183e-05	0.00132511	1-acyl-sn-glycerol-3-phosphate acyltransferase (AHRD V3.3 *** Q2Z1Y8_PRUMU)
Solyc05g041200.3	-1.09485	1.82585e-06	8.12182e-05	4-hydroxyphenylpyruvate dioxygenase (AHRD V3.3 *** K4C0A1_SOLLC)
Solyc08g081620.3	-1.09417	0.000831523	0.0120515	LEU13054 endo-1,4-beta-glucanase precursor
Solyc10g080550.2	-1.0936	0.00442483	0.0449326	Protein trichome birefringence (AHRD V3.3 *** TBR_ARATH)
Solyc04g007140.1	-1.09183	3.94143e-06	0.000153426	LOW QUALITY:zinc knuckle (CCHC-type) family protein (AHRD V3.3 --* AT5G20220.4)
Solyc01g102300.3	-1.09171	0.000807263	0.0118173	bHLH transcription factor 006
Solyc01g087040.2	-1.09011	2.31073e-06	9.85122e-05	PsbP-like (AHRD V3.3 *** A0A0U9HL69_KLEFL)
Solyc05g050090.3	-1.08968	4.62618e-05	0.00117942	Fatty acid/sphingolipid desaturase (AHRD V3.3 *** AT2G46210.1)
Solyc01g073680.3	-1.0896	7.28194e-06	0.000249924	Lipid transfer protein (AHRD V3.3 *** A0A072TPI6_MEDTR)
Solyc01g110440.4	-1.08931	0.000150444	0.00308456	arginine decarboxylase
Solyc09g090570.2	-1.08867	0.00239527	0.0280952	proton gradient regulation 5 (AHRD V3.3 *** AT2G05620.2)
Solyc03g097690.3	-1.08838	0.000885665	0.0126654	Kinase family protein (AHRD V3.3 *** D7MQB8_ARALL)
Solyc04g054990.3	-1.08535	0.000336018	0.00587988	PLAT domain-containing protein 1 (AHRD V3.3 *** PLAT1_ARATH)
Solyc07g032640.2	-1.08445	6.38717e-06	0.000223343	Oxygen-evolving enhancer protein 1 (AHRD V3.3 *** A0A1D3L5W7_SOLLC)
Solyc03g080100.3	-1.0836	0.000166484	0.00334952	Heavy metal transport/detoxification superfamily protein (AHRD V3.3 *-* AT5G24580.4)
Solyc12g099290.2	-1.08352	1.28692e-05	0.000408713	Aldehyde dehydrogenase (AHRD V3.3 *** M1A0H0_SOLTU)
Solyc08g082370.1	-1.0794	0.00459291	0.0459764	LOW QUALITY:calpain-type cysteine protease family (AHRD V3.3 --* AT1G55350.6)
Solyc02g079740.1	-1.07923	1.55783e-05	0.00048055	U-box domain-containing family protein (AHRD V3.3 *** B9HYS7_POPTR)
Solyc09g091030.3	-1.07547	0.000267356	0.00488779	Beta-amylase 1
Solyc09g015770.3	-1.07513	0.00015008	0.00308051	WRKY transcription factor 81
Solyc01g005400.3	-1.07408	0.000329397	0.00578385	Caleosin-related family protein (AHRD V3.3 *** AT1G70670.1)
Solyc10g078410.2	-1.07392	0.00138336	0.0182374	F-box family protein (AHRD V3.3 *** AT2G32560.1)
Solyc02g088190.3	-1.07392	0.000225203	0.00427007	MYB-related transcription factor (AHRD V3.3 *** A0A059PRK4_SALMI)
Solyc09g014990.3	-1.07294	3.6522e-06	0.000143426	WRKY transcription factor 33
Solyc03g119590.1	-1.07195	0.000206695	0.00398693	LOW QUALITY:NIMIN2c protein (AHRD V3.3 *** A0FJY4_TOBAC)
Solyc01g105030.3	-1.06927	1.12233e-05	0.000362643	Chlorophyll a-b binding protein, chloroplastic (AHRD V3.3 *** A0A0V0HUB7_SOLCH)
Solyc10g081940.2	-1.06771	0.00441821	0.0448877	Exocyst complex component 7 (AHRD V3.3 *** A0A151RD29_CAJCA)
Solyc02g081330.4	-1.06655	0.000413736	0.00695383	phytoene synthase 2
Solyc12g015880.2	-1.06616	3.26998e-05	0.000879793	Heat shock protein 90-1
Solyc02g092070.3	-1.06587	0.00214923	0.025863	Growth-regulating factor (AHRD V3.3 *** A0A072VEY4_MEDTR)
Solyc07g053620.3	-1.06582	0.000343354	0.00599286	DnaJ like protein (t19-8 gene)
Solyc04g081900.3	-1.065	3.19861e-05	0.000864671	Cysteine/Histidine-rich C1 domain family protein (AHRD V3.3 --* AT2G44380.1)
Solyc06g082950.3	-1.06476	3.29646e-05	0.000883426	Photosystem I reaction center subunit XI (AHRD V3.3 *** A0A061DNS9_THECC)
Solyc06g075220.1	-1.0646	0.000297783	0.00532956	Fasciclin-like arabinogalactan protein (AHRD V3.3 *** G7L2R9_MEDTR)
Solyc12g055970.2	-1.06457	0.00166269	0.0212744	Endoglucanase (AHRD V3.3 *** Q93WY9_TOBAC)
Solyc10g074935.1	-1.06343	0.000775834	0.0114973	myosin (AHRD V3.3 --* AT4G33200.4)
Solyc10g007690.3	-1.06207	1.02523e-05	0.000336595	Chlorophyll a-b binding protein, chloroplastic (AHRD V3.3 *** K4CXU8_SOLLC)
Solyc12g098590.2	-1.06031	3.20688e-05	0.000865094	Glycosyltransferase (AHRD V3.3 *** K4DHN2_SOLLC)
Solyc06g084045.1	-1.05967	1.11278e-05	0.000360129	photosystem II reaction center W (AHRD V3.3 *** AT2G30570.1)
Solyc08g075280.3	-1.05781	3.61705e-06	0.00014232	Structural constituent of ribosome protein (AHRD V3.3 *** A0A072UL21_MEDTR)
Solyc07g055710.3	-1.05697	0.000386065	0.00658633	SolycHsfA4b
Solyc10g055760.2	-1.05666	0.00362244	0.0387703	NAC domain protein NAC6
Solyc07g048050.2	-1.05497	0.0014788	0.019247	Auxin-responsive family protein (AHRD V3.3 *** A0A061DLW5_THECC)
Solyc05g053760.3	-1.05457	0.00311297	0.0343065	Chaperone protein DNAj, putative (AHRD V3.3 *** B9SYM1_RICCO)
Solyc11g012040.2	-1.05225	0.00101088	0.0141006	Ubiquitin-specific protease family C19-related protein (AHRD V3.3 *** AT4G22290.1)
Solyc06g053140.3	-1.05136	4.30199e-06	0.000163901	Rhodanese-like domain-containing protein (AHRD V3.3 *** T1E126_SILLA)
Solyc12g006520.2	-1.04837	4.62812e-06	0.000172151	Terpene cyclase/mutase family member (AHRD V3.3 *** M1BMW2_SOLTU)
Solyc03g031530.3	-1.04784	0.0038048	0.0403415	Sulfite exporter TauE/SafE family protein (AHRD V3.3 *** AT1G61740.1)
Solyc09g061310.3	-1.0472	0.00143941	0.0187943	PPPDE putative thiol peptidase family protein (AHRD V3.3 *** AT3G07090.2)
Solyc01g090340.2	-1.04654	4.62418e-05	0.00117942	Ethylene-responsive transcription factor, putative (AHRD V3.3 *** B9RD03_RICCO)
Solyc07g005390.3	-1.0465	1.40437e-05	0.000439182	aldehyde dehydrogenase 11A3 (AHRD V3.3 *** AT2G24270.3)
Solyc11g031960.2	-1.04636	9.33994e-05	0.00209825	Lipase, GDSL (AHRD V3.3 *** A0A103V493_CYNCS)
Solyc10g074790.2	-1.04597	8.2591e-05	0.00189931	Auxin efflux carrier family protein (AHRD V3.3 *** AT5G01990.1)
Solyc06g053830.3	-1.0423	0.00208641	0.0253309	auxin-regulated IAA7
Solyc09g063130.3	-1.04224	3.80548e-05	0.000998794	Photosystem I reaction center subunit IV (AHRD V3.3 *** A0A0K9P6J8_ZOSMR)
Solyc06g082535.1	-1.04093	0.000211483	0.00405893	cinnamate-4-hydroxylase (AHRD V3.3 *** AT2G30490.1)
Solyc10g006740.3	-1.04014	6.29443e-05	0.00152659	Calcium-binding family protein (AHRD V3.3 *** B9I910_POPTR)
Solyc01g021600.3	-1.03924	0.000204919	0.00396273	Dirigent protein (AHRD V3.3 *** K4AV41_SOLLC)
Solyc12g096870.1	-1.03907	9.14729e-05	0.0020595	Glycosyltransferase (AHRD V3.3 *** Q0PI14_VITLA)
Solyc06g068040.3	-1.03685	8.908e-05	0.00201898	Pectin lyase-like superfamily protein (AHRD V3.3 *** AT1G80170.1)
Solyc05g053330.3	-1.03609	0.00216642	0.0260238	MYB transcription factor (AHRD V3.3 *** Q39550_CRAPL)
Solyc01g005990.3	-1.03568	2.18863e-06	9.44906e-05	Lipid transfer protein (AHRD V3.3 *** A0A072TPI6_MEDTR)
Solyc11g044940.1	-1.03276	0.00443286	0.0449917	Kinase family protein (AHRD V3.3 *** A0A0K9P5Z4_ZOSMR)
Solyc12g005760.2	-1.03083	0.00029978	0.00535591	Peroxisome biogenesis protein 22 (AHRD V3.3 *** A0A0B2RXJ0_GLYSO)
Solyc03g033590.1	-1.02765	0.00506608	0.0494288	SAUR-like auxin-responsive protein family (AHRD V3.3 *** AT4G34760.1)
Solyc01g073640.3	-1.02696	5.23406e-05	0.00130826	alcohol dehydrogenase-3,Pfam:PF13561
Solyc01g111145.1	-1.02667	2.93027e-05	0.00080973	Proline-rich protein (AHRD V3.3 *-* O82066_SOLTU)
Solyc05g056070.3	-1.02621	2.43071e-05	0.000700586	photosystem 1 protein
Solyc08g068790.2	-1.02208	0.00425546	0.043603	Tyramine n-hydroxycinnamoyl transferase (AHRD V3.3 *** Q5D8C0_CAPAN)
Solyc10g007930.3	-1.02177	1.31517e-05	0.000416388	Cytochrome P450 (AHRD V3.3 *-* A0A103XS13_CYNCS)
Solyc01g079150.3	-1.02079	1.68581e-05	0.000514589	Boron transporter (AHRD V3.3 *** B6V758_VITVI)
Solyc06g063370.3	-1.0177	5.31446e-05	0.00132511	Type I (26 kD) CP29 polypeptide
Solyc03g115380.2	-1.01604	0.00107192	0.0148004	UDP-glucose 6-dehydrogenase family protein (AHRD V3.3 *** AT3G29360.2)
Solyc05g008940.3	-1.01405	1.02375e-05	0.000336595	Kinase family protein (AHRD V3.3 *** D7KAJ2_ARALL)
Solyc08g076880.3	-1.0139	0.00011333	0.0024568	Nodulin26-like intrinsic protein 31 (AHRD V3.3 --* K4C978_SOLLC)
Solyc09g061860.3	-1.01288	4.57968e-05	0.00117342	UDP-glucose:sterol 3-O-glucosyltransferase (AHRD V3.3 *** Q8H9B4_PANGI)
Solyc01g010220.3	-1.01274	0.00242114	0.0283173	LOW QUALITY:Retrovirus-related Pol polyprotein from transposon TNT 1-94 (AHRD V3.3 *-* A0A151RZV3_CAJCA)
Solyc08g005650.3	-1.01175	0.00078902	0.0116336	Cytochrome P450-1 (AHRD V3.3 *** K4CI56_SOLLC)
Solyc03g111120.3	-1.00976	0.000154735	0.00315353	Malate synthase (AHRD V3.3 *** M1B824_SOLTU)
Solyc10g054910.1	-1.00968	0.000164497	0.00332265	Peptidyl-prolyl cis-trans isomerase (AHRD V3.3 *** K4D184_SOLLC)
Solyc03g025410.3	-1.0089	6.54649e-06	0.000228523	NAD(P)-binding Rossmann-fold superfamily protein (AHRD V3.3 *-* AT4G23430.2)
Solyc04g081300.3	-1.00726	4.60569e-06	0.000171629	Endoglucanase (AHRD V3.3 *** K4BVK9_SOLLC)
Solyc06g082980.3	-1.00537	5.96132e-05	0.00146262	Sterol-8,7-isomerase (AHRD V3.3 *** Q2TU57_MAIZE)
