# Supplementary material for: Transcriptome and Metabolome Reprogramming in Tomato Plants by Trichoderma harzianum strain T22 Primes and Enhances Defense Responses Against Aphids
Source: Front Physiol. 2019 Jun 21;10:745. doi: 10.3389/fphys.2019.00745 (PMC6599157; doi:10.3389/fphys.2019.00745)
Supplement: Supplementary file 5 [file Table_5.XLSX]

## Sheet: 5A
Supplementary table 5. A) The table lists exclusive upregulated genes identified in San Marzano plants treated with Trichoderma T22 and infested by aphid (T22Aph). Genes ID, values of Log2 Fold Change, and gene description are indicated.
Gene ID	logFC	Gene description
Solyc07g062670.1	7.21589	LOW QUALITY:Clavata3/ESR (CLE) gene family member (AHRD V3.3 --* A0A072TRR8_MEDTR)
Solyc10g076680.1	7.01281	2-oxoglutarate (2OG) and Fe(II)-dependent oxygenase superfamily protein (AHRD V3.3 *-* AT5G05600.1)
Solyc12g042800.2	6.07698	dsRNA-binding domain-like superfamily protein (AHRD V3.3 --* AT1G09700.1)
Solyc12g006730.1	4.84453	LOW QUALITY:glutathione S-transferase zeta 1 (AHRD V3.3 --* AT2G02390.2)
Solyc02g078665.1	4.58516	Hydroxyproline-rich glycoprotein family protein, putative (AHRD V3.3 --* A0A072UP10_MEDTR)
Solyc02g085800.1	4.44606	Alpha/beta-Hydrolases superfamily protein (AHRD V3.3 *** A0A061EB00_THECC)
Solyc05g005680.3	4.32895	Xyloglucan endotransglucosylase/hydrolase (AHRD V3.3 *** K4BW96_SOLLC)
Solyc10g076670.2	4.2912	2-oxoglutarate (2OG) and Fe(II)-dependent oxygenase superfamily protein (AHRD V3.3 *** AT5G05600.1)
Solyc12g006750.1	3.78079	glutathione S-transferase zeta 1 (AHRD V3.3 --* AT2G02390.2)
Solyc06g074420.1	3.72686	Cytochrome P450 family protein (AHRD V3.3 *** B9HQW0_POPTR)
Solyc09g057903.1	3.6792	Type I inositol-1,4,5-trisphosphate 5-phosphatase (AHRD V3.3 *-* A0A0K9NH83_ZOSMR)
Solyc12g044190.2	3.6759	Disease resistance protein (CC-NBS-LRR class) family protein (AHRD V3.3 *** A0A072U106_MEDTR)
Solyc06g007180.3	3.64234	asparagine synthetase 1
Solyc01g107100.3	3.55878	LOW QUALITY:beta-1,4-xylosidase (AHRD V3.3 *** AT3G19615.1)
Solyc02g091070.3	3.53813	Protein DETOXIFICATION (AHRD V3.3 *** K4BCQ6_SOLLC)
Solyc04g082440.3	3.50636	U-box domain-containing 15-like protein (AHRD V3.3 *** A0A0B0PZ68_GOSAR)
Solyc06g035940.3	3.50511	Homeobox leucine zipper protein (AHRD V3.3 *** A0A072TNH2_MEDTR)
Solyc04g080500.3	3.43729	Myb family transcription factor family protein (AHRD V3.3 *** B9H0R6_POPTR)
Solyc10g024490.2	3.4024	Peptide transporter, putative (AHRD V3.3 *** B9S1I2_RICCO)
Solyc10g084020.1	3.34657	SAUR-like auxin-responsive protein family, putative (AHRD V3.3 *** A0A061EU13_THECC)
Solyc12g056590.2	3.27892	Ethylene Response Factor D.2
Solyc12g008650.2	3.25645	Myo-inositol oxygenase (AHRD V3.3 *** C6K2L2_SOLLC)
Solyc08g074865.1	3.18668	GATA transcription factor-like protein (AHRD V3.3 --* A0A0X7YHI0_SOLTU)
Solyc09g015380.1	3.14953	Abscisic acid receptor (AHRD V3.3 *** G7KT83_MEDTR)
Solyc05g052890.3	3.0715	Cytochrome f (AHRD V3.3 --* CYF_PINTH)
Solyc07g063710.2	3.01087	Serine/threonine-protein kinase (AHRD V3.3 *** M1CC72_SOLTU)
Solyc04g007620.1	2.96391	LOW QUALITY:mediator of RNA polymerase II transcription subunit (AHRD V3.3 *** AT2G01300.1)
Solyc03g097820.2	2.86555	bHLH transcription factor 022
Solyc02g078660.3	2.82723	Hydroxyproline-rich glycoprotein family protein (AHRD V3.3 *-* AT1G61080.6)
Solyc12g005640.2	2.79403	R2R3MYB transcription factor 68
Solyc02g083880.3	2.78313	Gibberellin-regulated protein 2, putative (AHRD V3.3 *** B9SLF4_RICCO)
Solyc02g092517.1	2.71763	DNA mismatch repair protein mutL (AHRD V3.3 *-* A0A151THR9_CAJCA)
Solyc07g008290.3	2.70359	O-fucosyltransferase family protein (AHRD V3.3 *** AT3G21190.1)
Solyc11g010220.2	2.69631	Pentatricopeptide repeat-containing protein (AHRD V3.3 *** A0A118I7L5_CYNCS)
Solyc02g089510.3	2.68562	UDP-Glycosyltransferase superfamily protein (AHRD V3.3 --* AT3G22250.1)
Solyc00g071180.3	2.67068	multicystatin
Solyc06g065820.3	2.65166	Ethylene Response Factor H.1
Solyc04g078790.3	2.64477	basic helix-loop-helix (bHLH) DNA-binding superfamily protein (AHRD V3.3 *** AT3G50330.1)
Solyc04g008210.2	2.63397	ETAG-A3
Solyc11g006450.2	2.63167	RING/U-box superfamily protein (AHRD V3.3 *** A0A061FQW5_THECC)
Solyc02g062890.2	2.62327	polyol monosaccharide transporter 5
Solyc05g054380.2	2.60676	Major allergen d 1 (AHRD V3.3 *** Q8L6K9_MALDO)
Solyc02g070890.3	2.58291	Ontology_term=GO:0004675
Solyc03g113940.3	2.57914	Calmodulin binding protein-like protein (AHRD V3.3 *** AT5G62570.1)
Solyc02g089620.3	2.53437	proline dehydrogenase
Solyc01g080870.3	2.52994	Peptide transporter, putative (AHRD V3.3 *** B9SKJ1_RICCO)
Solyc01g097830.2	2.52051	Sulfate/thiosulfate import ATP-binding protein cysA (AHRD V3.3 *** A0A061F380_THECC)
Solyc01g006850.1	2.51885	Pentatricopeptide repeat-containing family protein (AHRD V3.3 *** B9H9M3_POPTR)
Solyc07g009180.1	2.51598	Disease resistance protein (AHRD V3.3 *** A0A103XDQ0_CYNCS)
Solyc02g086467.1	2.50427	Histone H4 (AHRD V3.3 --* A0A0D3DSU9_BRAOL)
Solyc06g068270.3	2.49255	2-oxoglutarate (2OG) and Fe(II)-dependent oxygenase superfamily protein (AHRD V3.3 *** AT1G49390.1)
Solyc11g045520.2	2.49075	1-AMINOCYCLOPROPANE-1-CARBOXYLATE OXIDASE-like protein
Solyc10g076180.1	2.4895	ovate family protein 20
Solyc05g054750.3	2.44141	Plant protein 1589 of unknown function (AHRD V3.3 *** AT3G55240.1)
Solyc01g111080.3	2.42426	Unknown protein (AHRD V3.3 )
Solyc07g052960.2	2.41695	GRAS family TF
Solyc09g089750.1	2.41413	2-oxoglutarate (2OG) and Fe(II)-dependent oxygenase superfamily protein (AHRD V3.3 *-* AT1G06650.2)
Solyc12g089330.2	2.3643	Calcium-dependent lipid-binding (CaLB domain) family protein (AHRD V3.3 *** AT1G20080.5)
Solyc11g006490.2	2.34366	Basic-leucine zipper (bZIP) transcription factor family protein (AHRD V3.3 *** AT2G42380.2)
Solyc04g079660.2	2.33188	Cytochrome P450 (AHRD V3.3 *** A0A103YCJ3_CYNCS)
Solyc08g075920.3	2.32987	Protein BREVIS RADIX (AHRD V3.3 *** A0A0B2R5Q1_GLYSO)
Solyc09g075540.1	2.32203	Protein COBRA, putative (AHRD V3.3 *** B9RZK6_RICCO)
Solyc02g077290.2	2.29096	glutamate receptor 1.2
Solyc07g039420.1	2.24932	Disease resistance protein (NBS-LRR class) family (AHRD V3.3 --* AT5G38350.1)
Solyc02g091620.2	2.24689	Nuclear pore complex protein (AHRD V3.3 --* AT1G55540.2)
Solyc02g088650.1	2.2424	Pentatricopeptide repeat-containing protein (AHRD V3.3 *** A0A0B2RWF1_GLYSO)
Solyc02g089495.1	2.23888	Eukaryotic translation initiation factor 3 subunit D (AHRD V3.3 --* M8BC43_AEGTA)
Solyc09g092520.3	2.23814	xyloglucan endotransglycosylase
Solyc07g009500.2	2.22424	Chitinase (AHRD V3.3 *-* Q9SQF7_BRAJU)
Solyc05g051583.1	2.22349	F-box family protein, putative (AHRD V3.3 *** A0A061FZW6_THECC)
Solyc03g119910.3	2.21826	Le3OH-23b-hydroxylase
Solyc12g098610.2	2.19457	Xyloglucan endotransglucosylase/hydrolase (AHRD V3.3 *** K4DHN4_SOLLC)
Solyc09g089740.3	2.17304	2-oxoglutarate (2OG) and Fe(II)-dependent oxygenase superfamily protein (AHRD V3.3 *** AT1G06620.1)
Solyc07g063740.2	2.16873	Ferredoxin-like protein (AHRD V3.3 *** G7J8F5_MEDTR)
Solyc09g090990.2	2.16283	PR10 protein (AHRD V3.3 *** K4CWC5_SOLLC)
Solyc01g087840.3	2.16185	Subtilisin-like protease (AHRD V3.3 *** O82006_SOLLC)
Solyc01g073810.2	2.15178	LOW QUALITY:Cysteine/Histidine-rich C1 domain family protein (AHRD V3.3 *** AT2G44380.1)
Solyc12g010940.1	2.15019	LOW QUALITY:DUF1685 family protein (AHRD V3.3 *** A0A072V475_MEDTR)
Solyc12g008600.2	2.13593	DUF1005 family protein (DUF1005) (AHRD V3.3 *** AT4G29310.1)
Solyc10g085310.1	2.13017	Abscisic acid receptor (AHRD V3.3 *** G7KT83_MEDTR)
Solyc03g098100.3	2.0818	NAD(P)H-dependent oxidoreductase (AHRD V3.3 *** B6TLR8_MAIZE)
Solyc11g067300.2	2.06966	ABC transporter B family protein (AHRD V3.3 *** G7IBR0_MEDTR)
Solyc11g044840.2	2.06248	Aspartate aminotransferase, putative (AHRD V3.3 *** B9T7N8_RICCO)
Solyc11g005970.1	2.05767	Pentatricopeptide repeat-containing protein (AHRD V3.3 *** A0A118JUV1_CYNCS)
Solyc03g111620.1	2.05102	LOW QUALITY:S-adenosyl-L-methionine-dependent methyltransferases superfamily protein (AHRD V3.3 *** AT1G24480.1)
Solyc02g092523.1	2.04987	DNA mismatch repair protein MLH3-like protein (AHRD V3.3 *-* A0A0X7YCF6_SOLTU)
Solyc08g077210.3	2.04005	inositol-1,4,5-triphosphate-5-phosphatase 1
Solyc09g090220.3	2.03657	Pentatricopeptide repeat-containing protein (AHRD V3.3 *** D7L3A6_ARALL)
Solyc03g116970.2	2.01096	Sister chromatid cohesion PDS5 B-B (AHRD V3.3 *-* A0A0B0PPN5_GOSAR)
Solyc06g066820.3	1.99012	Le3OH-13b-hydroxylase
Solyc09g092605.1	1.98618	Cytochrome P450, putative (AHRD V3.3 *-* A0A061FE03_THECC)
Solyc08g061270.1	1.93998	DUF1677 family protein (DUF1677) (AHRD V3.3 *** AT1G72510.2)
Solyc04g078800.3	1.93977	Lipase (AHRD V3.3 *** A0A0B2PU23_GLYSO)
Solyc07g051950.3	1.91638	S-type anion channel SLAH1 (AHRD V3.3 *** W9QIC7_9ROSA)
Solyc06g011350.3	1.9069	plasma membrane intrinsic protein 2.4
Solyc03g116540.1	1.90227	Pentatricopeptide repeat-containing protein, putative (AHRD V3.3 *** B9SY25_RICCO)
Solyc10g018120.2	1.9003	neuronal PAS domain protein (AHRD V3.3 *** AT2G40390.1)
Solyc02g071620.3	1.89325	GDSL-motif lipase/hydrolase family protein 1
Solyc11g044910.2	1.88928	Beta-D-xylosidase family protein (AHRD V3.3 *** B9HWX2_POPTR)
Solyc05g006040.3	1.88231	Serine/Threonine-kinase (AHRD V3.3 *-* AT1G10522.2)
Solyc03g006090.2	1.87194	PAS/LOV protein B (AHRD V3.3 --* AT2G02710.4)
Solyc09g097890.2	1.86387	Auxin induced-like protein (AHRD V3.3 *** E0Z5V6_PICSI)
Solyc09g014930.1	1.86066	Pentatricopeptide repeat superfamily protein, putative (AHRD V3.3 *** A0A061EQ92_THECC)
Solyc08g007080.3	1.8524	Type I inositol-1,4,5-trisphosphate 5-phosphatase (AHRD V3.3 *** G7JZV2_MEDTR)
Solyc03g116480.1	1.84691	LOW QUALITY:F-box only protein 6 (AHRD V3.3 *** A0A0B2SU90_GLYSO)
Solyc04g054290.2	1.84505	Pentatricopeptide repeat-containing family protein (AHRD V3.3 *** B9HFU9_POPTR)
Solyc01g112000.3	1.84181	expansin-like protein precursor 1
Solyc03g083170.3	1.84089	Gamma-irradiation and mitomycin c induced 1, putative isoform 3 (AHRD V3.3 *-* A0A061G1V8_THECC)
Solyc04g064590.2	1.83602	MAP kinase kinase kinase 33
Solyc07g005300.1	1.83392	LOW QUALITY:RING-finger, DEAD-like helicase, PHD and SNF2 domain-containing protein (AHRD V3.3 --* AT2G40770.3)
Solyc11g007890.2	1.83215	2-oxoglutarate (2OG) and Fe(II)-dependent oxygenase superfamily protein (AHRD V3.3 *** AT2G36690.2)
Solyc02g082150.1	1.81988	LOW QUALITY:root hair specific 4 (AHRD V3.3 *-* AT1G30850.1)
Solyc01g099415.1	1.81572	ATP-dependent DNA helicase Q-like SIM (AHRD V3.3 *-* A0A1D1ZDN4_9ARAE)
Solyc02g067600.1	1.81203	Dehydrin family protein (AHRD V3.3 --* AT1G20450.2)
Solyc07g014605.1	1.80511	Glutamate-1-semialdehyde 2,1-aminomutase 1, chloroplastic (AHRD V3.3 --* GSA1_ARATH)
Solyc05g052030.1	1.80378	ethylene response factor 4
Solyc02g088980.2	1.79211	LOW QUALITY:Protein kinase superfamily protein (AHRD V3.3 --* AT5G56890.1)
Solyc03g095980.3	1.79143	bHLH transcription factor 021
Solyc03g095370.3	1.78744	CLP protease regulatory subunit CLPX1, mitochondrial (AHRD V3.3 --* CLPX1_ARATH)
Solyc05g054870.3	1.78659	U4/U6 small nuclear Prp3-like ribonucleoprotein (AHRD V3.3 *-* G7IF06_MEDTR)
Solyc06g066770.1	1.76985	Kelch repeat-containing F-box family protein (AHRD V3.3 *** B9GEJ8_POPTR)
Solyc02g072393.1	1.75028	Receptor-kinase, putative (AHRD V3.3 *** B9RVA8_RICCO)
Solyc01g099430.3	1.74859	ATP-dependent DNA helicase (AHRD V3.3 --* C1N4S4_MICPC)
Solyc02g086460.3	1.74257	A-kinase anchor-like protein (AHRD V3.3 --* AT5G40450.2)
Solyc09g098100.3	1.73265	CC-NBS-LRR_Solyc09g098100
Solyc02g089040.3	1.73058	Unknown protein (AHRD V3.3 )
Solyc09g025230.3	1.7288	Phosphatidylinositol transfer protein (AHRD V3.3 *** A0A0K9NNU5_ZOSMR)
Solyc11g069960.2	1.72729	RLK-1
Solyc10g084990.2	1.71735	Phosphatidylinositol:ceramide inositolphosphotransferase (AHRD V3.3 *** IPCS_ORYSI)
Solyc01g079530.3	1.71109	RING/FYVE/PHD zinc finger superfamily protein (AHRD V3.3 *** AT1G02610.1)
Solyc09g065890.3	1.7093	Alpha/beta-Hydrolases superfamily protein (AHRD V3.3 *** A0A061DP20_THECC)
Solyc02g065230.3	1.70074	Cytochrome P450 (AHRD V3.3 *** Q8H0I6_PETHY)
Solyc12g006600.2	1.70002	Zinc finger protein-like protein (AHRD V3.3 *** Q3S345_GOSHI)
Solyc01g066160.1	1.69116	LOW QUALITY:WD40 domain-containing protein (AHRD V3.3 --* AT2G47410.6)
Solyc09g007860.3	1.68815	Calcium-dependent lipid-binding (CaLB domain) family protein (AHRD V3.3 *** AT5G04220.2)
Solyc03g083470.3	1.68556	Receptor-like kinase (AHRD V3.3 *** A0A072VF58_MEDTR)
Solyc08g007130.3	1.68201	Beta-amylase (AHRD V3.3 *** K4CIK0_SOLLC)
Solyc06g066080.1	1.67466	Pentatricopeptide repeat-containing protein (AHRD V3.3 *** A0A103XZP2_CYNCS)
Solyc03g051885.1	1.66582	WD repeat-containing protein RUP1 (AHRD V3.3 --* RUP1_ARATH)
Solyc09g074230.3	1.66578	SlSFP7
Solyc03g025585.1	1.66252	Tripeptidyl-peptidase 2 (AHRD V3.3 *-* A0A0B0NVF8_GOSAR)
Solyc04g081020.3	1.66022	Zinc finger, B-box (AHRD V3.3 *** A0A103XBE6_CYNCS)
Solyc09g066150.1	1.6526	Cytochrome P450, putative (AHRD V3.3 *** B9S4U5_RICCO)
Solyc05g009340.1	1.65001	LOW QUALITY:BnaC02g18280D protein (AHRD V3.3 *-* A0A078CZZ8_BRANA)
Solyc01g098520.3	1.63607	DNA mismatch repair protein mutL (AHRD V3.3 *-* A0A151THR9_CAJCA)
Solyc09g090440.1	1.6312	Pentatricopeptide repeat-containing protein (AHRD V3.3 *** A0A103Y2G7_CYNCS)
Solyc07g009410.3	1.62649	Kelch repeat-containing F-box family protein (AHRD V3.3 *** B9GJS6_POPTR)
Solyc01g080100.3	1.62502	LOW QUALITY:RING zinc finger protein, putative (AHRD V3.3 *** A0A072USX7_MEDTR)
Solyc09g065000.3	1.62375	Eukaryotic aspartyl protease family protein, putative (AHRD V3.3 *** A0A061DRU5_THECC)
Solyc11g006940.2	1.61928	Pentatricopeptide repeat superfamily protein (AHRD V3.3 *** A0A061ETI9_THECC)
Solyc08g014120.3	1.60402	ethylene responssive protein 33
Solyc03g117570.3	1.60313	Pentatricopeptide repeat-containing protein, putative (AHRD V3.3 *** B9RGM1_RICCO)
Solyc08g069040.3	1.60022	Peroxidase (AHRD V3.3 *** K4CMC4_SOLLC)
Solyc01g098530.3	1.5937	CTP synthase family protein (AHRD V3.3 *-* AT1G30820.1)
Solyc06g062290.1	1.58939	Glycosyltransferase (AHRD V3.3 *** K4C6W0_SOLLC)
Solyc04g064880.3	1.58775	Pathogen-related protein (AHRD V3.3 *** A0A1D1XC89_9ARAE)
Solyc05g014120.1	1.58696	LOW QUALITY:S-adenosyl-L-methionine-dependent methyltransferases superfamily protein (AHRD V3.3 *** AT1G24480.1)
Solyc12g088820.2	1.58655	Protein kinase family protein (AHRD V3.3 *** AT5G09890.1)
Solyc03g005330.1	1.58601	Non-specific serine/threonine protein kinase (AHRD V3.3 *** K4BDV7_SOLLC)
Solyc10g083890.2	1.58279	Carbonic anhydrase, putative (AHRD V3.3 *** B9S0D9_RICCO)
Solyc02g091020.2	1.57959	Nuclear pore complex Nup98-Nup96 (AHRD V3.3 *-* A0A0B0NW09_GOSAR)
Solyc12g014355.1	1.56913	Leucine-rich repeat transmembrane protein kinase (AHRD V3.3 *-* AT1G53430.1)
Solyc02g067610.1	1.56849	LOW QUALITY:DNA helicase INO80-like protein (AHRD V3.3 --* AT3G57300.2)
Solyc07g041735.1	1.56407	MOB kinase activator-like 1A (AHRD V3.3 *** MOB1A_MEDSF)
Solyc12g014350.2	1.56089	Receptor-like protein kinase (AHRD V3.3 *** B9I1R1_POPTR)
Solyc02g065220.3	1.55732	Cytochrome P450 (AHRD V3.3 *** A0A103Y530_CYNCS)
Solyc03g121890.1	1.55647	LOW QUALITY:Hydroxyproline-rich glycoprotein family protein, putative (AHRD V3.3 *** A0A061GCS5_THECC)
Solyc07g052980.3	1.55008	xyloglucan endotransglycosylase/hydrolase 16
Solyc04g080250.3	1.54547	Deoxyuridine 5'-triphosphate nucleotidohydrolase (AHRD V3.3 *** DUT_ARATH)
Solyc12g006575.1	1.54482	Pentatricopeptide repeat-containing family protein (AHRD V3.3 *** B9IKK7_POPTR)
Solyc08g006770.3	1.54031	2-oxoglutarate and Fe(II)-dependent oxygenase superfamily protein, putative (AHRD V3.3 *** A0A061E128_THECC)
Solyc02g082160.2	1.53935	Pentatricopeptide repeat superfamily protein (AHRD V3.3 *** A0A061F2D9_THECC)
Solyc05g054860.1	1.53257	Kinase, putative (AHRD V3.3 *** B9SGH1_RICCO)
Solyc11g069020.2	1.53204	Disease resistance protein (AHRD V3.3 *** A0A118JXS4_CYNCS)
Solyc04g051247.1	1.53199	Cytochrome P450 (AHRD V3.3 *** Q0PNH1_CAPCH)
Solyc11g068720.2	1.53113	Intracellular protein transporter USO1-like protein (AHRD V3.3 *** G7KAQ1_MEDTR)
Solyc02g080670.3	1.53065	L-ascorbate oxidase (AHRD V3.3 *** A0A0B0MPT8_GOSAR)
Solyc09g082400.2	1.53023	Pentatricopeptide repeat-containing protein, putative (AHRD V3.3 *** B9SPW3_RICCO)
Solyc02g082613.1	1.52569	Phototropic-responsive NPH3 family protein (AHRD V3.3 --* AT1G03010.3)
Solyc01g105070.3	1.51704	LECEVI16G peroxidase precursor
Solyc04g082420.3	1.51059	BTB/POZ domain-containing protein (AHRD V3.3 *** AT2G30600.6)
Solyc03g078490.3	1.50952	Glycosyltransferase (AHRD V3.3 *** K4BHS7_SOLLC)
Solyc01g099420.2	1.50819	Catalase (AHRD V3.3 *-* Q6T2D5_SOLTU)
Solyc00g227860.1	1.50733	UDP-glycosyltransferase (AHRD V3.3 *** A0A165XS50_DAUCA)
Solyc05g008990.3	1.4919	Kinase family protein (AHRD V3.3 *** D7KAJ2_ARALL)
Solyc10g079700.2	1.49157	Two-component response regulator (AHRD V3.3 *** A0A059T9P7_ROSCN)
Solyc03g005960.3	1.48305	protein kinase LESK1
Solyc07g006110.3	1.48173	Leucine-rich repeat protein kinase family protein (AHRD V3.3 *** AT2G23950.1)
Solyc04g081590.3	1.47865	Non-specific serine/threonine protein kinase (AHRD V3.3 *** K4BVN8_SOLLC)
Solyc02g078670.3	1.47731	COP1-interacting protein, putative (AHRD V3.3 *** A0A072VAF6_MEDTR)
Solyc02g072190.3	1.47721	WRKY transcription factor 79
Solyc05g054880.3	1.47241	U4/U6 small nuclear ribonucleoprotein Prp3 (AHRD V3.3 *** A0A0B0N7U9_GOSAR)
Solyc10g007900.3	1.46841	Cytochrome P450 (AHRD V3.3 *-* A0A124SAX2_CYNCS)
Solyc01g087570.2	1.4676	BnaA09g36760D protein (AHRD V3.3 *** A0A078EZT5_BRANA)
Solyc01g105450.3	1.46626	ABC transporter G family member (AHRD V3.3 *** A0A0K9NWI5_ZOSMR)
Solyc05g012850.2	1.46569	transmembrane protein (AHRD V3.3 *** AT3G11810.1)
Solyc10g083940.1	1.46068	Nodulin-like / Major Facilitator Superfamily protein (AHRD V3.3 *** A0A0K9NWX1_ZOSMR)
Solyc03g097230.1	1.45629	AIG2-like (avirulence induced gene) family protein (AHRD V3.3 *** AT3G02910.1)
Solyc06g072550.3	1.45504	CASP-like protein (AHRD V3.3 *** K4C8X5_SOLLC)
Solyc05g007490.3	1.45375	S-adenosyl-L-methionine-dependent methyltransferases superfamily protein (AHRD V3.3 *** AT1G26850.2)
Solyc04g078750.3	1.44651	Late embryogenesis abundant protein (AHRD V3.3 *** G7LCF7_MEDTR)
Solyc10g008515.1	1.44304	respiratory burst oxidase-like protein (AHRD V3.3 --* AT1G09090.2)
Solyc01g101070.3	1.43526	Pleiotropic drug resistance ABC transporter (AHRD V3.3 *** W0TSU1_ACAMN)
Solyc01g094330.3	1.43092	Variant surface glycoprotein ILTAT 1.23 (AHRD V3.3 *** A0A1D1YEL4_9ARAE)
Solyc12g040860.2	1.42719	Glucan endo-1,3-beta-glucosidase, putative (AHRD V3.3 *** A0A061FDC8_THECC)
Solyc05g015480.3	1.42059	Molybdenum cofactor sulfurase (AHRD V3.3 *** A0A1D1Y5S2_9ARAE)
Solyc12g088670.2	1.41861	cysteine protease CYP1
Solyc01g087970.3	1.41349	Carboxypeptidase (AHRD V3.3 *** K4AYI7_SOLLC)
Solyc07g052207.1	1.40799	Glycine-rich cell wall structural protein 1 (AHRD V3.3 --* GRP1_PETHY)
Solyc09g082870.2	1.40169	Calcium-transporting ATPase (AHRD V3.3 *** M1DTS0_SOLTU)
Solyc11g008080.2	1.39646	DUF1635 family protein (AHRD V3.3 *** A0A072VZ15_MEDTR)
Solyc01g044240.3	1.39532	Soluble inorganic pyrophosphatase 1 (AHRD V3.3 --* IPYR1_ARATH)
Solyc01g009430.3	1.39489	BnaA07g13420D protein (AHRD V3.3 *** A0A078ETL1_BRANA)
Solyc12g010410.2	1.39308	Homeobox protein knotted-1, putative (AHRD V3.3 *** B9RNZ6_RICCO)
Solyc01g091170.3	1.38921	arginase 2 ARG2
Solyc02g092537.1	1.38247	Acetyl-coenzyme A carboxylase carboxyl transferase subunit beta, chloroplastic (AHRD V3.3 --* ACCD_CITSI)
Solyc08g063090.2	1.38192	Sphingolipid delta-8 desaturase (AHRD V3.3 *** A4GK73_TOBAC)
Solyc10g005100.3	1.376	plasma-membrane associated cation-binding protein 1 (AHRD V3.3 *** AT4G20260.6)
Solyc05g052050.1	1.36997	DNA-binding protein Pti4
Solyc08g061970.3	1.36863	putative spermine synthase
Solyc02g092670.1	1.36461	Subtilisin-like protease (AHRD V3.3 *** A9XG40_TOBAC)
Solyc03g123630.3	1.36052	pectin methylesterase
Solyc01g104950.3	1.3598	LEXYL2
Solyc01g094790.3	1.35769	Cysteine synthase (AHRD V3.3 *** K4AZL9_SOLLC)
Solyc06g061170.3	1.35739	Mitochondrial carrier protein (AHRD V3.3 *** B1N662_SOLLC)
Solyc02g089490.3	1.35369	Plant Tudor-like RNA-binding protein (AHRD V3.3 --* AT4G32440.3)
Solyc09g009985.1	1.35005	2-oxoglutarate (2OG) and Fe(II)-dependent oxygenase superfamily protein (AHRD V3.3 *** AT1G06620.1)
Solyc11g069600.2	1.34774	Zinc finger (C3HC4-type RING finger) family protein (AHRD V3.3 *** AT5G60710.1)
Solyc08g077530.3	1.3455	Beta-amylase (AHRD V3.3 *** K4CNB2_SOLLC)
Solyc03g114130.1	1.34472	LOW QUALITY:NHL domain-containing protein, putative (AHRD V3.3 *-* A0A061EBN2_THECC)
Solyc02g091670.1	1.33687	Octicosapeptide/Phox/Bem1p domain-containing protein (AHRD V3.3 *-* T2DP86_PHAVU)
Solyc08g066430.1	1.33609	LOW QUALITY:Lachrymatory-factor synthase (AHRD V3.3 *** V5N862_PHAVU)
Solyc03g121440.3	1.33516	Kinase family protein (AHRD V3.3 *** U5GQI1_POPTR)
Solyc12g087870.2	1.33173	Purine permease-like protein (AHRD V3.3 *** G7J4H5_MEDTR)
Solyc09g047910.3	1.32831	lysine ketoglutarate reductase trans-splicing-like protein, putative (DUF707) (AHRD V3.3 *** AT4G18530.1)
Solyc12g009880.1	1.32035	LOW QUALITY:Serine-rich protein-related (AHRD V3.3 *** A0A061GN42_THECC)
Solyc01g081290.3	1.32028	Pentatricopeptide repeat-containing protein (AHRD V3.3 *** A0A103Y132_CYNCS)
Solyc02g077110.3	1.32008	alpha/beta-Hydrolases superfamily protein (AHRD V3.3 *** AT4G18550.2)
Solyc03g118790.2	1.31992	Pentatricopeptide repeat-containing protein, putative (AHRD V3.3 *** B9SU85_RICCO)
Solyc01g067620.3	1.3189	2-oxoglutarate (2OG) and Fe(II)-dependent oxygenase superfamily protein (AHRD V3.3 *** AT3G21420.1)
Solyc02g092570.1	1.31525	Transcription factor GRAS (AHRD V3.3 *** A0A103Y551_CYNCS)
Solyc05g012280.3	1.3145	Wall-associated receptor kinase-like 20 (AHRD V3.3 *** A0A0B0NFE1_GOSAR)
Solyc03g025600.3	1.31071	Pectinacetylesterase family protein (AHRD V3.3 *** AT5G23870.3)
Solyc12g099190.1	1.30859	LOW QUALITY:Invertase inhibitor (AHRD V3.3 *** C1KBP2_SOLTU)
Solyc11g006470.2	1.3068	Core-2/I-branching beta-1,6-N-acetylglucosaminyltransferase family protein (AHRD V3.3 *** AT5G22070.1)
Solyc05g007770.3	1.30456	NAC domain TF
Solyc02g089630.3	1.30428	Proline dehydrogenase (AHRD V3.3 *** A0A0H4CNX3_BETPL)
Solyc07g018390.2	1.29843	RING-H2 finger protein 2B (AHRD V3.3 --* AT2G01150.2)
Solyc04g057940.3	1.29565	Transducin/WD40 repeat-like superfamily protein (AHRD V3.3 *** A0A061EZ85_THECC)
Solyc03g116465.1	1.28265	heavy metal atpase 4 (AHRD V3.3 --* AT2G19110.3)
Solyc02g036350.3	1.28164	1-aminocyclopropane-1-carboxylate oxidase EF501822
Solyc01g112200.3	1.27919	Pentatricopeptide repeat-containing family protein (AHRD V3.3 *** B9MYZ7_POPTR)
Solyc06g005330.3	1.2782	R2R3MYB transcription factor 59
Solyc01g081240.3	1.27742	Pentatricopeptide repeat-containing protein (AHRD V3.3 *** A0A103Y130_CYNCS)
Solyc10g006870.1	1.27304	protein kinase family protein (AHRD V3.3 *** AT5G54380.1)
Solyc09g011330.2	1.27115	Serine/threonine-protein kinase (AHRD V3.3 *** M1C8X1_SOLTU)
Solyc00g049520.2	1.26996	LOW QUALITY:NAC domain protein 13 (AHRD V3.3 --* AT1G32870.2)
Solyc02g037495.1	1.25843	AMP-dependent synthetase and ligase family protein (AHRD V3.3 *** AT5G16340.1)
Solyc02g094190.3	1.25511	Major facilitator superfamily protein (AHRD V3.3 *** AT3G01930.2)
Solyc01g089850.3	1.25389	cyclinU4_1
Solyc05g056030.3	1.25082	Patatin (AHRD V3.3 *** K4C2S8_SOLLC)
Solyc09g092330.2	1.24821	UDP-glucuronate 4-epimerase 4 (AHRD V3.3 *** GAE4_ARATH)
Solyc06g068360.3	1.24457	Ethylene-responsive transcription factor (AHRD V3.3 *** W9RS58_9ROSA)
Solyc01g106690.3	1.2444	DUF1005 family protein (AHRD V3.3 *** G7J413_MEDTR)
Solyc02g079380.2	1.24439	Pentatricopeptide repeat-containing protein (AHRD V3.3 *** A0A0B2R2D6_GLYSO)
Solyc07g062220.3	1.23208	Trichome birefringence-like protein (AHRD V3.3 *** G7IKB9_MEDTR)
Solyc01g102310.3	1.22867	GRIP and coiled-coil domain-containing protein, putative (AHRD V3.3 *-* B9RFR9_RICCO)
Solyc03g007480.3	1.2278	myosin heavy chain-like protein (AHRD V3.3 *** AT5G53310.1)
Solyc03g113430.3	1.22176	Nitrate transporter NRT1-2 (AHRD V3.3 *** Q9FRU5_SOYBN)
Solyc03g093250.2	1.21834	Structural maintenance of chromosomes protein (AHRD V3.3 *** A0A068V0V7_COFCA)
Solyc04g080130.3	1.21666	Zinc finger protein (AHRD V3.3 *** K9P0T0_9ROSI)
Solyc06g073137.1	1.21196	RNA-binding ASCH domain protein (AHRD V3.3 *** A0A072VD16_MEDTR)
Solyc08g007970.3	1.20247	Myosin heavy chain-related protein, putative (AHRD V3.3 *** A0A061GCE0_THECC)
Solyc07g052203.1	1.20034	Unknown protein (AHRD V3.3 )
Solyc01g107520.3	1.20013	Plant basic secretory family protein (AHRD V3.3 *** B9GHT3_POPTR)
Solyc03g116460.3	1.19213	Aspartate racemase (AHRD V3.3 *** A0A0B2QLV5_GLYSO)
Solyc01g081440.3	1.18988	nuclear factor 1 A-type protein (DUF1005) (AHRD V3.3 *** AT5G17640.1)
Solyc03g007860.1	1.18757	Protein PAM68, chloroplastic (AHRD V3.3 *-* PAM68_ARATH)
Solyc02g084950.3	1.18511	Carboxyl methyltransferase (AHRD V3.3 *** A0A1B4Z3V4_9ROSA)
Solyc02g088390.3	1.17843	Blue copper protein, putative (AHRD V3.3 *** B9T3T7_RICCO)
Solyc01g111880.3	1.17807	MAP kinase kinase kinase 11
Solyc10g079860.2	1.17766	LEQB L.esculentum TomQ'b beta(1,3)glucanase
Solyc02g081390.3	1.17668	Amine oxidase family protein (AHRD V3.3 *** B9H3J5_POPTR)
Solyc03g083420.3	1.17656	OBP3-responsive protein 1 (AHRD V3.3 *** AT5G53450.1)
Solyc03g032020.3	1.17565	3-hydroxy-3-methylglutaryl coenzyme A reductase (AHRD V3.3 *** K4BFH3_SOLLC)
Solyc01g057680.3	1.17291	Leucine-rich receptor-like protein kinase family protein (AHRD V3.3 --* AT2G26330.1)
Solyc12g088040.2	1.17115	Kinase, putative (AHRD V3.3 *** A0A061FTR2_THECC)
Solyc01g087790.2	1.16802	LOW QUALITY:subtilisin-like serine protease family protein
Solyc03g007760.3	1.16741	P-loop containing nucleoside triphosphate hydrolases superfamily protein (AHRD V3.3 *** AT4G28000.1)
Solyc10g008490.3	1.16337	Phosphatase 2C family protein (AHRD V3.3 *** U5FGH9_POPTR)
Solyc09g097810.3	1.1568	SAR8.2 (AHRD V3.3 *** Q9SEM2_CAPAN)
Solyc01g087560.3	1.15455	Methyltransferase (AHRD V3.3 *** K4AYE6_SOLLC)
Solyc12g056160.2	1.15396	Cation/H(+) antiporter (AHRD V3.3 *** A0A0K9NMD6_ZOSMR)
Solyc03g046270.3	1.15142	Trichome birefringence-like 19 (AHRD V3.3 *** A0A061EH35_THECC)
Solyc07g007930.3	1.14842	Alkaline alpha-galactosidase seed imbibition protein (AHRD V3.3 *** Q8H6N3_SOLLC)
Solyc11g068960.2	1.1469	BHLH transcription factor-like protein (AHRD V3.3 *-* A0A072UK41_MEDTR)
Solyc08g074620.3	1.14478	polyphenol oxidase precursor
Solyc02g085285.1	1.14406	Protein with RING/U-box and TRAF-like domain (AHRD V3.3 --* AT1G66660.1)
Solyc09g092640.3	1.14398	Cytochrome P450, putative (AHRD V3.3 *** B9R857_RICCO)
Solyc06g068850.3	1.14049	DCD (Development and Cell Death) domain protein (AHRD V3.3 *-* AT5G61910.5)
Solyc08g066020.2	1.13839	Long chain base biosynthesis protein 1 (AHRD V3.3 *-* LCB1_ARATH)
Solyc11g072620.1	1.13041	LOW QUALITY:G patch domain-containing protein 1 (AHRD V3.3 --* A0A1D1XCL3_9ARAE)
Solyc10g078580.1	1.13006	Arabinogalactan peptide 14 (AHRD V3.3 *** AGP14_ARATH)
Solyc11g017440.2	1.12706	Gibberellin-regulated family protein (AHRD V3.3 *** AT1G22690.3)
Solyc07g055530.3	1.12311	Cytochrome P450 (AHRD V3.3 *** A9ZT56_COPJA)
Solyc12g087950.1	1.12209	AT hook motif DNA-binding family protein (AHRD V3.3 *** G7J554_MEDTR)
Solyc03g044150.3	1.12112	Subtilisin-like protease (AHRD V3.3 *** A9XG40_TOBAC)
Solyc08g077380.3	1.11957	Purine permease (AHRD V3.3 *** A0A072UNZ2_MEDTR)
Solyc02g089010.2	1.11937	Receptor protein kinase, putative (AHRD V3.3 *-* B9RXG1_RICCO)
Solyc04g005610.3	1.11555	NAC domain protein NAC2
Solyc01g014245.1	1.11427	Protein kinase superfamily protein (AHRD V3.3 --* AT5G01850.2)
Solyc01g097920.3	1.11327	Cysteine synthase (AHRD V3.3 *** K4B0H9_SOLLC)
Solyc03g112130.1	1.11273	LOW QUALITY:DUF868 family protein (DUF868) (AHRD V3.3 *** AT4G12690.2)
Solyc11g020100.2	1.11245	Disease resistance protein (AHRD V3.3 *** A0A118JXS4_CYNCS)
Solyc01g094940.3	1.10865	Kinase family protein (AHRD V3.3 *** D7KQ62_ARALL)
Solyc02g067790.3	1.10461	High affinity nitrate transporter (AHRD V3.3 *** A0A0G2UMZ8_9ROSA)
Solyc03g113460.1	1.10308	NAD(P)-binding Rossmann-fold superfamily protein (AHRD V3.3 *** AT2G47130.1),Pfam:PF13561
Solyc02g088200.3	1.10298	Activating signal cointegrator 1 complex subunit 1 (AHRD V3.3 *-* A0A0B2NTB9_GLYSO)
Solyc06g065190.1	1.10188	TCP transcription factor 13
Solyc02g088950.2	1.10166	Superoxide dismutase [Cu-Zn] (AHRD V3.3 --* A9NTC6_PICSI)
Solyc05g011970.3	1.10156	Cytochrome P450 (AHRD V3.3 *** A0A103XV52_CYNCS)
Solyc03g112320.3	1.09781	Ferric reduction oxidase 8 (AHRD V3.3 *** W9RI94_9ROSA)
Solyc04g079120.3	1.09305	Protein phosphatase 2C family protein (AHRD V3.3 *** AT1G47380.1)
Solyc07g053540.1	1.0883	Fasciclin-like arabinogalactan protein (AHRD V3.3 *** A0A072VC68_MEDTR)
Solyc01g086870.3	1.0879	bHLH transcription factor 076
Solyc12g099790.2	1.08672	Calcium-dependent protein kinase, putative (AHRD V3.3 *** B9SJ93_RICCO)
Solyc08g079800.3	1.08427	Growth-regulating factor (AHRD V3.3 *-* B6UGM8_MAIZE)
Solyc02g090130.3	1.08308	vacuolar protein sorting-associated protein, putative (DUF1162) (AHRD V3.3 *** AT3G50380.4)
Solyc04g078090.3	1.08263	Acyl-CoA-binding domain protein (AHRD V3.3 *-* A0A072VPF6_MEDTR)
Solyc02g082900.3	1.08061	Adipocyte plasma membrane-associated protein (AHRD V3.3 *** W9T0J8_9ROSA)
Solyc08g080380.3	1.07441	Cytochrome P450 (AHRD V3.3 *** A0A0N9HM28_9MAGN)
Solyc08g074740.3	1.07312	Poly [ADP-ribose] polymerase (AHRD V3.3 *** K4CMJ2_SOLLC)
Solyc03g080080.3	1.07287	Calcium-binding endonuclease/exonuclease/phosphatase family (AHRD V3.3 *** AT5G54130.2)
Solyc02g068300.3	1.07272	clade XVI lectin receptor kinase
Solyc09g098510.3	1.07199	Extensin (Class I) (AHRD V3.3 *-* Q01945_SOLLC)
Solyc02g080410.3	1.07126	Heat-shock protein, putative (AHRD V3.3 *** B9RXN2_RICCO)
Solyc05g009790.1	1.06962	AP2/B3 transcription factor family protein (AHRD V3.3 *** AT1G25560.1)
Solyc03g059070.3	1.06919	Kinase family protein (AHRD V3.3 *** U5FGJ0_POPTR)
Solyc05g055510.3	1.06578	Pectate lyase (AHRD V3.3 *** K4C2M7_SOLLC)
Solyc03g051900.3	1.0631	Protein RRP5-like protein (AHRD V3.3 *** W9QKL3_9ROSA)
Solyc04g008030.2	1.06306	Cleavage and polyadenylation specificity factor, putative (AHRD V3.3 *** B9SJ31_RICCO)
Solyc06g069410.3	1.06283	ADP,ATP carrier protein, mitochondrial (AHRD V3.3 *** ADT_ORYSJ)
Solyc03g083400.3	1.06247	CCT motif family protein (AHRD V3.3 *** A0A061G1S7_THECC)
Solyc00g007200.3	1.0619	MLO-like protein (AHRD V3.3 *** A0A0V0IJD9_SOLCH)
Solyc03g083910.4	1.06064	symbol=TIV1
Solyc05g013530.3	1.04855	Octicosapeptide/Phox/Bem1p domain-containing protein kinase (AHRD V3.3 *** A0A0K9NT10_ZOSMR)
Solyc05g054390.3	1.04691	Two-component response regulator (AHRD V3.3 *** W9RS74_9ROSA)
Solyc07g032490.3	1.04378	Major facilitator superfamily protein (AHRD V3.3 *** AT2G26690.1)
Solyc05g007120.3	1.04286	Leucine-rich repeat protein kinase family protein, putative (AHRD V3.3 *** A0A061EAR8_THECC)
Solyc01g108300.3	1.04037	Myb family transcription factor
Solyc06g076850.3	1.03935	Tetratricopeptide repeat (TPR)-like superfamily protein (AHRD V3.3 *** AT2G29670.2)
Solyc10g079820.2	1.03767	Dehydration-induced protein ERD15 (AHRD V3.3 *** Q9LKW3_SOLLC)
Solyc01g014320.3	1.03481	S-adenosyl-L-methionine-dependent methyltransferases superfamily protein, putative (AHRD V3.3 *** A0A061E9R4_THECC)
Solyc09g065620.3	1.03392	Chlorophyllase (AHRD V3.3 *** W6EIP8_WHEAT)
Solyc02g088560.3	1.03195	Cyclic nucleotide-gated ion channel, putative (AHRD V3.3 *** B9T3S5_RICCO)
Solyc03g007470.3	1.03076	Ubiquitin-conjugating enzyme E2 (AHRD V3.3 *** A0A0K9PK38_ZOSMR)
Solyc09g014510.3	1.03057	Mitochondrial inner membrane protease subunit, putative (AHRD V3.3 *** B9SQ38_RICCO)
Solyc05g055990.3	1.03033	plasma membrane intrinsic protein 2.12
Solyc03g006400.3	1.02999	MAP kinase kinase kinase 25
Solyc06g048820.1	1.0205	Wound-induced protein 1 (AHRD V3.3 *** WUN1_SOLTU)
Solyc02g086840.3	1.01961	Protein KINESIN LIGHT CHAIN-RELATED 3 (AHRD V3.3 *** KLCR3_ARATH)
Solyc08g082160.3	1.01927	Subtilisin-like protease (AHRD V3.3 *-* W9RY25_9ROSA)
Solyc02g014360.3	1.01795	Pentatricopeptide repeat (PPR) superfamily protein (AHRD V3.3 *** AT4G14850.1)
Solyc02g081850.3	1.01768	Cationic amino acid transporter (AHRD V3.3 *** G7INC3_MEDTR)
Solyc04g074700.3	1.01554	LES17306 homeodomain protein
Solyc03g007770.3	1.01532	S-type anion channel (AHRD V3.3 *** A0A098GMQ9_9ROSI)
Solyc09g007640.3	1.01529	Carboxypeptidase (AHRD V3.3 *** K4CQF3_SOLLC)
Solyc08g078670.2	1.01507	LOW QUALITY:Eukaryotic aspartyl protease family protein (AHRD V3.3 *** A0A061G3B8_THECC)
Solyc07g055810.3	1.00961	Receptor-like protein kinase (AHRD V3.3 *** B9I1R1_POPTR)
Solyc07g049350.3	1.00773	G1/S-specific cyclin-E protein (AHRD V3.3 *** AT2G32970.4)
Solyc12g057100.2	1.00659	Purine permease (AHRD V3.3 *** G7KBC7_MEDTR)
Solyc01g100110.3	1.00653	Phosphatase 2C family protein (AHRD V3.3 *** A0A061F3G7_THECC)
Solyc03g006980.3	1.00596	Alpha-L-fucosidase 1 (AHRD V3.3 *** W9SQK3_9ROSA)
Solyc06g062960.2	1.00381	DUF1677 family protein (DUF1677) (AHRD V3.3 *** AT1G72510.2)

## Sheet: 5B
Supplementary table 5. B) The table lists exclusive downregulated genes identified in San Marzano plants treated with Trichoderma T22 and infested by aphid. Genes ID, values of Log2 Fold Change, and gene description are indicated.
Gene ID	logFC	Gene description
Solyc11g011310.2	-6.60537	Rhamnogalacturonate lyase family protein (AHRD V3.3 *** AT2G22620.2)
Solyc03g036470.2	-6.60171	Phenylalanine ammonia-lyase (AHRD V3.3 *** PAL1_SOLLC)
Solyc07g054940.2	-6.40564	2-oxoglutarate (2OG) and Fe(II)-dependent oxygenase superfamily protein (AHRD V3.3 *** AT2G44800.1)
Solyc03g007690.1	-6.4011	ABC transporter family protein (AHRD V3.3 *** U5FQ57_POPTR)
Solyc07g061760.2	-6.25475	Ankyrin repeat-containing-like protein (AHRD V3.3 *** A0A061FUD1_THECC)
Solyc09g092690.3	-5.64525	Peptidyl-prolyl cis-trans isomerase (AHRD V3.3 *** A0A0K9NXQ5_ZOSMR)
Solyc01g102960.3	-4.61121	Heat-shock protein, putative (AHRD V3.3 *** B9S5K5_RICCO)
Solyc07g006860.3	-4.56655	Xyloglucan endotransglucosylase/hydrolase (AHRD V3.3 *** K4CBF7_SOLLC)
Solyc02g078690.2	-4.36547	Carboxypeptidase (AHRD V3.3 *** K4B993_SOLLC)
Solyc06g048633.1	-4.1119	P-loop nucleoside triphosphate hydrolases superfamily protein with CH (Calponin Homology) domain-containing protein (AHRD V3.3 --* AT3G10310.2)
Solyc08g062450.1	-4.08206	Heat-shock protein, putative (AHRD V3.3 *** B9RQT7_RICCO)
Solyc06g024245.1	-4.06569	Class II aaRS and biotin synthetases superfamily protein (AHRD V3.3 --* AT3G44740.5)
Solyc04g072700.3	-4.02083	Heavy metal transport/detoxification superfamily protein (AHRD V3.3 *** AT4G08570.1)
Solyc02g079490.3	-3.90117	HXXXD-type acyl-transferase family protein, putative (AHRD V3.3 *** A0A061G8N7_THECC)
Solyc03g113930.2	-3.8652	Heat-shock protein, putative (AHRD V3.3 *** B9S5K5_RICCO)
Solyc02g079150.2	-3.7008	F-box family protein (AHRD V3.3 *** B9H220_POPTR)
Solyc09g010960.3	-3.58083	WRKY transcription factor 49
Solyc01g006580.3	-3.46149	2-oxoglutarate-dependent dioxygenase-related family protein (AHRD V3.3 *** B9GL08_POPTR)
Solyc11g010410.2	-3.4278	2-oxoglutarate (2OG) and Fe(II)-dependent oxygenase superfamily protein (AHRD V3.3 *** AT5G24530.1)
Solyc10g083410.1	-3.38653	LOW QUALITY:Peptidoglycan-binding LysM domain protein (AHRD V3.3 *** A0A072VJR4_MEDTR)
Solyc06g076540.1	-3.37816	Class I heat shock protein (AHRD V3.3 *** F4YBC5_SOLNI)
Solyc08g062340.3	-3.252	Heat-shock protein, putative (AHRD V3.3 *** B9RQT7_RICCO)
Solyc05g014280.3	-3.23851	small heat shock protein 1
Solyc07g008430.2	-3.21642	RING/U-box superfamily protein (AHRD V3.3 --* AT3G56580.3)
Solyc03g119820.1	-3.21048	Oleosin family protein (AHRD V3.3 *** A0A061FVM3_THECC)
Solyc09g015020.1	-3.19806	Heat-shock protein, putative (AHRD V3.3 *** B9S3B2_RICCO)
Solyc11g005310.1	-3.09705	RING/U-box superfamily protein (AHRD V3.3 *** AT1G49230.1)
Solyc04g076440.1	-3.08295	LOW QUALITY:Tetratricopeptide repeat-like superfamily protein (AHRD V3.3 *-* A0A061FLU3_THECC)
Solyc03g006930.2	-2.99479	Protein phosphatase 2c, putative (AHRD V3.3 *** B9R9K8_RICCO)
Solyc02g067940.2	-2.97701	Calcium-binding site, putative (AHRD V3.3 *-* A0A061ECE8_THECC)
Solyc00g011160.2	-2.852	Glucan endo-1,3-beta-glucosidase, basic vacuolar isoform (AHRD V3.3 --* E13B_HEVBR)
Solyc03g078330.1	-2.85107	3-ketoacyl-CoA synthase (AHRD V3.3 *** K4BHR2_SOLLC)
Solyc03g007890.3	-2.84359	class 2 small heat shock protein Le-HSP17.6
Solyc09g008810.3	-2.77369	Homeobox leucine zipper protein (AHRD V3.3 *** A0A072U315_MEDTR)
Solyc08g078695.1	-2.77362	Heat-shock protein, putative (AHRD V3.3 *** B9SSG1_RICCO)
Solyc03g097580.3	-2.74854	Bidirectional sugar transporter SWEET (AHRD V3.3 *** K4BJH5_SOLLC)
Solyc09g008970.1	-2.74026	LOW QUALITY:AT3g10020/T22K18_16 (AHRD V3.3 *** Q9SR67_ARATH)
Solyc05g015390.3	-2.71787	Rubber elongation factor protein (AHRD V3.3 *** A0A072TUR8_MEDTR)
Solyc09g072630.3	-2.68212	Leucine-rich repeat receptor-like protein kinase family protein, putative (AHRD V3.3 *-* A0A061DUC3_THECC)
Solyc08g067360.3	-2.65237	WRKY transcription factor 45
Solyc06g071660.2	-2.64004	LOB domain-containing protein, putative (AHRD V3.3 *** B9S640_RICCO)
Solyc01g080990.3	-2.60888	Carboxyl methyltransferase (AHRD V3.3 *** Q70T29_BIXOR)
Solyc11g020040.2	-2.5946	heat shock protein 70
Solyc12g042830.2	-2.59367	Small heat-shock protein, putative (AHRD V3.3 *** B9RV59_RICCO)
Solyc12g005750.1	-2.58494	LOW QUALITY:Zinc finger protein CONSTANS-LIKE 14 (AHRD V3.3 *** W9SAN7_9ROSA)
Solyc09g015000.3	-2.57236	Heat-shock protein, putative (AHRD V3.3 *** B9S3B2_RICCO)
Solyc05g018880.1	-2.503	Lysine-specific histone demethylase 1 like 1 (AHRD V3.3 *-* A0A0B2PY52_GLYSO)
Solyc03g123710.3	-2.48966	purple acid phosphatase 17 (AHRD V3.3 --* AT3G17790.1)
Solyc07g061730.3	-2.46384	gibberellin 2-oxidase 5
Solyc10g084170.1	-2.45324	BAG family molecular chaperone regulator 5 (AHRD V3.3 *-* W9QTU5_9ROSA)
Solyc03g007380.2	-2.44306	WRKY transcription factor 52
Solyc04g005810.3	-2.42609	Thioredoxin family protein (AHRD V3.3 *** B9IJS4_POPTR)
Solyc12g049350.2	-2.42117	R2R3MYB transcription factor 11
Solyc04g064620.3	-2.41399	Bidirectional sugar transporter SWEET (AHRD V3.3 *** K4BT53_SOLLC)
Solyc10g078610.1	-2.3696	Ethylene-responsive transcription factor (AHRD V3.3 *** W9RCL9_9ROSA)
Solyc03g093120.4	-2.36763	xyloglucan endotransglucosylase-hydrolase
Solyc08g067500.1	-2.33742	Non-specific lipid-transfer protein (AHRD V3.3 *** K4CLX6_SOLLC)
Solyc03g117630.1	-2.33722	heat shock protein 70 (AHRD V3.3 *** AT3G12580.1)
Solyc05g011860.1	-2.33667	Sulfotransferase (AHRD V3.3 *** K4BXQ9_SOLLC)
Solyc01g111820.2	-2.33253	LOW QUALITY:Acyl-CoA N-acyltransferase with RING/FYVE/PHD-type zinc finger protein (AHRD V3.3 --* AT5G36740.5)
Solyc00g278110.3	-2.3196	Fatty acid hydroxylase superfamily protein (AHRD V3.3 *-* A0A072TKE8_MEDTR)
Solyc12g098880.2	-2.29655	TRAM, LAG1 and CLN8 (TLC) lipid-sensing domain containing protein (AHRD V3.3 --* AT1G45010.4)
Solyc06g050860.3	-2.2133	BTB/POZ domain-containing protein (AHRD V3.3 *** AT3G56230.1)
Solyc04g051690.3	-2.19968	WRKY transcription factor 51
Solyc12g098810.2	-2.1962	Chitinase family protein (AHRD V3.3 *** AT1G05850.2)
Solyc05g050750.1	-2.19313	Calcium-binding protein (AHRD V3.3 *** Q9SCA1_LOTJA)
Solyc12g042010.1	-2.18065	LOW QUALITY:Transcription factor, putative (AHRD V3.3 *** B9TBR8_RICCO)
Solyc12g038130.1	-2.17929	LOW QUALITY:RNA-binding (RRM/RBD/RNP motifs) family protein (AHRD V3.3 --* AT5G55550.9)
Solyc07g065420.1	-2.16512	MIZU-KUSSEI-like protein (Protein of unknown function, DUF617) (AHRD V3.3 *** AT5G06990.1)
Solyc12g044630.2	-2.15843	Profilin (AHRD V3.3 *** M1CJS2_SOLTU)
Solyc02g088090.1	-2.15451	Calcium-binding EF-hand (AHRD V3.3 *** A0A103YHF0_CYNCS)
Solyc02g091390.3	-2.15419	cold-regulated protein (AHRD V3.3 *** AT3G03341.1)
Solyc06g074760.2	-2.15127	Ring/U-Box superfamily protein (AHRD V3.3 *** AT2G27950.3)
Solyc09g075470.2	-2.13767	LOW QUALITY:DnaJ-like protein (AHRD V3.3 *** Q8H2B1_SOYBN)
Solyc05g052450.3	-2.11657	Trichome birefringence-like protein (AHRD V3.3 *** G7K771_MEDTR)
Solyc03g097530.3	-2.10906	Tapetum determinant 1 (AHRD V3.3 *** A0A061FZR9_THECC)
Solyc04g082000.3	-2.10652	Phospholipase D (AHRD V3.3 *** K4BVS9_SOLLC)
Solyc06g084320.1	-2.10113	EID1-like F-box protein 2 (AHRD V3.3 *** A0A0B2SV68_GLYSO)
Solyc11g069110.2	-2.08336	vesicle-associated membrane protein 726 (AHRD V3.3 --* AT1G04760.2)
Solyc06g005610.1	-2.06352	LOW QUALITY:RTL5-like protein (AHRD V3.3 *** F5C0G8_SOLCH)
Solyc05g014560.3	-2.06016	NAD(P)-binding Rossmann-fold superfamily protein (AHRD V3.3 *** AT1G24360.1)
Solyc06g071750.3	-2.04846	Octicosapeptide/Phox/Bem1p domain-containing protein kinase (AHRD V3.3 *** A0A0K9NT10_ZOSMR)
Solyc03g093110.3	-2.03561	xyloglucan endotransglucosylase-hydrolase
Solyc05g052980.3	-2.03278	Protein phosphatase 2C (AHRD V3.3 *** Q8RVG0_TOBAC)
Solyc04g072160.3	-2.02165	HSP20-like chaperones superfamily protein (AHRD V3.3 *** A0A061FJ96_THECC)
Solyc03g098790.3	-2.01283	Cathepsin D Inhibitor
Solyc11g073060.2	-2.01017	Zinc finger family protein (AHRD V3.3 *** B9HM54_POPTR)
Solyc02g087540.2	-2.00472	P-loop containing nucleoside triphosphate hydrolases superfamily protein (AHRD V3.3 *** AT3G28510.1)
Solyc05g006730.3	-2.00081	Glutathione S-transferase family protein (AHRD V3.3 *-* AT1G10370.1)
Solyc01g097470.3	-1.99589	Neurogenic locus notch-like protein (AHRD V3.3 *** A0A072VSF9_MEDTR)
Solyc01g089890.3	-1.99525	PRA1 family protein (AHRD V3.3 *** K4AYT0_SOLLC)
Solyc08g067510.1	-1.97755	Non-specific lipid-transfer protein (AHRD V3.3 *** Q93YX9_DAVIN)
Solyc01g011095.1	-1.94768	CLAVATA3/ESR (CLE)-related 25-like protein (AHRD V3.3 *-* A0A0B0NFL0_GOSAR)
Solyc04g078340.3	-1.94363	Cytochrome P450 (AHRD V3.3 *** C5NM78_TOBAC)
Solyc01g005320.2	-1.92136	3-oxo-5-alpha-steroid 4-dehydrogenase (AHRD V3.3 *** G7ZZ33_MEDTR)
Solyc02g084990.3	-1.91732	Mannan endo-1,4-beta-mannosidase-like protein (AHRD V3.3 *** G7KF03_MEDTR)
Solyc01g068410.3	-1.91586	SlPIN5
Solyc03g093535.1	-1.90896	Protein kinase superfamily protein (AHRD V3.3 --* AT5G03640.2)
Solyc06g066650.3	-1.90565	rop guanine nucleotide exchange factor-like protein (AHRD V3.3 *** AT1G52240.1)
Solyc08g078090.1	-1.89699	Alpha/beta-Hydrolases superfamily protein (AHRD V3.3 *** A0A061GB30_THECC)
Solyc05g009500.3	-1.89619	Major facilitator superfamily protein (AHRD V3.3 *** AT1G68570.1)
Solyc04g081270.1	-1.89579	Small auxin up-regulated RNA52
Solyc08g067340.3	-1.89527	WRKY transcription factor 46
Solyc07g005210.3	-1.88978	Temperature-induced lipocalin (AHRD V3.3 *** Q38JE1_SOLLC)
Solyc07g065110.1	-1.88444	Lipid transfer protein (AHRD V3.3 *** G7J041_MEDTR)
Solyc12g096310.2	-1.8799	plant/protein (Protein of unknown function, DUF599) (AHRD V3.3 *** AT5G10580.4)
Solyc12g008660.1	-1.87842	Zinc finger transcription factor 73
Solyc08g062960.3	-1.87679	SolycHsfA2
Solyc05g014300.1	-1.87557	LOW QUALITY:NAC domain containing protein 5 (AHRD V3.3 --* AT1G02250.1)
Solyc01g104740.3	-1.86685	Multiprotein-bridging factor, putative (AHRD V3.3 *** B9RKT7_RICCO)
Solyc06g076400.3	-1.85413	Protein phosphatase 2C (AHRD V3.3 *** A0A103XPQ7_CYNCS)
Solyc01g104850.3	-1.8414	Carboxypeptidase (AHRD V3.3 *** K4B257_SOLLC)
Solyc02g088325.1	-1.83009	DUF1336 family protein (AHRD V3.3 *** A0A072UPS9_MEDTR)
Solyc03g079880.3	-1.82458	Protease inhibitor/seed storage/lipid transfer family protein (AHRD V3.3 *** B9HHI8_POPTR)
Solyc00g050430.3	-1.82324	bHLH transcription factor 073
Solyc12g049360.2	-1.82275	Kinase family protein (AHRD V3.3 *** U5GAR5_POPTR)
Solyc06g068620.3	-1.81928	Negative regulator of sporulation MDS3 (AHRD V3.3 *-* A0A0B0N6H6_GOSAR)
Solyc02g072560.1	-1.81619	LOW QUALITY:transcription factor-like protein (AHRD V3.3 *** AT3G14880.2)
Solyc09g082690.3	-1.8102	superoxide dismutase
Solyc01g108360.3	-1.80602	Blue copper protein (AHRD V3.3 *** A0A199VY96_ANACO)
Solyc09g090180.1	-1.80421	LIGHT-DEPENDENT SHORT HYPOCOTYLS-like protein (DUF640) (AHRD V3.3 *** AT1G07090.1)
Solyc05g009490.2	-1.80345	DNA polymerase epsilon catalytic subunit (AHRD V3.3 --* AT2G27120.3)
Solyc01g091260.3	-1.79783	Myeloid leukemia factor 1 (AHRD V3.3 *** A0A0B0Q1A9_GOSAR)
Solyc03g113130.3	-1.79679	2-aminoethanethiol dioxygenase (AHRD V3.3 *** A0A0B0PVN9_GOSAR)
Solyc09g058980.3	-1.79375	long-chain acyl-CoA synthetase 7 (AHRD V3.3 --* AT5G27600.1)
Solyc06g060620.3	-1.79097	Nitrate transporter (AHRD V3.3 *** Q852P7_TOBAC)
Solyc08g079190.1	-1.78295	Bifunctional inhibitor/lipid-transfer protein/seed storage 2S albumin superfamily protein (AHRD V3.3 *** AT4G12490.1)
Solyc08g008580.3	-1.77002	Cystathionine beta-lyase/cystathionine gamma-synthase (AHRD V3.3 *** A0A072VNE2_MEDTR)
Solyc08g081780.1	-1.76575	Dirigent protein
Solyc01g104730.2	-1.76464	organic solute transporter ostalpha protein (DUF300) (AHRD V3.3 *-* AT1G11200.1)
Solyc04g024780.1	-1.75764	LOW QUALITY:DUF1645 family protein (AHRD V3.3 *** G7K1D1_MEDTR)
Solyc05g053890.2	-1.73003	Glycosyltransferase (AHRD V3.3 *** K4C268_SOLLC)
Solyc06g076670.3	-1.72656	RNA-binding (RRM/RBD/RNP motifs) family protein (AHRD V3.3 *** AT1G07350.1)
Solyc02g093250.3	-1.72418	Caffeoyl-CoA O-methyltransferase (AHRD V3.3 *** CAMT_SOLTU)
Solyc12g009920.1	-1.70991	Glycosyltransferase (AHRD V3.3 *** A0A0V0I412_SOLCH)
Solyc08g065850.1	-1.70854	Arabinogalactan peptide 14 (AHRD V3.3 -** AGP14_ARATH)
Solyc08g074960.3	-1.70242	Major facilitator superfamily protein (AHRD V3.3 *** AT5G45275.1)
Solyc02g077670.3	-1.70237	DnaJ-like protein (AHRD V3.3 *** Q9SP09_TOBAC)
Solyc08g081470.3	-1.70176	3-isopropylmalate dehydratase large subunit (AHRD V3.3 *** A0A0B0Q086_GOSAR)
Solyc08g079600.3	-1.69712	BnaA07g13420D protein (AHRD V3.3 *** A0A078ETL1_BRANA)
Solyc07g040990.3	-1.693	Protein phosphatase 2C family protein (AHRD V3.3 *** AT5G57050.1)
Solyc10g006860.3	-1.67664	NAD(P)-binding Rossmann-fold superfamily protein (AHRD V3.3 *** AT2G17845.1)
Solyc11g069250.2	-1.66886	Fasciclin-like arabinogalactan protein (AHRD V3.3 *** G7L2R9_MEDTR)
Solyc10g049580.2	-1.65428	Arabinogalactan protein (AHRD V3.3 --* Q9FUL8_NICAL)
Solyc09g010220.3	-1.63952	Lysosomal pro-X carboxypeptidase, putative (AHRD V3.3 *** B9SX01_RICCO)
Solyc02g080640.3	-1.63771	adenylyl-sulfate reductase
Solyc11g018690.2	-1.6332	ABC transporter family protein (AHRD V3.3 *-* B9IQI5_POPTR)
Solyc02g030480.3	-1.6299	Alcohol dehydrogenase, putative (AHRD V3.3 *** B9R8D9_RICCO)
Solyc05g005150.1	-1.62566	Kelch repeat-containing F-box family protein, putative (AHRD V3.3 *** A0A061E7C3_THECC)
Solyc04g009980.3	-1.62091	LIGHT-DEPENDENT SHORT HYPOCOTYLS-like protein (DUF640) (AHRD V3.3 *** AT1G07090.1)
Solyc06g082420.3	-1.62013	Peroxidase (AHRD V3.3 *-* K4CAA1_SOLLC)
Solyc07g053050.1	-1.61814	Calcium-binding family protein (AHRD V3.3 *** B9I910_POPTR)
Solyc07g008107.1	-1.6015	Blue copper protein (AHRD V3.3 *-* A0A151SLU0_CAJCA)
Solyc03g116610.3	-1.59627	Ethylene-responsive transcription factor WIN1 (AHRD V3.3 *** A0A199V560_ANACO)
Solyc08g068690.1	-1.58845	Tyramine n-hydroxycinnamoyl transferase (AHRD V3.3 *** Q5D8C0_CAPAN)
Solyc01g107910.3	-1.58759	Caffeoyl CoA O-methyltransferase (AHRD V3.3 *** A0A0S2UWA5_PETHY)
Solyc01g102610.3	-1.58448	Ferric reduction oxidase 7 (AHRD V3.3 *** W9RRH7_9ROSA)
Solyc08g075540.4	-1.57994	alternative oxidase 1au
Solyc10g085030.1	-1.57753	SOUL heme-binding family protein (AHRD V3.3 *** AT2G37970.1)
Solyc04g078840.3	-1.57251	AREB
Solyc00g160780.2	-1.57203	LOW QUALITY:BnaA03g08910D protein (AHRD V3.3 --* A0A078DNF4_BRANA)
Solyc01g107240.3	-1.556	Peroxisomal membrane 22 kDa (Mpv17/PMP22) family protein (AHRD V3.3 *** AT4G33905.1)
Solyc04g078200.3	-1.55555	Gibberellin regulated protein (AHRD V3.3 *-* A0A103XWU1_CYNCS)
Solyc01g005290.3	-1.54753	Sec14p-like phosphatidylinositol transfer family protein (AHRD V3.3 *-* AT1G14820.3)
Solyc05g009480.1	-1.54504	LOW QUALITY:NIM1-interacting 2 (AHRD V3.3 -** AT3G25882.1)
Solyc01g100200.3	-1.54092	gras4
Solyc05g056560.3	-1.54085	hikeshi-like protein (AHRD V3.3 *** AT1G66080.1)
Solyc07g006710.1	-1.5384	Pathogenesis-related protein 1 (AHRD V3.3 *** PR1_HORVU)
Solyc06g072430.2	-1.52671	BAG family molecular chaperone regulator 5 (AHRD V3.3 *-* W9QTU5_9ROSA)
Solyc07g049300.3	-1.52359	Endoglucanase (AHRD V3.3 *** M0ZJ27_SOLTU)
Solyc02g083130.3	-1.52351	Regulator of Vps4 activity in the MVB pathway protein (AHRD V3.3 *** AT4G35730.1)
Solyc08g077400.2	-1.51643	LOW QUALITY:Invertase/pectin methylesterase inhibitor family protein (AHRD V3.3 *** B9MVC0_POPTR)
Solyc08g082250.3	-1.51384	endo-beta-1,4-D-glucanase (Cel8)
Solyc12g036325.1	-1.51288	Protein kinase family protein (AHRD V3.3 *** AT5G38210.3)
Solyc09g010566.1	-1.51141	Para-hydroxybenzoic acid efflux pump subunit AaeB/fusaric acid resistance protein (AHRD V3.3 *-* A0A103XP99_CYNCS)
Solyc07g052700.3	-1.50544	AGAMOUS-like MADS-box transcription factor (AHRD V3.3 *** B2ZX81_CRYJA)
Solyc06g066160.3	-1.50416	Isoflavone reductase like (AHRD V3.3 *** A0A0B2PWE9_GLYSO)
Solyc01g102980.3	-1.50089	ZF-HD homeobox protein family (AHRD V3.3 *** A0A151SB96_CAJCA)
Solyc02g036480.1	-1.49992	LOW QUALITY:Late embryogenesis abundant (LEA) hydroxyproline-rich glycoprotein family (AHRD V3.3 *** AT1G65690.1)
Solyc07g008140.3	-1.49698	Blue copper protein (AHRD V3.3 *-* A0A151SLU0_CAJCA)
Solyc01g081310.3	-1.49679	glutathione S-transferase T3
Solyc04g016230.3	-1.49518	Glycosyltransferase (AHRD V3.3 *** M1DUF2_SOLTU)
Solyc01g107780.3	-1.48934	Glycosyltransferase (AHRD V3.3 *** K4B2Z4_SOLLC)
Solyc11g012000.2	-1.4878	extracellular ligand-gated ion channel protein (DUF3537) (AHRD V3.3 *** AT3G20300.1)
Solyc06g066490.1	-1.48429	Avr9/Cf-9 rapidly elicited protein (AHRD V3.3 *-* G7II06_MEDTR)
Solyc05g055010.3	-1.48058	RNA-binding protein (AHRD V3.3 *** A0A0K9NRG1_ZOSMR)
Solyc04g079250.3	-1.47906	Patatin (AHRD V3.3 *** K4BV09_SOLLC)
Solyc10g086270.2	-1.47894	R2R3MYB transcription factor 28
Solyc07g062040.3	-1.4763	Protein kinase family protein (AHRD V3.3 *** C6ZRS4_SOYBN)
Solyc03g114850.3	-1.47501	Squamosa promoter binding protein 6a
Solyc01g090560.3	-1.47204	Ethylene-responsive transcription factor (AHRD V3.3 *-* W9R3T6_9ROSA)
Solyc09g082550.3	-1.46636	Sulfate transporter (AHRD V3.3 *** D7LTZ8_ARALL)
Solyc02g032860.3	-1.46185	5'-adenylylsulfate reductase (AHRD V3.3 *** A0A072V4H5_MEDTR)
Solyc08g065840.3	-1.45955	DUF1639 family protein (AHRD V3.3 *-* A0A072VEU0_MEDTR)
Solyc01g096940.3	-1.45402	Receptor-like kinase 17 (AHRD V3.3 *** A5A0Y6_SOLCH)
Solyc03g096760.1	-1.45121	Response to low sulfur protein, putative (AHRD V3.3 *** G7J9Q1_MEDTR)
Solyc08g083190.3	-1.44319	Alpha/beta-Hydrolases superfamily protein (AHRD V3.3 *** A0A061G3V4_THECC)
Solyc03g031620.3	-1.44167	5'-adenylylsulfate reductase (AHRD V3.3 *** A0A072V4H5_MEDTR)
Solyc10g081560.2	-1.43779	NAD(P)-binding Rossmann-fold superfamily protein (AHRD V3.3 *** AT5G06060.1),Pfam:PF13561
Solyc09g010564.1	-1.43016	P-hydroxybenzoic acid efflux pump subunit aaeB (AHRD V3.3 *-* A0A061GW63_THECC)
Solyc06g069723.1	-1.4268	Nitrate reductase [NADH] 1 (AHRD V3.3 --* NIA1_ORYSJ)
Solyc09g011030.3	-1.42476	Hsp70-binding protein 1 (AHRD V3.3 *** W9RWP5_9ROSA)
Solyc09g008370.1	-1.4217	LOW QUALITY:Major facilitator superfamily protein (AHRD V3.3 *** AT2G39210.1)
Solyc09g065570.3	-1.42049	Kinase family protein (AHRD V3.3 *** B9GSJ9_POPTR)
Solyc01g096510.2	-1.41909	LOW QUALITY:VQ motif-containing protein (AHRD V3.3 *** AT2G41180.1)
Solyc01g100760.2	-1.41342	plant/protein (Protein of unknown function, DUF538) (AHRD V3.3 *** AT1G56580.1)
Solyc09g091960.3	-1.40619	High mobility group B-like protein (AHRD V3.3 *** G7KWP7_MEDTR)
Solyc09g007270.3	-1.40419	Ascorbate peroxidase (AHRD V3.3 *** B9VRH6_CITMA)
Solyc04g014480.3	-1.40377	Heat-shock protein, putative (AHRD V3.3 *** B9S3B2_RICCO)
Solyc01g107170.2	-1.40327	Zinc finger protein (AHRD V3.3 *** A0T3Q5_SOLTU)
Solyc06g076570.3	-1.39607	class I small heat shock protein
Solyc11g011050.2	-1.39592	R2R3MYB transcription factor 43
Solyc07g053230.3	-1.39207	R2R3MYB transcription factor 83
Solyc01g109250.2	-1.39057	LOW QUALITY:DUF4228 domain protein (AHRD V3.3 *** I3SPG4_MEDTR)
Solyc09g091600.3	-1.38449	Tetratricopeptide repeat-like superfamily protein (AHRD V3.3 *** A0A061EKH3_THECC)
Solyc07g052610.3	-1.38416	cyclinU1_1
Solyc10g052470.1	-1.37825	Myb family transcription factor family protein (AHRD V3.3 *** B9H0R6_POPTR)
Solyc08g068610.3	-1.37638	Decarboxylase family protein IPR002129 Pyridoxal phosphate-dependent decarboxylase
Solyc01g094700.3	-1.37564	Glycerol-3-phosphate acyltransferase (AHRD V3.3 *** G7LBQ7_MEDTR)
Solyc01g095460.3	-1.37204	TAF-2 (AHRD V3.3 *** Q40586_TOBAC)
Solyc03g117960.3	-1.36858	forkhead-associated domain-containing protein / FHA domain-containing protein (AHRD V3.3 *** AT5G07400.1)
Solyc05g046310.3	-1.36857	N-acetyl-gamma-glutamyl-phosphate reductase (AHRD V3.3 *** A0A1D1YQR0_9ARAE)
Solyc03g114160.1	-1.3678	U-box domain-containing protein 19, putative (AHRD V3.3 *** A0A061G0Z4_THECC)
Solyc11g031950.1	-1.36675	glucuronoxylan 4-O-methyltransferase-like protein (DUF579) (AHRD V3.3 *** AT4G09990.1)
Solyc01g010710.3	-1.36511	Carboxypeptidase (AHRD V3.3 *-* K4ATR4_SOLLC)
Solyc02g082490.3	-1.36458	Protein phosphatase 2C family protein (AHRD V3.3 *** AT3G51470.1)
Solyc02g077140.3	-1.36242	Alpha/beta-Hydrolases superfamily protein (AHRD V3.3 *** A0A061GF41_THECC)
Solyc01g095530.2	-1.36052	LOW QUALITY:cytoplasmic tRNA 2-thiolation protein (AHRD V3.3 *** AT3G55570.1)
Solyc10g081490.2	-1.35881	R2R3MYB transcription factor 60
Solyc02g087350.2	-1.35179	Hexosyltransferase (AHRD V3.3 *** K4BBP2_SOLLC)
Solyc10g080730.2	-1.34796	Thioredoxin, putative (AHRD V3.3 *** B9SHJ2_RICCO)
Solyc10g075070.2	-1.34375	Non-specific lipid-transfer protein (AHRD V3.3 *** K4D1U9_SOLLC)
Solyc06g083860.2	-1.34363	LIGHT-DEPENDENT SHORT HYPOCOTYLS-like protein (DUF640) (AHRD V3.3 *** AT2G31160.1)
Solyc03g112060.3	-1.33984	Quinolinate synthase A (AHRD V3.3 *** W9RJG8_9ROSA)
Solyc01g108880.3	-1.33765	2-oxoglutarate (2OG) and Fe(II)-dependent oxygenase superfamily protein (AHRD V3.3 *** AT3G19000.1)
Solyc12g096430.1	-1.33632	LOW QUALITY:Ubiquitin carboxyl-terminal hydrolase family protein (AHRD V3.3 *** D7MB42_ARALL)
Solyc05g053850.3	-1.3317	protein SELF PRUNING 5G
Solyc10g075110.2	-1.32818	Non-specific lipid-transfer protein (AHRD V3.3 *** M1AVB9_SOLTU)
Solyc07g039380.3	-1.32708	cotton fiber protein (AHRD V3.3 *-* AT5G56980.1)
Solyc09g072690.1	-1.32638	Cation calcium exchanger (AHRD V3.3 *** A0A072U799_MEDTR)
Solyc12g038160.2	-1.32561	Lipase family protein (AHRD V3.3 *** B9I2Q8_POPTR)
Solyc07g008103.1	-1.32305	Blue copper protein (AHRD V3.3 *-* A0A151SLU0_CAJCA)
Solyc03g033840.3	-1.31748	P-loop containing nucleoside triphosphate hydrolases superfamily protein (AHRD V3.3 *** AT3G50940.1)
Solyc11g012880.2	-1.31198	EamA-like transporter family protein (AHRD V3.3 *** AT1G77610.1)
Solyc00g053440.3	-1.31117	Bax inhibitor (AHRD V3.3 *** A0A0K1ETI6_TECGR)
Solyc08g079590.2	-1.3094	Pentatricopeptide (PPR) repeat-containing protein-like (AHRD V3.3 *** Q6ETC2_ORYSJ)
Solyc09g010580.2	-1.3037	histidine biosynthesis bifunctional protein (HISIE) (AHRD V3.3 --* AT1G31860.3)
Solyc01g095030.3	-1.302	Myb family transcription factor family protein (AHRD V3.3 *** B9I8P3_POPTR)
Solyc08g067530.1	-1.30016	Non-specific lipid-transfer protein (AHRD V3.3 *** K4CLX9_SOLLC)
Solyc04g063380.3	-1.297	F-box family protein (AHRD V3.3 *** B9H7L8_POPTR)
Solyc12g087920.1	-1.29128	Receptor-like protein kinase (AHRD V3.3 *** C6F1T6_SOYBN)
Solyc11g008880.2	-1.29079	ROP-interactive CRIB motif protein (AHRD V3.3 *** Q2HW10_MEDTR)
Solyc08g008610.3	-1.29013	Alpha/beta-Hydrolases superfamily protein (AHRD V3.3 *** A0A061G3V4_THECC)
Solyc10g084370.2	-1.28897	MYB transcription factor (AHRD V3.3 *** B5TV64_CAMSI)
Solyc07g048070.3	-1.28781	Auxin induced-like protein (AHRD V3.3 *** A0A0K9NX81_ZOSMR)
Solyc05g051850.3	-1.28535	putative myo-inositol-1-phosphatase
Solyc12g088170.2	-1.28381	HXXXD-type acyl-transferase family protein, putative (AHRD V3.3 *** A0A061E8Z9_THECC)
Solyc02g084210.1	-1.2836	GDP-mannose 4,6 dehydratase 1 (AHRD V3.3 *** GMD1_ARATH)
Solyc04g076870.3	-1.28248	Glutamyl-tRNA reductase (AHRD V3.3 *** A0A0V0IMC1_SOLCH)
Solyc02g092215.1	-1.28076	Galactosyl transferase GMA12/MNN10 family protein (AHRD V3.3 *** AT2G22900.1)
Solyc01g005000.3	-1.28072	Glutamate decarboxylase (AHRD V3.3 *** B1Q3F2_SOLLC)
Solyc06g049050.3	-1.27945	expansin 2
Solyc02g064770.3	-1.27799	Sigma factor sigb regulation protein rsbq, putative (AHRD V3.3 *** B9SG47_RICCO)
Solyc03g120090.1	-1.26378	Pyridoxin biosynthesis protein PDX1, putative (AHRD V3.3 *** B9RQN9_RICCO)
Solyc12g056930.2	-1.26294	sulfate transporter 2
Solyc07g040710.3	-1.26131	Calmodulin binding protein, putative (AHRD V3.3 *** B9RK85_RICCO)
Solyc03g117050.3	-1.2595	NOD26-like intrinsic protein 6.1
Solyc03g119580.1	-1.25727	Solanum lycopersicum Cytokinin Response Factor 9
Solyc07g065920.3	-1.25713	DUF2431 domain protein (AHRD V3.3 *-* G7IY67_MEDTR)
Solyc08g016150.1	-1.25544	LOW QUALITY:Avr9/Cf-9 rapidly elicited protein 180 (AHRD V3.3 *** Q9FQZ1_TOBAC)
Solyc01g010700.3	-1.25483	SNF1-related kinase regulatory subunit gamma 1 (AHRD V3.3 *** G7KB20_MEDTR)
Solyc12g009270.1	-1.24865	Plant invertase/pectin methylesterase inhibitor superfamily protein (AHRD V3.3 *** A0A061GSW0_THECC)
Solyc11g066060.2	-1.24826	heat shock protein 70 (AHRD V3.3 *** AT3G12580.1)
Solyc08g068600.3	-1.24768	Aromatic amino acid decarboxylase 1B (AHRD V3.3 *** Q1KSC5_SOLLC)
Solyc10g079930.1	-1.2476	Glycosyltransferase (AHRD V3.3 *** K4D2N4_SOLLC)
Solyc03g118710.3	-1.24738	C2-domain ABA-related family protein
Solyc08g081790.2	-1.24411	Dirigent protein (AHRD V3.3 *** K4CPH5_SOLLC)
Solyc03g098320.3	-1.24258	Myb transcription factor (AHRD V3.3 *** A0A072UBN0_MEDTR)
Solyc10g085400.2	-1.24039	D-alanine-D-alanine ligase family (AHRD V3.3 *** AT3G08840.2)
Solyc11g066680.1	-1.24002	Glycosyltransferase (AHRD V3.3 *** K4D9S5_SOLLC)
Solyc01g099880.3	-1.2388	Bidirectional sugar transporter SWEET (AHRD V3.3 *** K4B122_SOLLC)
Solyc03g111550.3	-1.23835	GDSL esterase/lipase (AHRD V3.3 *** A0A0B2PXL8_GLYSO)
Solyc12g100030.2	-1.23397	LOW QUALITY:Leucine-rich-repeat receptor-like protein (AHRD V3.3 *** A0A097BR55_GOSBA)
Solyc03g117840.3	-1.23263	Negative regulator of sporulation MDS3 (AHRD V3.3 *** A0A0B0N6H6_GOSAR)
Solyc01g087240.3	-1.23099	nuclear transcription factor Y subunit A-9
Solyc09g082230.1	-1.22942	LOW QUALITY:N-acetyltransferase, putative (AHRD V3.3 *** B9RTP4_RICCO)
Solyc06g006000.3	-1.2291	Maternal effect embryo arrest 59 (AHRD V3.3 *** A0A061GXA8_THECC)
Solyc07g052910.3	-1.22624	transmembrane protein, putative (DUF1218) (AHRD V3.3 *** AT4G21310.1)
Solyc02g065530.3	-1.22373	Hexosyltransferase (AHRD V3.3 *** K4B6Y5_SOLLC)
Solyc01g089880.3	-1.22334	LOW QUALITY:PRA1 family protein (AHRD V3.3 *** K4AYS9_SOLLC)
Solyc10g086280.2	-1.22319	Heavy metal transport/detoxification superfamily protein (AHRD V3.3 *** AT5G03380.1)
Solyc06g084420.1	-1.22238	Leucine-rich repeat receptor-like kinase (AHRD V3.3 *** A0A0K9PKL2_ZOSMR)
Solyc08g062490.3	-1.22158	WRKY transcription factor 50
Solyc05g056450.3	-1.22108	Eukaryotic aspartyl protease family protein (AHRD V3.3 *** AT2G03200.1)
Solyc10g009020.3	-1.21955	RING finger protein (AHRD V3.3 *** A0A0B0PIZ1_GOSAR)
Solyc02g036370.3	-1.21918	Myb family transcription factor
Solyc09g010210.3	-1.21816	endo-1,4-beta-glucanase precursor (Cel2)
Solyc02g072520.3	-1.21791	Receptor kinase, putative (AHRD V3.3 *** A0A061GFM9_THECC)
Solyc05g032710.3	-1.21631	3-hydroxyisobutyryl-CoA hydrolase-like protein (AHRD V3.3 *** A0A072TX02_MEDTR)
Solyc11g010500.1	-1.21378	Mitochondrial carrier protein (AHRD V3.3 *** A0A0K9PSM6_ZOSMR)
Solyc05g056050.3	-1.21207	Chlorophyll a-b binding protein, chloroplastic (AHRD V3.3 *** K4C2T0_SOLLC)
Solyc09g075580.1	-1.21194	LOW QUALITY:CheY-like two-component responsive regulator family protein (AHRD V3.3 --* AT4G18020.9)
Solyc12g013620.2	-1.20859	jasmonic acid 2
Solyc03g043700.3	-1.20053	U-box domain-containing protein (AHRD V3.3 *** A0A0K9PMJ3_ZOSMR)
Solyc03g007650.1	-1.19984	LOW QUALITY:DnaJ like protein (AHRD V3.3 *** Q9FEW7_SOLLC)
Solyc04g072310.3	-1.19943	Elicitor peptide 1 (AHRD V3.3 --* A0A087GE76_ARAAL)
Solyc06g008580.3	-1.19921	auxin-regulated IAA22
Solyc03g113210.3	-1.19788	Mitochondrial outer membrane porin (AHRD V3.3 *** VDAC1_WHEAT)
Solyc09g065610.2	-1.19375	Bax inhibitor (AHRD V3.3 *-* A0A0K1ETI6_TECGR)
Solyc04g077150.3	-1.19372	Ergosterol biosynthetic protein 28 (AHRD V3.3 *** A0A0B2RYC5_GLYSO)
Solyc07g065930.3	-1.19017	BTB/POZ domain-containing protein (AHRD V3.3 *** A0A097PQ10_SOLLC)
Solyc02g069460.3	-1.18868	Photosystem I reaction center subunit III (AHRD V3.3 *** I3SN70_MEDTR)
Solyc07g019460.3	-1.18836	NADPH--cytochrome P450 reductase (AHRD V3.3 *** K4CCQ8_SOLLC)
Solyc04g079050.2	-1.18744	Glycosyltransferase (AHRD V3.3 *** M1AUC6_SOLTU)
Solyc02g072540.3	-1.18466	Non-specific serine/threonine protein kinase (AHRD V3.3 *** A0A0V0IFU0_SOLCH)
Solyc01g096300.3	-1.18265	Ubiquitin-specific protease family C19-related protein (AHRD V3.3 *-* AT4G22290.1)
Solyc11g056680.1	-1.18254	Leucine-rich repeat receptor-like protein kinase family (AHRD V3.3 *** A0A0K9PVU5_ZOSMR)
Solyc04g015520.3	-1.18011	Remorin family protein (AHRD V3.3 *** A0A061F452_THECC)
Solyc04g005050.1	-1.17866	matrix metalloproteinase
Solyc04g082220.2	-1.17761	Amino acid transporter, putative (AHRD V3.3 *** B9R8J4_RICCO)
Solyc08g075940.3	-1.1776	DNA-directed RNA polymerase subunit beta (AHRD V3.3 *** K4CMW1_SOLLC)
Solyc02g085010.1	-1.1766	histone-lysine N-methyltransferase, H3 lysine-9 specific SUVH3-like protein (AHRD V3.3 --* AT1G17770.1)
Solyc11g018680.1	-1.17659	ABC transporter family protein (AHRD V3.3 *-* B9IQI5_POPTR)
Solyc02g084720.3	-1.17599	beta-galactosidase 6
Solyc04g080290.3	-1.1748	Sec14p-like phosphatidylinositol transfer family protein (AHRD V3.3 *** AT1G75170.2)
Solyc03g093550.1	-1.17257	Ethylene-responsive transcription factor (AHRD V3.3 *** M4WYH8_GOSHI)
Solyc05g015880.3	-1.17077	regulator of nonsense transcript protein (AHRD V3.3 *** AT5G14090.1)
Solyc01g010720.3	-1.17068	Carboxypeptidase (AHRD V3.3 *** K4ATR5_SOLLC)
Solyc05g007140.3	-1.17	Protein kinase (AHRD V3.3 *** Q2HTW4_MEDTR)
Solyc08g082110.3	-1.16835	WRKY transcription factor 54
Solyc04g081870.3	-1.16787	Expansin A11
Solyc05g010080.3	-1.16115	Chaperone DnaJ-domain superfamily protein (AHRD V3.3 --* AT1G62970.1)
Solyc10g048030.2	-1.16056	Major latex-like protein (AHRD V3.3 *** B5THI3_PANGI)
Solyc10g078930.2	-1.16031	Activator of 90 kDa heat shock ATPase (AHRD V3.3 *** A0A0B0MWI3_GOSAR)
Solyc11g007330.2	-1.15971	RAB6-interacting golgin (DUF662) (AHRD V3.3 *** AT2G27740.1)
Solyc05g009990.3	-1.15938	Leucine-rich repeat family protein (AHRD V3.3 *** A0A061ECS2_THECC)
Solyc09g007940.3	-1.15871	Adenosine kinase, putative (AHRD V3.3 *** B9T0A9_RICCO)
Solyc02g069260.3	-1.15556	Argonaute2a
Solyc08g068680.3	-1.15187	aromatic amino acid decarboxylase 1A
Solyc02g069060.3	-1.15071	Phloem protein 2 (AHRD V3.3 *** D0R6I7_MALDO)
Solyc02g070820.1	-1.14885	LOW QUALITY:Avr9/Cf-9 rapidly elicited protein 180 (AHRD V3.3 *** Q9FQZ1_TOBAC)
Solyc10g084300.1	-1.14863	LOW QUALITY:DnaJ like protein (AHRD V3.3 *** Q9FEW7_SOLLC)
Solyc10g055200.1	-1.14817	Dirigent protein (AHRD V3.3 *** K4D1B3_SOLLC)
Solyc12g009800.2	-1.14541	Purple acid phosphatase (AHRD V3.3 *** K4DC68_SOLLC)
Solyc06g072350.3	-1.1385	CASP-like protein (AHRD V3.3 *** K4C8V5_SOLLC)
Solyc06g006110.3	-1.13583	vacuolar cation/proton exchanger (AHRD V3.3 *** AT1G55720.2)
Solyc11g008540.2	-1.1326	Dicer-like 2b
Solyc06g065100.3	-1.13104	R2R3MYB transcription factor 3
Solyc02g090890.3	-1.12993	zeaxanthin epoxidase
Solyc09g075210.3	-1.11923	Late embryogenesis abundant protein Lea5 (AHRD V3.3 *** F2VPP8_SOLNI)
Solyc04g008260.3	-1.11865	PURPLE ACID PHOSPHATASE family protein (AHRD V3.3 *** U5G823_POPTR)
Solyc07g063690.1	-1.11855	Calcium-binding family protein (AHRD V3.3 *** B9I910_POPTR)
Solyc02g090930.3	-1.11445	Lipase (AHRD V3.3 *** A0A0B2PU23_GLYSO)
Solyc09g059650.3	-1.11397	Vacuolar iron transporter family protein (AHRD V3.3 --* A0A061DZC1_THECC)
Solyc07g005510.3	-1.11191	Omega-6 fatty acid desaturase (AHRD V3.3 *** U3MY72_SOLAC)
Solyc06g073290.1	-1.10961	Tetrapyrrole-binding family protein (AHRD V3.3 *** B9HH58_POPTR)
Solyc02g070500.1	-1.10448	LOW QUALITY:DUF538 family protein (Protein of unknown function, DUF538) (AHRD V3.3 *** AT4G24130.1)
Solyc08g080540.3	-1.10312	SolycHsfB2b
Solyc02g081170.3	-1.10118	plastid lipid associated protein CHRC
Solyc07g006480.3	-1.10016	Receptor-like kinase (AHRD V3.3 *** D4QD70_DIACA)
Solyc10g006700.1	-1.09784	Calcium-binding family protein (AHRD V3.3 *** B9I910_POPTR)
Solyc10g079110.2	-1.09571	1-acyl-sn-glycerol-3-phosphate acyltransferase (AHRD V3.3 *** Q2Z1Y8_PRUMU)
Solyc08g081620.3	-1.09417	LEU13054 endo-1,4-beta-glucanase precursor
Solyc10g080550.2	-1.0936	Protein trichome birefringence (AHRD V3.3 *** TBR_ARATH)
Solyc04g007140.1	-1.09183	LOW QUALITY:zinc knuckle (CCHC-type) family protein (AHRD V3.3 --* AT5G20220.4)
Solyc01g087040.2	-1.09011	PsbP-like (AHRD V3.3 *** A0A0U9HL69_KLEFL)
Solyc05g050090.3	-1.08968	Fatty acid/sphingolipid desaturase (AHRD V3.3 *** AT2G46210.1)
Solyc01g073680.3	-1.0896	Lipid transfer protein (AHRD V3.3 *** A0A072TPI6_MEDTR)
Solyc09g090570.2	-1.08867	proton gradient regulation 5 (AHRD V3.3 *** AT2G05620.2)
Solyc03g097690.3	-1.08838	Kinase family protein (AHRD V3.3 *** D7MQB8_ARALL)
Solyc07g032640.2	-1.08445	Oxygen-evolving enhancer protein 1 (AHRD V3.3 *** A0A1D3L5W7_SOLLC)
Solyc03g080100.3	-1.0836	Heavy metal transport/detoxification superfamily protein (AHRD V3.3 *-* AT5G24580.4)
Solyc08g082370.1	-1.0794	LOW QUALITY:calpain-type cysteine protease family (AHRD V3.3 --* AT1G55350.6)
Solyc02g079740.1	-1.07923	U-box domain-containing family protein (AHRD V3.3 *** B9HYS7_POPTR)
Solyc09g091030.3	-1.07547	Beta-amylase 1
Solyc09g015770.3	-1.07513	WRKY transcription factor 81
Solyc01g005400.3	-1.07408	Caleosin-related family protein (AHRD V3.3 *** AT1G70670.1)
Solyc10g078410.2	-1.07392	F-box family protein (AHRD V3.3 *** AT2G32560.1)
Solyc09g014990.3	-1.07294	WRKY transcription factor 33
Solyc03g119590.1	-1.07195	LOW QUALITY:NIMIN2c protein (AHRD V3.3 *** A0FJY4_TOBAC)
Solyc10g081940.2	-1.06771	Exocyst complex component 7 (AHRD V3.3 *** A0A151RD29_CAJCA)
Solyc02g081330.4	-1.06655	phytoene synthase 2
Solyc12g015880.2	-1.06616	Heat shock protein 90-1
Solyc07g053620.3	-1.06582	DnaJ like protein (t19-8 gene)
Solyc06g082950.3	-1.06476	Photosystem I reaction center subunit XI (AHRD V3.3 *** A0A061DNS9_THECC)
Solyc06g075220.1	-1.0646	Fasciclin-like arabinogalactan protein (AHRD V3.3 *** G7L2R9_MEDTR)
Solyc12g055970.2	-1.06457	Endoglucanase (AHRD V3.3 *** Q93WY9_TOBAC)
Solyc10g074935.1	-1.06343	myosin (AHRD V3.3 --* AT4G33200.4)
Solyc10g007690.3	-1.06207	Chlorophyll a-b binding protein, chloroplastic (AHRD V3.3 *** K4CXU8_SOLLC)
Solyc06g084045.1	-1.05967	photosystem II reaction center W (AHRD V3.3 *** AT2G30570.1)
Solyc08g075280.3	-1.05781	Structural constituent of ribosome protein (AHRD V3.3 *** A0A072UL21_MEDTR)
Solyc07g055710.3	-1.05697	SolycHsfA4b
Solyc10g055760.2	-1.05666	NAC domain protein NAC6
Solyc07g048050.2	-1.05497	Auxin-responsive family protein (AHRD V3.3 *** A0A061DLW5_THECC)
Solyc05g053760.3	-1.05457	Chaperone protein DNAj, putative (AHRD V3.3 *** B9SYM1_RICCO)
Solyc11g012040.2	-1.05225	Ubiquitin-specific protease family C19-related protein (AHRD V3.3 *** AT4G22290.1)
Solyc06g053140.3	-1.05136	Rhodanese-like domain-containing protein (AHRD V3.3 *** T1E126_SILLA)
Solyc12g006520.2	-1.04837	Terpene cyclase/mutase family member (AHRD V3.3 *** M1BMW2_SOLTU)
Solyc03g031530.3	-1.04784	Sulfite exporter TauE/SafE family protein (AHRD V3.3 *** AT1G61740.1)
Solyc09g061310.3	-1.0472	PPPDE putative thiol peptidase family protein (AHRD V3.3 *** AT3G07090.2)
Solyc01g090340.2	-1.04654	Ethylene-responsive transcription factor, putative (AHRD V3.3 *** B9RD03_RICCO)
Solyc10g074790.2	-1.04597	Auxin efflux carrier family protein (AHRD V3.3 *** AT5G01990.1)
Solyc09g063130.3	-1.04224	Photosystem I reaction center subunit IV (AHRD V3.3 *** A0A0K9P6J8_ZOSMR)
Solyc06g082535.1	-1.04093	cinnamate-4-hydroxylase (AHRD V3.3 *** AT2G30490.1)
Solyc10g006740.3	-1.04014	Calcium-binding family protein (AHRD V3.3 *** B9I910_POPTR)
Solyc01g021600.3	-1.03924	Dirigent protein (AHRD V3.3 *** K4AV41_SOLLC)
Solyc12g096870.1	-1.03907	Glycosyltransferase (AHRD V3.3 *** Q0PI14_VITLA)
Solyc06g068040.3	-1.03685	Pectin lyase-like superfamily protein (AHRD V3.3 *** AT1G80170.1)
Solyc05g053330.3	-1.03609	MYB transcription factor (AHRD V3.3 *** Q39550_CRAPL)
Solyc01g005990.3	-1.03568	Lipid transfer protein (AHRD V3.3 *** A0A072TPI6_MEDTR)
Solyc12g005760.2	-1.03083	Peroxisome biogenesis protein 22 (AHRD V3.3 *** A0A0B2RXJ0_GLYSO)
Solyc03g033590.1	-1.02765	SAUR-like auxin-responsive protein family (AHRD V3.3 *** AT4G34760.1)
Solyc01g073640.3	-1.02696	alcohol dehydrogenase-3,Pfam:PF13561
Solyc05g056070.3	-1.02621	photosystem 1 protein
Solyc08g068790.2	-1.02208	Tyramine n-hydroxycinnamoyl transferase (AHRD V3.3 *** Q5D8C0_CAPAN)
Solyc10g007930.3	-1.02177	Cytochrome P450 (AHRD V3.3 *-* A0A103XS13_CYNCS)
Solyc01g079150.3	-1.02079	Boron transporter (AHRD V3.3 *** B6V758_VITVI)
Solyc06g063370.3	-1.0177	Type I (26 kD) CP29 polypeptide
Solyc05g008940.3	-1.01405	Kinase family protein (AHRD V3.3 *** D7KAJ2_ARALL)
Solyc08g076880.3	-1.0139	Nodulin26-like intrinsic protein 31 (AHRD V3.3 --* K4C978_SOLLC)
Solyc01g010220.3	-1.01274	LOW QUALITY:Retrovirus-related Pol polyprotein from transposon TNT 1-94 (AHRD V3.3 *-* A0A151RZV3_CAJCA)
Solyc08g005650.3	-1.01175	Cytochrome P450-1 (AHRD V3.3 *** K4CI56_SOLLC)
Solyc03g111120.3	-1.00976	Malate synthase (AHRD V3.3 *** M1B824_SOLTU)
Solyc10g054910.1	-1.00968	Peptidyl-prolyl cis-trans isomerase (AHRD V3.3 *** K4D184_SOLLC)
Solyc03g025410.3	-1.0089	NAD(P)-binding Rossmann-fold superfamily protein (AHRD V3.3 *-* AT4G23430.2)
Solyc04g081300.3	-1.00726	Endoglucanase (AHRD V3.3 *** K4BVK9_SOLLC)

## Sheet: 5C
Supplementary table 5. C) The table lists common down-regulated genes identified in Aph and T22Aph samples. Genes ID, values of Log2 Fold Change, and gene description are indicated.
Gene ID	logFC	Gene description
Solyc10g084890.2	-8.87763	Glycosyltransferase (AHRD V3.3 *** K4D3V7_SOLLC)
Solyc01g066910.3	-8.32875	Protease inhibitor/seed storage/lipid transfer protein family protein (AHRD V3.3 *** D7MM18_ARALL)
Solyc07g008380.2	-8.31775	HXXXD-type acyl-transferase family protein, putative (AHRD V3.3 *** A0A061E8Z9_THECC)
Solyc10g008930.1	-8.0184	Glutaredoxin-like family protein (AHRD V3.3 *** B9H2P7_POPTR)
Solyc01g091010.3	-7.96304	CRABS CLAW-like protein1a
Solyc08g078940.1	-7.60104	Bifunctional inhibitor/lipid-transfer protein/seed storage 2S albumin superfamily protein (AHRD V3.3 *** AT1G12100.1)
Solyc07g018250.1	-7.39113	LOW QUALITY:GNS1/SUR4 membrane protein family (AHRD V3.3 *** AT3G06470.1)
Solyc08g075150.3	-7.27665	Coiled-coil domain-containing 73 (AHRD V3.3 *** A0A0B0NIE5_GOSAR)
Solyc07g054310.2	-6.9929	Cell wall protein (AHRD V3.3 *** I6QN83_HELAN)
Solyc07g061750.3	-6.90861	Ankyrin repeat-containing-like protein (AHRD V3.3 *** A0A061FUD1_THECC)
Solyc08g077900.3	-6.38008	Expansin-like protein (AHRD V3.3 *** W9S0F1_9ROSA)
Solyc08g067940.3	-6.06331	To encode a PR protein, Belongs to the plant thionin family with the following members:, putative (AHRD V3.3 -** A0A061GI20_THECC)
Solyc02g080330.3	-6.02215	Cytochrome P450 family protein (AHRD V3.3 *** B9H1E5_POPTR)
Solyc10g078770.2	-5.89905	Seed maturation protein (AHRD V3.3 *** Q9LKC5_GLYTO)
Solyc12g011010.2	-5.84635	protodermal factor 1 (AHRD V3.3 *-* AT2G42840.1)
Solyc04g005600.2	-5.62007	MYB-related transcription factor (AHRD V3.3 *-* A0A059PRK4_SALMI)
Solyc08g075240.3	-5.60028	Long-chain-alcohol oxidase (AHRD V3.3 *** K4CMP1_SOLLC)
Solyc05g005170.3	-5.53745	Pectin lyase-like superfamily protein (AHRD V3.3 *** A0A061E6B2_THECC)
Solyc07g055950.3	-5.47708	Protodermal factor 1.1 (AHRD V3.3 *** F2YRC9_GOSHI)
Solyc09g062970.1	-5.47354	GDSL-like Lipase/Acylhydrolase superfamily protein (AHRD V3.3 --* AT3G53100.1)
Solyc11g069730.1	-5.40021	LOW QUALITY:SH2 domain protein A (AHRD V3.3 --* AT1G17040.3)
Solyc05g055343.1	-5.31942	Glycosyltransferase (AHRD V3.3 *** K4CEK8_SOLLC)
Solyc02g090960.1	-5.31225	Rapid alkalinization factor 3 (AHRD V3.3 *** Q6TF27_SOLCH)
Solyc12g098900.2	-5.19216	Late embryogenesis abundant protein (AHRD V3.3 *** J7F2C7_CAMSI)
Solyc09g091390.3	-5.08471	GATA transcription factor 18 (AHRD V3.3 --* GAT18_ORYSJ)
Solyc07g053360.3	-5.02005	Late embryogenesis abundant domain-containing family protein (AHRD V3.3 *** B9IQP9_POPTR)
Solyc01g112230.3	-5.00655	Metallothionein-like protein (AHRD V3.3 *** Q9FUJ8_SESIN)
Solyc04g007825.1	-4.96394	MLP-like protein 28 (AHRD V3.3 *** AT1G70830.1)
Solyc03g026040.3	-4.89848	LRR receptor-like kinase family protein (AHRD V3.3 *** A0A072VNY9_MEDTR)
Solyc03g121900.1	-4.86583	Bifunctional inhibitor/lipid-transfer protein/seed storage 2S albumin superfamily protein (AHRD V3.3 *** AT5G48490.1)
Solyc02g070980.1	-4.80446	Chlorophyll a-b binding protein, chloroplastic (AHRD V3.3 *** K4B876_SOLLC)
Solyc09g064490.2	-4.6893	Subtilisin-like protease SDD1 (AHRD V3.3 *** W9RB94_9ROSA)
Solyc08g005665.1	-4.58274	Terpene synthase (AHRD V3.3 *-* G5CV36_SOLLC)
Solyc06g064820.3	-4.55145	GDSL esterase/lipase (AHRD V3.3 *** W9S0Q7_9ROSA)
Solyc03g116390.3	-4.50555	Late embryogenesis abundant protein (AHRD V3.3 *** E1AZA3_SOLLC)
Solyc12g088220.2	-4.43645	SlBCAT1
Solyc06g007890.3	-4.39339	Gibberellin-regulated family protein (AHRD V3.3 *** AT1G74670.1)
Solyc06g067980.3	-4.36816	Late embryogenesis abundant protein (AHRD V3.3 --* Q2QKE8_CATRO)
Solyc03g121600.3	-4.33102	Glucose-methanol-choline (GMC) oxidoreductase family protein (AHRD V3.3 *** AT1G72970.1)
Solyc02g070990.1	-4.3199	Chlorophyll a-b binding protein, chloroplastic (AHRD V3.3 *** K4B877_SOLLC)
Solyc05g005865.1	-4.29995	Major latex-like protein (AHRD V3.3 *** D2D328_GOSHI)
Solyc03g034390.1	-4.2885	Lipid transfer protein (AHRD V3.3 *** S4TID2_GOSHI)
Solyc02g070935.1	-4.28283	Pectate lyase (AHRD V3.3 *-* A0A199VAW8_ANACO)
Solyc00g156980.3	-4.27469	Glucose-methanol-choline (GMC) oxidoreductase family protein (AHRD V3.3 *-* AT1G72970.2)
Solyc10g008830.2	-4.26262	GDSL esterase/lipase (AHRD V3.3 *** A0A0B2PGU7_GLYSO)
Solyc02g080210.3	-4.23091	Pectinesterase (AHRD V3.3 *** K4B9P2_SOLLC)
Solyc06g051320.3	-4.20959	HXXXD-type acyl-transferase family protein, putative (AHRD V3.3 *** A0A061EWX8_THECC)
Solyc05g051580.3	-4.1907	Phototropic-responsive NPH3 family protein (AHRD V3.3 *** AT5G10250.2)
Solyc02g071000.1	-4.17147	Chlorophyll a-b binding protein, chloroplastic (AHRD V3.3 *** K4B878_SOLLC)
Solyc02g070970.1	-4.16606	Chlorophyll a-b binding protein, chloroplastic (AHRD V3.3 *** Q41422_SOLTU)
Solyc07g007860.1	-4.13129	Bifunctional inhibitor/lipid-transfer protein/seed storage 2S albumin superfamily protein (AHRD V3.3 *-* AT2G10940.2)
Solyc08g080280.3	-4.12231	FAM91 carboxy-terminus protein (AHRD V3.3 --* AT1G35220.6)
Solyc08g008500.3	-4.09085	Dof zinc finger protein (AHRD V3.3 *** A0A0B6VI93_TOBAC)
Solyc12g042760.1	-4.07922	Leucine-rich repeat receptor-like protein kinase family protein, putative (AHRD V3.3 *-* A0A061E290_THECC)
Solyc03g082950.3	-4.06536	BSD domain-containing protein (AHRD V3.3 --* AT2G10950.3)
Solyc03g095650.3	-4.06477	MLO-like protein (AHRD V3.3 *** K4BIY8_SOLLC)
Solyc06g035580.3	-4.06066	Glucose-methanol-choline (GMC) oxidoreductase family protein (AHRD V3.3 *** AT5G51950.3)
Solyc04g050570.3	-4.00836	GDSL esterase/lipase (AHRD V3.3 *** A0A0B2RSX5_GLYSO)
Solyc07g008410.3	-3.96005	Protein DETOXIFICATION (AHRD V3.3 *** K4CBW0_SOLLC)
Solyc10g079150.2	-3.92765	Nuclear transcription factor Y subunit (AHRD V3.3 *-* A0A0K9P8V1_ZOSMR)
Solyc01g111950.3	-3.89511	Proline-rich receptor-like protein kinase PERK1 (AHRD V3.3 *** W9RKU6_9ROSA)
Solyc07g056360.1	-3.84162	LOW QUALITY:BHLH transcription factor (AHRD V3.3 *-* I1M6X1_SOYBN)
Solyc12g100280.2	-3.82051	NAD(P)-binding Rossmann-fold superfamily protein (AHRD V3.3 *** AT3G55310.1)
Solyc08g061010.3	-3.78586	Major facilitator superfamily protein (AHRD V3.3 *** AT2G26690.1)
Solyc04g079890.3	-3.74121	Pathogenesis-related thaumatin family protein (AHRD V3.3 *** A0A072V262_MEDTR)
Solyc02g070950.1	-3.68856	Chlorophyll a-b binding protein, chloroplastic (AHRD V3.3 *** Q41422_SOLTU)
Solyc06g074710.1	-3.68386	hydroxycinnamoyl-CoA shikimate/quinate hydroxycinnamoyl transferase (AHRD V3.3 *** AT5G48930.1)
Solyc06g053870.3	-3.65706	3-ketoacyl-CoA synthase (AHRD V3.3 *** A0A023PL08_TOBAC)
Solyc04g008230.3	-3.6436	Pectin lyase-like superfamily protein (AHRD V3.3 *** AT1G48100.1)
Solyc03g111100.1	-3.63907	LOW QUALITY:AtIII18x5-like protein (AHRD V3.3 *** AT3G48510.1)
Solyc12g005020.2	-3.59762	RING/U-box superfamily protein (AHRD V3.3 *** AT3G20395.1)
Solyc06g069730.3	-3.5799	chlorophyll a-b binding protein Cab12
Solyc01g099870.2	-3.56447	Bidirectional sugar transporter SWEET (AHRD V3.3 *-* M1CB29_SOLTU)
Solyc06g065050.2	-3.52969	Late embryogenesis abundant protein (LEA) family protein (AHRD V3.3 *** A0A072UTU9_MEDTR)
Solyc03g095700.1	-3.51722	LOW QUALITY:Voltage-dependent T-type calcium channel subunit alpha-1I, putative (AHRD V3.3 *** A0A061FSX7_THECC)
Solyc07g054280.1	-3.48542	Tyrosine decarboxylase (AHRD V3.3 *** Q000T5_ARICO)
Solyc01g094110.3	-3.4792	11S globulin seed storage protein 2 (AHRD V3.3 *** A0A0B2RJF9_GLYSO)
Solyc02g084850.3	-3.47334	Abscisic acid and environmental stress-inducible protein TAS14 (AHRD V3.3 *** TAS14_SOLLC)
Solyc10g081840.2	-3.46992	Nuclear transcription factor Y subunit (AHRD V3.3 *-* A0A0K9P8V1_ZOSMR)
Solyc10g085610.2	-3.45687	Calmodulin binding protein, putative (AHRD V3.3 *** B9T5N0_RICCO)
Solyc04g078590.3	-3.43235	Receptor protein kinase, putative (AHRD V3.3 *** B9T4U3_RICCO)
Solyc02g087890.3	-3.42756	Drought induced 1 protein (AHRD V3.3 --* A0A075M2J2_GOSHI)
Solyc02g089170.3	-3.42067	Alpha-1,4-glucan-protein synthase [UDP-forming] 1 (AHRD V3.3 *** UPTG1_SOLTU)
Solyc01g091870.3	-3.41959	SPX domain-containing family protein (AHRD V3.3 *** B9GW54_POPTR)
Solyc02g080220.3	-3.39058	Pectinesterase (AHRD V3.3 *** K4B9P3_SOLLC)
Solyc12g056610.2	-3.37228	NAD(P)-binding Rossmann-fold superfamily protein (AHRD V3.3 *** AT1G52340.1),Pfam:PF13561
Solyc09g082620.3	-3.36178	EPIDERMAL PATTERNING FACTOR-like protein (AHRD V3.3 *-* AT4G14723.1)
Solyc01g010910.2	-3.35653	MYB-related transcription factor (AHRD V3.3 *** A0A059PRK4_SALMI)
Solyc01g112120.3	-3.33845	Flavin-containing monooxygenase (AHRD V3.3 *** M1BLU2_SOLTU)
Solyc02g093890.1	-3.32027	Emb|CAB62340.1 (AHRD V3.3 *** Q9FKS6_ARATH)
Solyc03g119550.2	-3.31331	LysM domain GPI-anchored protein 1, putative (AHRD V3.3 *** B9T592_RICCO)
Solyc08g005680.3	-3.30328	Z,Z-farnesyl pyrophosphate synthase
Solyc01g057170.3	-3.30314	DEAD-box ATP-dependent RNA helicase 48 (AHRD V3.3 --* RH48_ORYSJ)
Solyc08g016415.1	-3.28832	kinesin-like calmodulin-binding protein (ZWICHEL) (AHRD V3.3 --* AT5G65930.2)
Solyc04g005380.3	-3.26712	Ninja-family protein AFP1-like protein (AHRD V3.3 *** V5KZR9_SOLNI)
Solyc01g088430.3	-3.24182	Fatty acid hydroxylase superfamily protein (AHRD V3.3 *** A0A072TKE8_MEDTR)
Solyc01g105000.3	-3.24025	Heavy metal transport/detoxification superfamily protein (AHRD V3.3 *-* AT5G02600.2)
Solyc04g008900.3	-3.20589	transmembrane protein, putative (DUF247) (AHRD V3.3 *** AT3G50170.1)
Solyc04g017720.3	-3.18582	Gibberellin-regulated family protein (AHRD V3.3 *** A0A061EVH9_THECC)
Solyc07g061800.3	-3.17242	SOUL heme-binding family protein (AHRD V3.3 *** AT1G17100.1)
Solyc06g066540.1	-3.10144	Ethylene-responsive transcription factor TINY (AHRD V3.3 *** TINY_ARATH)
Solyc03g116270.3	-3.07855	2-oxoglutarate and Fe(II)-dependent oxygenase superfamily protein, putative (AHRD V3.3 *** A0A061FWB6_THECC)
Solyc04g055260.3	-3.0605	S-adenosyl-L-methionine:benzoic acid/salicylic acid carboxyl methyltransferase (AHRD V3.3 *** H9BID1_NICAT)
Solyc07g045145.1	-3.05876	transmembrane protein (AHRD V3.3 *-* AT4G12680.1)
Solyc05g055410.2	-3.0537	Cellulose synthase-like protein (AHRD V3.3 *** L0ASI8_POPTO)
Solyc06g074260.3	-3.03694	pollen proteins Ole e I-like
Solyc05g014260.3	-3.03217	Two-component response regulator (AHRD V3.3 *** W9RKG5_9ROSA)
Solyc06g034234.1	-3.02007	Cytochrome P450 (AHRD V3.3 *-* Q9AVQ2_SOLTU)
Solyc03g007050.3	-3.01506	ERECTA-like 1 (AHRD V3.3 *** AT5G62230.1)
Solyc07g045140.3	-3.01195	transmembrane protein (AHRD V3.3 *** AT4G12680.1)
Solyc01g096320.3	-3.00755	Homeobox-leucine zipper protein (AHRD V3.3 *** M4W1Z7_TOBAC)
Solyc12g087940.2	-2.98893	Eukaryotic aspartyl protease family protein (AHRD V3.3 *** A0A061FET5_THECC)
Solyc03g116280.3	-2.9834	1-aminocyclopropane-1-carboxylate oxidase 2 (AHRD V3.3 *-* M7YEU7_TRIUA)
Solyc01g094090.3	-2.97731	3-hydroxyisobutyryl-CoA hydrolase-like protein (AHRD V3.3 *** A0A072TX02_MEDTR)
Solyc02g081550.3	-2.97419	LeftsH6FtsH protease
Solyc09g064820.1	-2.95854	EID1-like F-box protein 2 (AHRD V3.3 *** A0A0B2NUB4_GLYSO)
Solyc06g051940.3	-2.957	Protein phosphatase 2c, putative (AHRD V3.3 *** B9RIK1_RICCO)
Solyc03g007230.3	-2.95141	Protein phosphatase 2c, putative (AHRD V3.3 *** B9RIK1_RICCO)
Solyc07g040680.3	-2.94833	SolycHsfA9
Solyc05g007710.3	-2.94309	MYB-related transcription factor (AHRD V3.3 *** A0A059PRS5_SALMI)
Solyc04g013200.1	-2.92978	stomatal cytokinesis defective / SCD1 protein (SCD1) (AHRD V3.3 --* AT1G49040.4)
Solyc06g009710.3	-2.92466	R2R3MYB transcription factor 111
Solyc12g006140.2	-2.91908	Cab-5 gene encoding chlorophyll a/b-binding protein
Solyc05g009270.3	-2.90374	3-ketoacyl-CoA synthase (AHRD V3.3 *** M9Z390_GOSRA)
Solyc01g108700.3	-2.89039	LOW QUALITY:transcription initiation factor TFIID subunit 1b-like protein (AHRD V3.3 -** AT3G19030.1)
Solyc07g062530.3	-2.86058	phosphoenolpyruvate carboxylase 2
Solyc06g069790.3	-2.84779	Gibberellin-regulated protein (AHRD V3.3 *** B4UW77_ARAHY)
Solyc09g092710.3	-2.83276	Glycine-rich protein (AHRD V3.3 *** D2K2T8_TOBAC)
Solyc01g079170.3	-2.83162	Hexosyltransferase (AHRD V3.3 *** K4AXG3_SOLLC)
Solyc11g021060.2	-2.82427	TOMARPIX proteinase inhibitor
Solyc12g013710.2	-2.81926	light dependent NADH:protochlorophyllide oxidoreductase 1
Solyc10g006900.3	-2.79747	light dependent NADH:protochlorophyllide oxidoreductase 3 s2
Solyc00g136565.1	-2.78317	2-oxoglutarate-dependent dioxygenase-related family protein (AHRD V3.3 *** B9GL08_POPTR)
Solyc02g068070.3	-2.75481	Lipase (AHRD V3.3 *** K4B7D9_SOLLC)
Solyc04g010200.1	-2.75094	ABC transporter G family member (AHRD V3.3 *** A0A0K9NPK2_ZOSMR)
Solyc02g068040.3	-2.73335	RNI-like superfamily protein (AHRD V3.3 --* AT4G02760.9)
Solyc06g059885.1	-2.70394	Germacrene synthase (AHRD V3.3 *** G1JUH6_SOLLC)
Solyc10g084380.1	-2.70215	WRKY transcription factor 44
Solyc05g050220.3	-2.69873	TAF-3 (AHRD V3.3 *** Q40587_TOBAC)
Solyc01g091050.3	-2.69477	Pectinesterase (AHRD V3.3 *** K4AZ45_SOLLC)
Solyc01g094100.2	-2.67701	Cytochrome P450 family protein (AHRD V3.3 *** A0A061DTZ5_THECC)
Solyc09g014970.3	-2.66798	Methyl esterase (AHRD V3.3 *** A0A072UEL6_MEDTR)
Solyc03g005790.2	-2.65938	Chlorophyll a-b binding protein, chloroplastic (AHRD V3.3 *** K4BE02_SOLLC)
Solyc01g100750.2	-2.65608	LOW QUALITY:plant/protein (Protein of unknown function, DUF538) (AHRD V3.3 *** AT1G56580.1)
Solyc03g096670.3	-2.64975	Protein phosphatase 2C (AHRD V3.3 *** Q8RVG0_TOBAC)
Solyc01g066640.2	-2.63788	LOW QUALITY:vitellogenin-like protein (AHRD V3.3 *** AT3G06868.1)
Solyc07g017880.3	-2.61655	Peroxidase (AHRD V3.3 *** K4CCK2_SOLLC)
Solyc07g042390.2	-2.6157	Plant invertase/pectin methylesterase inhibitor superfamily protein (AHRD V3.3 *** A0A061GSW0_THECC)
Solyc10g011940.1	-2.60706	chromatin remodeling factor (AHRD V3.3 *-* AT4G31900.3)
Solyc03g044930.2	-2.58802	Sn-1 protein (AHRD V3.3 *** Q42393_CAPAN)
Solyc07g006700.1	-2.56669	Pathogenesis-related family protein (AHRD V3.3 *** B9IM28_POPTR)
Solyc01g094750.3	-2.5507	Cytochrome P450 family protein (AHRD V3.3 *** B9I8K8_POPTR)
Solyc11g006250.2	-2.55007	GDSL-motif lipase/hydrolase family protein 2
Solyc08g067320.2	-2.54894	Chlorophyll a-b binding protein, chloroplastic (AHRD V3.3 *** Q41447_SOLTU)
Solyc02g071010.1	-2.53828	Chlorophyll a-b binding protein, chloroplastic (AHRD V3.3 *** Q41422_SOLTU)
Solyc01g090970.3	-2.53359	14 kDa proline-rich protein DC2.15 (AHRD V3.3 *** A0A151QNX1_CAJCA)
Solyc03g114560.2	-2.51171	Strictosidine synthase-like protein, putative (AHRD V3.3 *** G7JT39_MEDTR)
Solyc03g078780.2	-2.50549	UDP-glycosyltransferase (AHRD V3.3 *** A0A164TMY6_DAUCA)
Solyc07g016080.3	-2.49481	Purple acid phosphatase (AHRD V3.3 *-* A0A0D9ZFS9_9ORYZ)
Solyc08g068670.3	-2.47743	Aromatic amino acid decarboxylase 1B (AHRD V3.3 *** Q1KSC5_SOLLC)
Solyc03g078770.3	-2.46333	Glycosyltransferase (AHRD V3.3 *** K4BHV3_SOLLC)
Solyc02g083700.3	-2.46033	Alpha-mannosidase (AHRD V3.3 *** K4BAN8_SOLLC)
Solyc02g086530.3	-2.45636	Raffinose synthase family protein (AHRD V3.3 *** AT5G40390.1)
Solyc03g026050.3	-2.45524	Terminal flower 1 (AHRD V3.3 *** G7ZV36_MEDTR)
Solyc06g048750.3	-2.45375	Unknown protein (AHRD V3.3 )
Solyc07g054893.1	-2.44573	Methylketone synthase Id (AHRD V3.3 *** E0YCS6_SOLLC)
Solyc12g049380.2	-2.42424	UDP-N-acetylenolpyruvoylglucosamine reductase (AHRD V3.3 *** A0A1D1YGS2_9ARAE)
Solyc07g005900.3	-2.41767	Calcium-binding EF-hand family protein (AHRD V3.3 *** A0A061GQP8_THECC)
Solyc02g069490.3	-2.40439	Sterol reductase (AHRD V3.3 *** E1VD17_SOLTU)
Solyc04g054745.1	-2.3988	Chaperone DnaJ-domain superfamily protein (AHRD V3.3 --* AT5G64360.7)
Solyc04g015750.3	-2.39555	Magnesium chelatase H subunit (AHRD V3.3 *** F8SPG3_CAMSI)
Solyc04g005070.3	-2.35684	Major facilitator superfamily protein (AHRD V3.3 *** AT1G52190.1)
Solyc05g053120.1	-2.35269	Glycosyltransferase (AHRD V3.3 *** A0A0A1WC49_NICAT)
Solyc01g098820.3	-2.34599	Phototropic-responsive NPH3 family protein, putative (AHRD V3.3 *** A0A061FBG1_THECC)
Solyc08g014430.3	-2.3381	Formin-like protein (AHRD V3.3 *** K4CJ74_SOLLC)
Solyc09g098440.3	-2.33303	ROP-interactive CRIB motif protein (AHRD V3.3 *** G7KTT6_MEDTR)
Solyc04g072890.3	-2.32812	Transducin/WD40 repeat protein (AHRD V3.3 *-* G8A379_MEDTR)
Solyc04g071340.4	-2.32167	fructose-1%2C6-bisphosphatase%2C cytosolic
Solyc03g121680.2	-2.3185	Cell wall invertase (AHRD V3.3 *** K4HUT0_MALDO)
Solyc04g054740.3	-2.3082	myo-inositol-1-phosphate synthase
Solyc02g083285.1	-2.30767	LOW QUALITY:IQ-domain 20 (AHRD V3.3 *** AT3G51380.1)
Solyc05g043330.3	-2.30282	GDSL esterase/lipase (AHRD V3.3 *** W9STE9_9ROSA)
Solyc01g091320.3	-2.29221	sterol C4-methyl oxidase 1-2 (AHRD V3.3 *** AT4G22756.1)
Solyc01g105890.3	-2.29114	Monoterpene synthase 1
Solyc01g110430.3	-2.28749	LOW QUALITY:nudix hydrolase homolog 11 (AHRD V3.3 --* AT5G45940.3)
Solyc01g097930.3	-2.27227	Cysteine synthase (AHRD V3.3 *** K4B0I0_SOLLC)
Solyc09g007660.1	-2.2662	Fasciclin-like arabinogalactan protein (AHRD V3.3 *** G7L2R9_MEDTR)
Solyc05g015433.1	-2.26594	kinase superfamily with octicosapeptide/Phox/Bem1p domain-containing protein (AHRD V3.3 --* AT2G35050.2)
Solyc02g061990.3	-2.26019	Bzip transcription factor (AHRD V3.3 *** A0A087GK23_ARAAL)
Solyc06g019170.3	-2.25121	Delta-1-pyrroline-5-carboxylate synthetase (AHRD V3.3 *** G3M3X3_SOLTO)
Solyc06g083800.3	-2.24609	ROP-interactive CRIB motif protein (AHRD V3.3 *-* A0A072U2K9_MEDTR)
Solyc06g065970.1	-2.23406	14 kDa proline-rich protein DC2.15, putative (AHRD V3.3 *** B9RP24_RICCO)
Solyc02g082260.3	-2.22557	3-hydroxy-3-methylglutaryl CoA reductase
Solyc01g110605.1	-2.21428	SAUR-like auxin-responsive protein family (AHRD V3.3 *** AT4G34760.1)
Solyc09g090500.3	-2.21063	Cyclopropane-fatty-acyl-phospholipid synthase (AHRD V3.3 *** AT3G23510.1)
Solyc09g098590.3	-2.20999	sucrose synthase
Solyc12g011280.2	-2.20623	Chlorophyll a-b binding protein, chloroplastic (AHRD V3.3 *** K4DCL4_SOLLC)
Solyc01g099650.3	-2.20419	Formin-like protein (AHRD V3.3 *** K4B0Z9_SOLLC)
Solyc03g116730.3	-2.20404	fatty acid desaturase 5 (AHRD V3.3 *** AT3G15850.1)
Solyc03g082800.2	-2.20361	LOW QUALITY:HEAT/U-box domain-containing protein (AHRD V3.3 --* AT5G58410.2)
Solyc05g053400.2	-2.19382	Glycosyltransferase (AHRD V3.3 *** A0A0A1WC49_NICAT)
Solyc02g089520.2	-2.18829	CONSTANS protein (AHRD V3.3 *** C0Z3T8_SOLTU)
Solyc10g008040.3	-2.17666	Late embryogenesis abundant protein-like (AHRD V3.3 *-* Q9LF88_ARATH)
Solyc03g025680.3	-2.17046	PAR1 protein (AHRD V3.3 *** AT5G52390.1)
Solyc04g077690.2	-2.16409	LOW QUALITY:At4g33800-like protein (AHRD V3.3 *** A0A068F620_BRANA)
Solyc02g062550.3	-2.14275	P-loop containing nucleoside triphosphate hydrolases superfamily protein (AHRD V3.3 *** AT3G50940.1)
Solyc08g067330.1	-2.14265	Chlorophyll a-b binding protein, chloroplastic (AHRD V3.3 *** K4CLV9_SOLLC)
Solyc12g056200.2	-2.13108	transferring glycosyl group transferase (DUF604) (AHRD V3.3 *** AT4G11350.1)
Solyc03g098300.1	-2.12424	Ornithine decarboxylase 2 (AHRD V3.3 *** A0A060IIA7_ATRBE)
Solyc07g043395.1	-2.12024	Cellulose synthase-like protein (AHRD V3.3 *-* A0A072TVD1_MEDTR)
Solyc06g060570.3	-2.11553	Dihydrofolate reductase (AHRD V3.3 *** A0A0B0NHA3_GOSAR)
Solyc07g063600.3	-2.11112	Chlorophyll a-b binding protein, chloroplastic (AHRD V3.3 *** M1BNX7_SOLTU)
Solyc07g053890.3	-2.111	O-acyltransferase WSD1 (AHRD V3.3 *** A0A151TQI5_CAJCA)
Solyc04g006970.3	-2.1064	Phosphoenolpyruvate carboxylase (AHRD V3.3 *** A6YM33_RICCO)
Solyc04g005700.3	-2.10388	Sn-1 protein (AHRD V3.3 *** Q42393_CAPAN)
Solyc02g089250.3	-2.1003	Pollen Ole e 1 allergen and extensin family protein (AHRD V3.3 *** A0A061EFL6_THECC)
Solyc09g092750.3	-2.10011	Glycine-rich protein (AHRD V3.3 --* D2K2U3_TOBAC)
Solyc04g050730.3	-2.09968	GDSL-motif esterase/acyltransferase/lipase
Solyc05g010800.3	-2.0965	DNA-3-methyladenine glycosylase, putative (AHRD V3.3 *** B9RLG1_RICCO)
Solyc05g005980.3	-2.09647	Major facilitator superfamily protein (AHRD V3.3 *** AT1G52190.1)
Solyc01g104185.1	-2.0911	Fatty acyl-CoA reductase (AHRD V3.3 *** K4B1Z5_SOLLC)
Solyc07g052060.2	-2.06294	LOW QUALITY:HXXXD-type acyl-transferase family protein, putative (AHRD V3.3 *** A0A061E8Z9_THECC)
Solyc08g083130.3	-2.05933	Homeobox-leucine zipper protein (AHRD V3.3 *** K4MNF8_MEDSA)
Solyc04g007010.3	-2.05694	Sn-2 protein (AHRD V3.3 *** Q39467_CAPAN)
Solyc03g006240.3	-2.05043	GDSL esterase/lipase (AHRD V3.3 *** A0A0B2QCD5_GLYSO)
Solyc03g115230.3	-2.04472	Solanum lycopersicum heat shock protein
Solyc03g006450.1	-2.04013	Thioesterase family protein (AHRD V3.3 *** D7KCZ7_ARALL)
Solyc04g016330.3	-2.02303	Glycerol-3-phosphate dehydrogenase [NAD(+)] (AHRD V3.3 *** K4BQD3_SOLLC)
Solyc12g019550.2	-2.01538	Lipase maturation factor 2 (AHRD V3.3 *** A0A1D1ZBR5_9ARAE)
Solyc06g051860.3	-2.01104	mycorrhiza-inducible inorganic phosphate transporter 4
Solyc01g058160.3	-2.00055	agenet domain-containing protein (AHRD V3.3 *** AT3G06520.2)
Solyc06g005780.1	-1.99939	Non-specific lipid-transfer protein (AHRD V3.3 *** A0A0V0GS93_SOLCH)
Solyc03g006840.3	-1.9961	LOW protein: M-phase inducer phosphatase-like protein (AHRD V3.3 *** AT5G62170.1)
Solyc01g095770.3	-1.99	Cyclic nucleotide-gated channel (AHRD V3.3 *** A0A0K9PRG4_ZOSMR)
Solyc10g075090.2	-1.98166	Non-specific lipid-transfer protein (AHRD V3.3 *** Q4A1N0_SOLLC)
Solyc06g072710.3	-1.9723	Sigma factor (AHRD V3.3 *** Q9SLX3_TOBAC)
Solyc02g071710.2	-1.97049	Lipase, GDSL (AHRD V3.3 *** A0A124S9Z4_CYNCS)
Solyc04g081810.3	-1.97041	Subtilisin-like protease (AHRD V3.3 *** A0A0B2PIS0_GLYSO)
Solyc09g009200.2	-1.97031	Growth-regulating factor (AHRD V3.3 *** G7L5Z0_MEDTR)
Solyc08g023660.3	-1.97017	Major latex-like protein (AHRD V3.3 *** B5THI3_PANGI)
Solyc06g059710.3	-1.96654	Acyl-[acyl-carrier-protein] desaturase (AHRD V3.3 *** A0A118HPD5_CYNCS)
Solyc03g005780.3	-1.95869	chlorophyll a/b-binding protein Cab-3C
Solyc01g109150.4	-1.95783	cytochrome P450 CYP74C4
Solyc07g043390.3	-1.95476	Cellulose synthase (AHRD V3.3 *** A0A118J5T2_CYNCS)
Solyc01g098490.3	-1.95444	Sugar facilitator protein 1
Solyc03g114900.3	-1.92684	Protein COBRA, putative (AHRD V3.3 *** B9RLK9_RICCO)
Solyc07g043490.1	-1.92442	UDP-Gal:Tomatidine Galactosyltransferase
Solyc09g011040.1	-1.9235	Eukaryotic aspartyl protease family protein (AHRD V3.3 *** A0A061EYX5_THECC)
Solyc08g061910.3	-1.91523	Trihelix transcription factor GT-2-like protein (AHRD V3.3 --* A0A0B0NUX7_GOSAR)
Solyc06g053620.3	-1.9107	phosphoenolpyruvate carboxylase kinase 2
Solyc02g089540.3	-1.91025	CONSTANS 1
Solyc02g064720.3	-1.90866	phototropic-responsive NPH3 family protein
Solyc06g050800.3	-1.90201	Amino acid transporter family protein (AHRD V3.3 *** B9HYI5_POPTR)
Solyc10g008410.1	-1.89875	RING/U-box superfamily protein (AHRD V3.3 *-* AT1G19310.1)
Solyc03g025710.3	-1.89865	Acyl-CoA N-acyltransferases-like protein (AHRD V3.3 *** Q9C7G6_ARATH)
Solyc02g067930.3	-1.89406	Glycerol-3-phosphate dehydrogenase [NAD(+)] (AHRD V3.3 *** K4B7C5_SOLLC)
Solyc05g025870.3	-1.89309	Carboxypeptidase A6 (AHRD V3.3 --* A0A0B2RNE2_GLYSO)
Solyc07g008710.3	-1.88322	Major latex-like protein (AHRD V1 **-- B5THI3_PANGI)
Solyc09g006010.2	-1.88155	Pathogenesis-related protein 1 (AHRD V3.3 *** Q75QH2_CAPCH)
Solyc08g078640.2	-1.86656	Pectinesterase (AHRD V3.3 *** K4CNM3_SOLLC)
Solyc02g079290.3	-1.85912	protein SELF PRUNING 2G
Solyc08g080040.3	-1.84933	Anthocyanidin synthase (AHRD V3.3 *** A0A0A1E1Z9_9SOLA)
Solyc10g080690.2	-1.84907	Patatin (AHRD V3.3 *** K4D2V9_SOLLC)
Solyc02g083860.3	-1.83921	flavanone 3-dioxygenase
Solyc04g080490.3	-1.83178	ZF-HD homeobox protein (AHRD V3.3 *** A0A0B2PTM6_GLYSO)
Solyc02g077330.3	-1.83016	GDSL esterase/lipase family (AHRD V3.3 *** A0A151SAY8_CAJCA)
Solyc06g066600.3	-1.82805	plastidic glucose translocator 2
Solyc10g080870.3	-1.82401	Cytochrome P450 (AHRD V3.3 *** A2PZD4_IPONI)
Solyc03g122140.3	-1.82388	Peroxisomal (S)-2-hydroxy-acid oxidase (AHRD V3.3 *** GOX_SPIOL)
Solyc04g006980.1	-1.82315	TCP transcription factor 22
Solyc02g071030.2	-1.81641	Chlorophyll a-b binding protein, chloroplastic (AHRD V3.3 *** Q41422_SOLTU)
Solyc04g072895.1	-1.80385	Transducin/WD40 repeat-like superfamily protein (AHRD V3.3 *** AT1G78070.1)
Solyc06g060910.2	-1.79527	Glycerol-3-phosphate transporter, putative (AHRD V3.3 *** B9T0L8_RICCO)
Solyc02g086180.3	-1.79382	Delta(7)-sterol-C5(6)-desaturase (AHRD V3.3 *** SC5D_TOBAC)
Solyc10g018780.2	-1.79137	Squamosa promoter binding protein 8a
Solyc07g043460.3	-1.78561	Cytochrome P450, putative (AHRD V3.3 *** A0A061E4E7_THECC)
Solyc07g062520.3	-1.78083	Cytochrome P450 (AHRD V3.3 *** A0A124SAX2_CYNCS)
Solyc01g010050.3	-1.77437	S-adenosylmethionine decarboxylase proenzyme (AHRD V3.3 *** K4ATK0_SOLLC)
Solyc06g053625.1	-1.76999	Phosphoenolpyruvate carboxylase kinase 2 (AHRD V3.3 *-* Q84JP7_SOLLC)
Solyc09g091510.3	-1.76473	chalcone synthase 1
Solyc11g012130.2	-1.76167	Blue copper protein (AHRD V3.3 *** A0A0B2RLQ3_GLYSO)
Solyc02g079930.3	-1.75841	phosphosulfolactate synthase
Solyc05g010320.3	-1.75763	Chalcone-flavonone isomerase family protein (AHRD V3.3 *** K4BXK5_SOLLC)
Solyc06g007140.3	-1.75758	Omega-3 fatty acid desaturase
Solyc04g064610.3	-1.75083	Bidirectional sugar transporter SWEET (AHRD V3.3 *** K4BT52_SOLLC)
Solyc12g095810.2	-1.74935	Major facilitator superfamily protein (AHRD V3.3 *** AT1G52190.1)
Solyc06g007240.3	-1.73732	BAG family molecular chaperone regulator 2 (AHRD V3.3 *** A0A0B2PCD3_GLYSO)
Solyc06g062370.3	-1.73707	Acid phosphatase-like protein 1 (AHRD V3.3 *** V9MHL3_9ROSA)
Solyc05g014700.3	-1.7326	Acid phosphatase/vanadium-dependent haloperoxidase-related protein (AHRD V3.3 *** AT1G67600.1)
Solyc01g090730.3	-1.7276	Squamosa promoter binding protein 8b
Solyc09g065100.2	-1.7273	bHLH transcription factor 150
Solyc11g066670.1	-1.7253	Glycosyltransferase (AHRD V3.3 *** K4D9S4_SOLLC)
Solyc07g065900.3	-1.71894	fructose-bisphosphate aldolase, cytoplasmic isozyme 1
Solyc12g011450.2	-1.71855	Chlorophyll a-b binding protein, chloroplastic (AHRD V3.3 *** M1AG46_SOLTU)
Solyc02g089610.2	-1.71298	S-adenosylmethionine decarboxylase 2
Solyc11g066580.2	-1.71212	flavonoid 3`%2C5`-hydroxylase
Solyc11g010850.2	-1.71204	1-deoxy-D-xylulose 5-phosphate synthase (AHRD V3.3 *** B6E973_STERE)
Solyc02g031920.3	-1.71018	Pathogen-related protein (AHRD V3.3 *** A0A151SPD2_CAJCA)
Solyc03g025190.4	-1.70408	anthocyanin permease
Solyc02g089615.1	-1.69046	S-adenosylmethionine decarboxylase uORF (AHRD V3.3 *-* Q6RUQ6_DAUCA)
Solyc04g007820.3	-1.68944	Sn-1 protein (AHRD V3.3 *** Q42393_CAPAN)
Solyc07g042630.3	-1.68113	Terpene cyclase/mutase family member (AHRD V3.3 *** V9LYF2_9SOLA)
Solyc09g092740.3	-1.6807	Transducin/WD40 repeat-like superfamily protein (AHRD V3.3 --* AT3G13300.3)
Solyc02g085020.3	-1.67989	dihydroflavonol 4-reductase
Solyc06g073540.3	-1.67686	Argonaute4b
Solyc05g012210.3	-1.67213	Ninja-family protein AFP1-like protein (AHRD V3.3 *** V5KZR9_SOLNI)
Solyc06g064550.3	-1.67018	Aspartokinase-homoserine dehydrogenase (AHRD V3.3 *** O63067_SOYBN)
Solyc02g068600.3	-1.66816	Ankyrin repeat-containing protein (AHRD V3.3 *-* A0A103XBI3_CYNCS)
Solyc10g005080.3	-1.6653	Late elongated hypocotyl (AHRD V3.3 *** J9PV71_NICAT)
Solyc04g011440.4	-1.65976	ethylene-responsive heat shock protein cognate 70
Solyc04g016420.3	-1.65052	Mediator of RNA polymerase II transcription subunit 23 (AHRD V3.3 *-* A0A061EVL7_THECC)
Solyc09g008840.3	-1.64001	Pyruvate kinase family protein (AHRD V3.3 *** AT3G52990.1)
Solyc04g074990.3	-1.63849	ZF-HD homeobox protein family (AHRD V3.3 *-* A0A151RTI4_CAJCA)
Solyc01g099980.3	-1.6288	enolase (DUF1399) (AHRD V3.3 *** AT1G56230.1)
Solyc02g094330.3	-1.61563	Pollen Ole e 1 allergen/extensin (AHRD V3.3 *-* A0A103XVX8_CYNCS),Pfam:PF01190
Solyc03g123540.3	-1.61327	Heat-shock protein, putative (AHRD V3.3 *** B9ST51_RICCO)
Solyc11g013270.2	-1.61159	O-fucosyltransferase family protein (AHRD V3.3 *** AT1G38131.1)
Solyc04g054990.3	-1.60782	PLAT domain-containing protein 1 (AHRD V3.3 *** PLAT1_ARATH)
Solyc12g044280.2	-1.60727	Photosystem I reaction center subunit VI (AHRD V3.3 *** B7FN63_MEDTR)
Solyc05g053550.3	-1.60652	chalcone synthase 2
Solyc04g014600.3	-1.60605	Adenine nucleotide alpha hydrolases-like superfamily protein (AHRD V3.3 *** AT3G03270.2)
Solyc07g043480.1	-1.60192	Glycosyltransferase (AHRD V3.3 *** A0A0A1WC49_NICAT)
Solyc10g086500.1	-1.60004	steroid 5 alpha reductase DET2
Solyc02g084980.3	-1.59869	Hexosyltransferase (AHRD V3.3 *** K4BB12_SOLLC)
Solyc02g087860.3	-1.59711	Transcription factor protein (AHRD V3.3 *** A0A0B0MSC8_GOSAR)
Solyc12g089050.2	-1.59261	LOW QUALITY:MBOAT (Membrane bound O-acyl transferase) family protein, putative (AHRD V3.3 *** G7K4B1_MEDTR)
Solyc04g054190.3	-1.58699	ABC1 protein (AHRD V3.3 *** D2XP29_MAIZE)
Solyc03g122360.3	-1.57808	Cytochrome P450 (AHRD V3.3 *** Q0PNH1_CAPCH)
Solyc12g098590.2	-1.57656	Glycosyltransferase (AHRD V3.3 *** K4DHN2_SOLLC)
Solyc02g088820.3	-1.56596	Carboxypeptidase (AHRD V3.3 *** M0ZM60_SOLTU)
Solyc02g086820.3	-1.56236	chloroplast carbonic anhydrase
Solyc05g055330.3	-1.55721	Drug resistance transporter-like ABC domain protein (AHRD V3.3 *** A0A072VZG4_MEDTR)
Solyc09g084460.3	-1.55395	Proteinase inhibitor I (AHRD V3.3 *** Q43648_SOLTU)
Solyc07g006870.3	-1.55183	Xyloglucan endotransglucosylase/hydrolase (AHRD V3.3 *** K4CBF8_SOLLC)
Solyc11g072060.2	-1.55171	MYB-related transcription factor (AHRD V3.3 *** A0A059PSR6_SALMI)
Solyc12g087980.2	-1.54805	HXXXD-type acyl-transferase family protein, putative (AHRD V3.3 *** A0A061FEX2_THECC)
Solyc08g075210.2	-1.54527	HXXXD-type acyl-transferase family protein (AHRD V3.3 *** AT3G30280.1)
Solyc07g043420.3	-1.54199	2-oxoglutarate-dependent dioxygenase 2
Solyc09g082660.3	-1.53292	Caffeoyl-CoA O-methyltransferase (AHRD V3.3 *** Q2YHM9_PLAMJ)
Solyc09g011080.3	-1.53137	Ribulose bisphosphate carboxylase/oxygenase activase (AHRD V3.3 *** V9IMY5_NICAT)
Solyc09g059170.2	-1.53132	Glycosyltransferase (AHRD V3.3 *** M1C989_SOLTU)
Solyc03g006970.1	-1.52595	serine protease SBT2
Solyc03g093800.1	-1.52462	glycine-rich protein (AHRD V3.3 *-* AT5G61660.1)
Solyc09g009040.3	-1.52298	Sterol C-14 reductase (AHRD V3.3 *** A0A072VKE7_MEDTR)
Solyc07g007260.3	-1.51089	Metallocarboxypeptidase inhibitor-like protein (AHRD V3.3 *** A0A089Q749_SOLHA)
Solyc03g025430.1	-1.51041	LOW QUALITY:transmembrane protein (AHRD V3.3 *** AT5G52420.1)
Solyc12g056710.2	-1.5006	NAD(P)-binding Rossmann-fold superfamily protein (AHRD V3.3 *** AT1G52340.1),Pfam:PF13561
Solyc06g048620.3	-1.48533	Leucine-rich receptor-like kinase family protein (AHRD V3.3 *** A0A072V1G8_MEDTR)
Solyc07g053200.3	-1.48433	Adenine nucleotide alpha hydrolases-like superfamily protein (AHRD V3.3 *** AT1G11360.4)
Solyc10g075100.2	-1.48422	Non-specific lipid-transfer protein (AHRD V3.3 *** Q4A1N1_SOLLC)
Solyc01g100310.2	-1.47456	Calmodulin-binding protein (AHRD V3.3 *** A0A0K9P385_ZOSMR)
Solyc10g008120.3	-1.47336	O-methyltransferase (AHRD V3.3 *** A0A1B4Z3W3_9ROSA)
Solyc12g006530.2	-1.47301	Terpene cyclase/mutase family member (AHRD V3.3 *** M1BMW3_SOLTU)
Solyc06g074090.3	-1.47159	Sterol delta-7 reductase (AHRD V3.3 *** Q6S5A3_TROMA)
Solyc04g070980.3	-1.47133	cycloartenol synthase 1
Solyc03g115980.1	-1.46678	Geranylgeranyl reductase (AHRD V3.3 *** A0A097P6G1_SOLHA)
Solyc02g092890.1	-1.46542	LOW QUALITY:Transmembrane protein, putative (AHRD V3.3 -** A0A072UNU4_MEDTR)
Solyc02g063000.3	-1.46446	Glycosyltransferase (AHRD V3.3 *** K4B6I8_SOLLC)
Solyc11g066860.2	-1.4598	BnaA07g13420D protein (AHRD V3.3 *** A0A078ETL1_BRANA)
Solyc01g095930.3	-1.45678	O-acyltransferase WSD1-like protein (AHRD V3.3 *** A0A0B0P708_GOSAR)
Solyc11g010960.2	-1.45635	Alcohol dehydrogenase, putative (AHRD V3.3 *** B9T7R7_RICCO)
Solyc09g009010.3	-1.4549	Cellulose synthase-like protein (AHRD V3.3 *** L0ASI8_POPTO)
Solyc04g077440.3	-1.45286	Squalene monooxygenase (AHRD V3.3 *** Q506K3_DATIN)
Solyc10g007870.3	-1.45216	Thionin-like protein (AHRD V3.3 *** G1JZD6_TOBAC)
Solyc02g089880.3	-1.45123	Hexosyltransferase (AHRD V3.3 *** K4BCD9_SOLLC)
Solyc09g007910.3	-1.44497	Phenylalanine ammonia-lyase (AHRD V3.3 *** PAL5_SOLLC)
Solyc09g014530.3	-1.44291	MLP (AHRD V3.3 *** G8DRV9_GOSBA)
Solyc01g087050.3	-1.44	Protein TRANSPARENT TESTA 1 (AHRD V3.3 *** A0A0B2QDT4_GLYSO)
Solyc01g091270.3	-1.43977	Myeloid leukemia factor 1 (AHRD V3.3 *** A0A0B0Q047_GOSAR)
Solyc09g075360.3	-1.43846	endo-1,4-beta-glucanase precursor
Solyc09g061860.3	-1.43757	UDP-glucose:sterol 3-O-glucosyltransferase (AHRD V3.3 *** Q8H9B4_PANGI)
Solyc07g052770.2	-1.42863	disease resistance protein (TIR-NBS-LRR class) (AHRD V3.3 *** AT5G17680.1)
Solyc06g065380.3	-1.42743	Calcium-dependent protein kinase (AHRD V3.3 *** H6UM40_TOBAC)
Solyc06g036290.3	-1.41456	heat shock protein 90
Solyc07g049440.3	-1.41124	GDSL esterase/lipase (AHRD V3.3 *** W9S4N1_9ROSA)
Solyc01g067890.3	-1.40569	1-D-deoxyxylulose 5-phosphate synthase
Solyc02g063390.3	-1.4015	3-oxo-5-alpha-steroid 4-dehydrogenase (AHRD V3.3 *** G7ZZ33_MEDTR)
Solyc01g006290.3	-1.39693	Peroxidase (AHRD V3.3 *** K4ASJ5_SOLLC)
Solyc02g070940.1	-1.39055	Chlorophyll a-b binding protein, chloroplastic (AHRD V3.3 *** Q41422_SOLTU)
Solyc07g020790.3	-1.3903	plastidic glucose translocator 3
Solyc07g047850.3	-1.38379	Chlorophyll a-b binding protein, chloroplastic (AHRD V3.3 *** CB23_ORYSI)
Solyc04g070983.1	-1.38231	Terpene cyclase/mutase family member (AHRD V3.3 *** K4BT90_SOLLC)
Solyc06g005750.3	-1.38039	sterol 4-alpha-methyl-oxidase 2-1 (AHRD V3.3 *** AT1G07420.1)
Solyc11g066100.2	-1.37956	heat shock protein 70 (AHRD V3.3 *** AT3G12580.1)
Solyc05g052240.3	-1.37749	Chalcone-flavonone isomerase family protein (AHRD V3.3 *** A0A0V0H4Z0_SOLCH)
Solyc03g119930.1	-1.37656	Sulfate transporter, putative (AHRD V3.3 *** B9RUY1_RICCO)
Solyc02g068610.2	-1.37408	Ankyrin repeat family protein (AHRD V3.3 *-* AT5G35830.1)
Solyc01g102300.3	-1.37343	bHLH transcription factor 006
Solyc12g006460.2	-1.36705	Cytochrome P450 (AHRD V3.3 *** A0A124SDJ5_CYNCS)
Solyc08g061230.3	-1.36591	alpha/beta-Hydrolases superfamily protein (AHRD V3.3 *-* AT4G33180.1)
Solyc02g092070.3	-1.36135	Growth-regulating factor (AHRD V3.3 *** A0A072VEY4_MEDTR)
Solyc12g006470.2	-1.35915	viroid RNA-binding protein
Solyc11g012590.2	-1.35647	CASP-like protein (AHRD V3.3 *** M1B0Y6_SOLTU)
Solyc06g082980.3	-1.35426	Sterol-8,7-isomerase (AHRD V3.3 *** Q2TU57_MAIZE)
Solyc11g072110.2	-1.35278	2-oxoglutarate (2OG) and Fe(II)-dependent oxygenase superfamily protein (AHRD V3.3 *** AT1G55290.1)
Solyc09g075230.1	-1.34928	pectinesterase (Protein of unknown function%2C DUF538) (AHRD V3.3 *** AT1G02816.1)
Solyc04g050050.3	-1.34851	SUN-like protein 13
Solyc06g083490.3	-1.34427	NAD(P)-binding Rossmann-fold superfamily protein (AHRD V3.3 *** AT5G06060.1),Pfam:PF13561
Solyc03g098200.3	-1.34292	Homeobox-leucine zipper family protein (AHRD V3.3 *** B9N3B2_POPTR)
Solyc10g083440.1	-1.34067	Glycosyltransferase (AHRD V3.3 *** K4D3D1_SOLLC)
Solyc07g040960.1	-1.33823	LOW QUALITY:Harbinger transposase-derived nuclease (AHRD V3.3 *** A0A103Y2W0_CYNCS)
Solyc06g066640.3	-1.33737	Photosystem I reaction center subunit VI (AHRD V3.3 *** B7FN63_MEDTR)
Solyc04g081890.1	-1.33516	RING/U-box superfamily protein (AHRD V3.3 *** A0A061FKT7_THECC)
Solyc07g047710.3	-1.33409	Glucan endo-1,3-beta-glucosidase-like protein (AHRD V3.3 *** G7JMV2_MEDTR)
Solyc04g070987.1	-1.33392	Terpene cyclase/mutase family member (AHRD V3.3 *-* B1PLH3_SOLLC)
Solyc03g115900.3	-1.33013	chlorophyll a-b binding protein CAB11
Solyc09g090445.1	-1.32889	Mannose-binding lectin (AHRD V3.3 *-* A0A103XWY0_CYNCS)
Solyc04g076340.3	-1.32443	Ribosomal RNA small subunit methyltransferase A (AHRD V3.3 *** A0A0B0NTG7_GOSAR)
Solyc09g061890.3	-1.31774	Pectate lyase (AHRD V3.3 *** M1BAL5_SOLTU)
Solyc02g086650.3	-1.30017	Phosphoenolpyruvate/phosphate translocator (AHRD V3.3 *** A0A0D3QJC6_CAMSI)
Solyc03g081320.3	-1.29668	StAR-related lipid transfer protein (AHRD V3.3 *** T2DNH6_PHAVU)
Solyc08g013670.3	-1.29023	photosystem I reaction center subunit
Solyc10g075160.1	-1.287	Ferredoxin (AHRD V3.3 *** A0A0K0PY61_NICBE)
Solyc10g008720.3	-1.28553	GDSL esterase/lipase (AHRD V3.3 *** A0A199VJD6_ANACO)
Solyc04g076860.3	-1.28108	Zinc finger (C3HC4-type RING finger) family protein (AHRD V3.3 *** AT5G49665.1)
Solyc02g068470.1	-1.27587	LOW QUALITY:VQ motif-containing protein, putative (AHRD V3.3 *-* A0A061DVP3_THECC)
Solyc01g067295.1	-1.27566	Metallocarboxypeptidase inhibitor (AHRD V3.3 *** O24373_SOLTU)
Solyc01g106820.3	-1.27442	Sterol regulatory element-binding protein site 2 protease, putative (AHRD V3.3 *** B9S7Z4_RICCO)
Solyc10g083670.2	-1.27104	Cellulose synthase-like protein (AHRD V3.3 *** L0ASI8_POPTO)
Solyc04g081900.3	-1.26984	Cysteine/Histidine-rich C1 domain family protein (AHRD V3.3 --* AT2G44380.1)
Solyc01g006380.2	-1.2645	U-box domain-containing protein (AHRD V3.3 *** B6V8G2_HELAN)
Solyc08g081220.1	-1.25337	Cytochrome P450 (AHRD V3.3 *** A0A103XJH9_CYNCS)
Solyc04g078140.3	-1.23749	Cytochrome B5 (AHRD V3.3 *** Q9ZSP7_PETHY)
Solyc09g065560.3	-1.23736	Sulfate transporter (AHRD V3.3 *** D7LTZ8_ARALL)
Solyc11g031960.2	-1.23708	Lipase, GDSL (AHRD V3.3 *** A0A103V493_CYNCS)
Solyc11g010930.2	-1.23503	HVA22-like protein (AHRD V3.3 *** M1BBW7_SOLTU)
Solyc10g007280.3	-1.23191	P-loop containing nucleoside triphosphate hydrolases superfamily protein (AHRD V3.3 *** AT3G50940.1)
Solyc02g081730.3	-1.23166	Reticulon-like protein (AHRD V3.3 *** A0A0V0IQH2_SOLCH)
Solyc06g083170.3	-1.23132	bHLH transcription factor 049
Solyc09g011160.3	-1.22703	Regulator of chromosome condensation (RCC1) family protein (AHRD V3.3 *** AT3G53830.3)
Solyc05g041200.3	-1.22502	4-hydroxyphenylpyruvate dioxygenase (AHRD V3.3 *** K4C0A1_SOLLC)
Solyc01g105050.3	-1.2226	Chlorophyll a-b binding protein, chloroplastic (AHRD V3.3 *** M1AY18_SOLTU)
Solyc10g086390.2	-1.22035	NAD(P)-binding Rossmann-fold superfamily protein (AHRD V3.3 *** AT5G02540.1)
Solyc11g071830.2	-1.21944	DnaJ protein homolog (AHRD V3.3 *** DNJH_CUCSA)
Solyc05g052950.3	-1.21605	Regulator of chromosome condensation (RCC1) family protein (AHRD V3.3 *** AT3G55580.1)
Solyc02g080160.3	-1.21306	Xyloglucan endotransglucosylase/hydrolase (AHRD V3.3 *** K4B9N7_SOLLC)
Solyc07g018240.1	-1.21086	LOW QUALITY:GNS1/SUR4 membrane protein (AHRD V3.3 *** A0A103XMP3_CYNCS)
Solyc01g105720.2	-1.20909	LOW QUALITY:Peptide upstream ORF protein (AHRD V3.3 *** G7J561_MEDTR)
Solyc12g099290.2	-1.2074	Aldehyde dehydrogenase (AHRD V3.3 *** M1A0H0_SOLTU)
Solyc12g096350.2	-1.20643	WRKY transcription factor 10
Solyc08g006520.1	-1.20383	Glutamine dumper 4, putative (AHRD V3.3 *** A0A061GHE4_THECC)
Solyc01g005280.3	-1.19893	Sec14p-like phosphatidylinositol transfer family protein (AHRD V3.3 *** AT1G14820.3)
Solyc02g080530.3	-1.1959	Peroxidase (AHRD V3.3 *** K4B9S4_SOLLC)
Solyc07g056570.1	-1.19494	notabilis
Solyc07g005390.3	-1.18503	aldehyde dehydrogenase 11A3 (AHRD V3.3 *** AT2G24270.3)
Solyc03g115380.2	-1.18471	UDP-glucose 6-dehydrogenase family protein (AHRD V3.3 *** AT3G29360.2)
Solyc09g065760.3	-1.18397	DUF506 family protein (AHRD V3.3 *** G7ICN8_MEDTR)
Solyc12g095750.2	-1.18041	Auxin efflux carrier family protein, putative (AHRD V3.3 *** A0A061FMX0_THECC)
Solyc11g013110.2	-1.17716	Flavonol synthase (AHRD V3.3 *** C0LUV3_SOLTU)
Solyc12g009200.2	-1.17576	Chlorophyll a-b binding protein, chloroplastic (AHRD V3.3 *** K4DC08_SOLLC)
Solyc11g044940.1	-1.17179	Kinase family protein (AHRD V3.3 *** A0A0K9P5Z4_ZOSMR)
Solyc02g068680.1	-1.16484	LOW QUALITY:Cysteine/Histidine-rich C1 domain family protein (AHRD V3.3 *** A0A061G339_THECC)
Solyc08g061240.2	-1.16211	alpha/beta-Hydrolases superfamily protein (AHRD V3.3 *** AT4G33180.1)
Solyc09g007460.3	-1.15336	POLAR LOCALIZATION DURING ASYMMETRIC DIVISION AND protein (AHRD V3.3 *** AT3G09730.2)
Solyc09g014520.3	-1.15125	Chlorophyll a-b binding protein, chloroplastic (AHRD V3.3 *** K4CRS9_SOLLC)
Solyc06g053830.3	-1.14167	auxin-regulated IAA7
Solyc03g121880.3	-1.14013	Protein phosphatase 2c, putative (AHRD V3.3 *** B9S5U9_RICCO)
Solyc04g008330.1	-1.13858	Glycosyltransferase (AHRD V3.3 *** M1CVU0_SOLTU)
Solyc07g063905.1	-1.13262	RING/U-box superfamily protein (AHRD V3.3 --* AT3G13430.4)
Solyc06g076020.3	-1.13111	heat shock protein 70 kD
Solyc10g083675.1	-1.12849	Glucomannan 4-beta-mannosyltransferase 9 (AHRD V3.3 *** A0A0B2NZ07_GLYSO)
Solyc06g074200.3	-1.128	photosystem I subunit O (AHRD V3.3 *** AT1G08380.1)
Solyc07g052430.3	-1.12424	Transmembrane protein 97 (AHRD V3.3 *** A0A0B2QIV9_GLYSO),Pfam:PF10914
Solyc08g008280.3	-1.12327	WRKY transcription factor 53
Solyc09g010510.3	-1.11688	NAD(P)-binding Rossmann-fold superfamily protein (AHRD V3.3 *-* AT2G37540.2)
Solyc06g062680.2	-1.11666	Polyadenylate-binding protein (AHRD V3.3 *-* K4DGU3_SOLLC)
Solyc06g054320.1	-1.11589	Dirigent protein (AHRD V3.3 *** K4C6B8_SOLLC)
Solyc02g069450.3	-1.11538	Photosystem I reaction center subunit III (AHRD V3.3 *** I3SN70_MEDTR)
Solyc12g006997.1	-1.11261	Heavy metal transport/detoxification superfamily protein (AHRD V3.3 *** A0A061GN86_THECC)
Solyc06g071540.3	-1.11192	Transmembrane protein, putative (AHRD V3.3 *** A0A072UQ63_MEDTR)
Solyc06g050130.3	-1.10633	Alpha-galactosidase (AHRD V3.3 *** K4C5G0_SOLLC)
Solyc04g071610.3	-1.10615	Abscicic acid stress ripening 1
Solyc11g005340.2	-1.10113	Plastid-lipid associated protein PAP / fibrillin family protein (AHRD V3.3 *** AT5G09820.2)
Solyc09g097805.1	-1.08534	Glycine rich protein (AHRD V3.3 *** Q94CG1_TOBAC)
Solyc05g054350.3	-1.08435	alpha/beta hydrolase family protein
Solyc04g078900.3	-1.08423	ABA 8'-hydroxylase
Solyc06g072740.1	-1.08374	Inositol-tetrakisphosphate 1-kinase (AHRD V3.3 *** K4C8Z4_SOLLC)
Solyc12g038520.2	-1.08318	Squamosa promoter binding protein 6c
Solyc02g088190.3	-1.08095	MYB-related transcription factor (AHRD V3.3 *** A0A059PRK4_SALMI)
Solyc08g007210.3	-1.077	Transferase, putative (AHRD V3.3 *** B9T0L5_RICCO)
Solyc10g077040.2	-1.07567	putative magnesium-protoporphyrin monomethyl ester cyclase
Solyc02g068140.3	-1.07504	Major facilitator superfamily protein (AHRD V3.3 *** AT3G01930.2)
Solyc03g119860.3	-1.06507	Peptidyl-prolyl cis-trans isomerase (AHRD V3.3 *** G7JRX9_MEDTR)
Solyc10g006230.3	-1.06086	Chlorophyll a-b binding protein, chloroplastic (AHRD V3.3 *** A0A0V0HM25_SOLCH)
Solyc05g024260.3	-1.05808	Bidirectional sugar transporter SWEET (AHRD V3.3 *** K4BZR4_SOLLC)
Solyc02g079520.2	-1.05363	Calcium-binding EF-hand protein (AHRD V3.3 *** G7ILC0_MEDTR)
Solyc01g111145.1	-1.0504	Proline-rich protein (AHRD V3.3 *-* O82066_SOLTU)
Solyc03g007030.3	-1.0465	CDGSH iron-sulfur domain-containing protein
Solyc02g083610.3	-1.04331	bZIP transcription factor (DUF630 and DUF632) (AHRD V3.3 *-* AT2G27090.2)
Solyc10g009380.3	-1.03958	arginine N-methyltransferase, putative (DUF688) (AHRD V3.3 --* AT2G30990.5)
Solyc01g105030.3	-1.03775	Chlorophyll a-b binding protein, chloroplastic (AHRD V3.3 *** A0A0V0HUB7_SOLCH)
Solyc09g007900.3	-1.0372	Phenylalanine ammonia-lyase (AHRD V3.3 *** PAL5_SOLLC)
Solyc01g104750.3	-1.03504	WAT1-related protein (AHRD V3.3 *** K4B247_SOLLC)
Solyc01g110440.4	-1.02874	arginine decarboxylase
Solyc02g081340.3	-1.0181	Glutathione S-transferase (AHRD V3.3 *** E1AWJ7_CAPAN)
Solyc08g006930.3	-1.00464	Photosystem I reaction center subunit psaK (AHRD V3.3 *** W9SCM1_9ROSA)

## Sheet: 5D
Supplementary table 5. D) The table lists specific down-regulated genes identified in SM plants infested by aphids. Genes ID, values of Log2 Fold Change, and gene description are indicated.
Gene ID	logFC	Gene description
Solyc03g025810.3	-8.54772	Low-temperature-induced 65 kDa-like protein (AHRD V3.3 *-* A0A0B0MRR8_GOSAR)
Solyc09g005430.2	-7.36903	Leucine-rich repeat (LRR) family protein (AHRD V3.3 --* AT1G49490.2)
Solyc08g066880.3	-7.24266	Bark storage protein A (AHRD V3.3 *** A0A151TDP1_CAJCA)
Solyc05g041990.1	-7.21437	LOW QUALITY:Unknown protein (AHRD V3.3 )
Solyc08g078160.3	-7.16867	Oleosin (AHRD V3.3 *** K4C6R4_SOLLC)
Solyc03g112500.3	-7.11877	Raffinose synthase family protein (AHRD V3.3 *** A0A061FTV8_THECC)
Solyc02g075620.3	-7.10513	Pectinesterase (AHRD V3.3 *** K4B8N8_SOLLC)
Solyc05g040100.3	-6.99257	Membrin (AHRD V3.3 *** A0A0V0HLU2_SOLCH)
Solyc08g068630.3	-6.98495	Decarboxylase family protein IPR002129 Pyridoxal phosphate-dependent decarboxylase
Solyc09g091800.3	-6.8873	LOW QUALITY:Fatty acid hydroxylase superfamily protein (AHRD V3.3 --* AT3G02590.2)
Solyc11g069650.2	-6.86436	Tetratricopeptide repeat (TPR)-like superfamily protein (AHRD V3.3 --* AT1G71420.1)
Solyc08g075032.1	-6.79566	Leaf senescence protein-like (AHRD V3.3 --* Q6YWS1_ORYSJ)
Solyc06g043036.1	-6.46208	Ycf68 (AHRD V3.3 *-* A0A1B0ZD71_EUCUL)
Solyc08g074897.1	-6.0946	F-box/RNI/FBD-like domain protein (AHRD V3.3 *** G7I7L0_MEDTR)
Solyc08g074910.3	-5.88218	F-box/FBD/LRR-repeat protein (AHRD V3.3 --* A0A0H4TD52_MOMCH)
Solyc09g005610.3	-5.79101	transcription factor-like protein (AHRD V3.3 *** AT1G58330.1)
Solyc02g077970.3	-5.73435	Late embryogenesis abundant, putative (AHRD V3.3 *** B9RBC1_RICCO)
Solyc01g066570.3	-5.25806	senescence-associated family protein (DUF581) (AHRD V3.3 *** AT1G22160.1)
Solyc06g074680.3	-4.94106	phospholipid:diacylglycerol acyltransferase (AHRD V3.3 *** AT5G13640.1)
Solyc01g020285.1	-4.68816	SU(VAR)3-9 homolog 5 (AHRD V3.3 --* AT2G35160.5)
Solyc04g015610.3	-4.58907	imidazolonepropionase (Protein of unknown function, DUF642) (AHRD V3.3 *** AT2G41810.1)
Solyc06g072130.3	-4.45664	tonoplast intrinsic protein 3.1
Solyc02g085590.3	-4.23299	BAC19.13 (AHRD V3.3 *** Q9FYW3_SOLLC)
Solyc02g091130.3	-4.18102	ATP synthase subunit beta (AHRD V3.3 *** A0A0V0IJL8_SOLCH)
Solyc10g047530.2	-4.15226	Phototropic-responsive NPH3 family protein (AHRD V3.3 *** AT5G64330.1)
Solyc00g230070.1	-4.14933	LOW QUALITY:Photosystem II CP43 reaction center protein (AHRD V3.3 *-* PSBC_CUSEX)
Solyc06g005980.3	-4.11458	Anthranilate synthase (AHRD V3.3 *** A0A0K9NQE9_ZOSMR)
Solyc10g052740.2	-4.05841	LOW QUALITY:Photosystem I P700 chlorophyll a apoprotein A1 (AHRD V3.3 *-* PSAA_POPAL)
Solyc05g046030.3	-4.00447	Peroxidase (AHRD V3.3 *** K4C0T6_SOLLC)
Solyc05g047670.1	-3.91102	Protein Ycf2 (AHRD V3.3 *-* YCF2_SOLLC)
Solyc01g057000.3	-3.8969	Universal stress protein
Solyc01g099620.3	-3.88942	Respiratory burst oxidase, putative (AHRD V3.3 *** B9RFA3_RICCO)
Solyc08g080480.3	-3.85034	Monomeric alpha-amylase inhibitor (AHRD V3.3 --* C4P627_TRIDC)
Solyc06g005475.1	-3.82769	Outer envelope pore protein 16, chloroplastic (AHRD V3.3 *-* A0A0K9PH60_ZOSMR)
Solyc04g014520.1	-3.79953	LOW QUALITY:Transmembrane protein 45B (AHRD V3.3 *** A0A151U0K4_CAJCA)
Solyc05g010630.3	-3.75522	LOW QUALITY:Redox-regulatory protein FAM213A-like protein (AHRD V3.3 *-* A0A0B2R8Q7_GLYSO)
Solyc03g112590.3	-3.74281	cell division cycle 48 (AHRD V3.3 *** AT3G09840.1)
Solyc12g044320.2	-3.66264	Transducin/WD40 repeat-like superfamily protein (AHRD V3.3 *** AT3G50390.1)
Solyc04g074400.1	-3.65746	Phosphate-responsive 1 family protein, putative (AHRD V3.3 *** A0A061FGC9_THECC)
Solyc02g093180.3	-3.61951	HXXXD-type acyl-transferase family protein, putative (AHRD V3.3 *** A0A061DGL0_THECC)
Solyc06g009940.1	-3.47585	LOW QUALITY:Photosystem I P700 chlorophyll a apoprotein A1 (AHRD V3.3 *-* PSAA_ENCLE)
Solyc05g010640.3	-3.45344	LOW QUALITY:Redox-regulatory protein FAM213A (AHRD V3.3 *** A0A1D1Y8W1_9ARAE)
Solyc05g024410.3	-3.40583	Na+/H+ exchanger 8 (AHRD V3.3 --* AT1G14660.2)
Solyc11g072310.2	-3.3844	gibberellin 20-oxidase-3
Solyc01g060085.1	-3.38289	Ribulose bisphosphate carboxylase large chain (AHRD V3.3 *-* RBL_LAVLA)
Solyc11g006230.2	-3.37012	GRF1-interacting factor-like protein (AHRD V3.3 *** G7I6V2_MEDTR)
Solyc01g105860.3	-3.3632	(R)-limonene synthase (AHRD V1 ***- B9T537_RICCO)%3B contains Interpro domain(s) IPR005630 Terpene synthase%2C metal-binding domain
Solyc06g074020.2	-3.32823	LOW QUALITY:ovate family protein12
Solyc10g008710.3	-3.29867	GDSL esterase/lipase family (AHRD V3.3 *** A0A151RL65_CAJCA)
Solyc01g087180.3	-3.26723	Microspore-specific promoter 2, putative (AHRD V3.3 --* A0A061G480_THECC)
Solyc05g005230.3	-3.25688	Plant protein 1589 of Uncharacterized protein function (AHRD V3.3 *** A0A061EE06_THECC)
Solyc01g108210.3	-3.2558	Cytochrome P450 family ABA 8'-hydroxylase (AHRD V3.3 *** G7JL85_MEDTR)
Solyc09g075400.3	-3.24291	cytidinediphosphate diacylglycerol synthase 4 (AHRD V3.3 --* AT2G45150.3)
Solyc02g090290.3	-3.19289	Cytochrome P450 (AHRD V3.3 *** Q8H0I6_PETHY)
Solyc11g008830.2	-3.18631	Asymmetric leaves 2 (AHRD V3.3 *** A7L4B2_CARPA)
Solyc02g086310.1	-3.16348	lipid-transfer protein 7k-LTP
Solyc04g076640.2	-3.15913	Rhamnogalacturonate lyase family protein (AHRD V3.3 *** AT1G09890.4)
Solyc07g062980.3	-3.14978	Squamosa promoter-binding protein, putative (AHRD V3.3 *** B9T4B7_RICCO)
Solyc03g013440.3	-3.13801	Amino acid transporter, putative (AHRD V3.3 *** B9T0U1_RICCO)
Solyc04g024885.1	-3.11444	LOW QUALITY:Photosystem I P700 chlorophyll a apoprotein A2 (AHRD V3.3 *-* PSAB_SOLTU)
Solyc01g008420.3	-3.10961	Protein DETOXIFICATION (AHRD V3.3 *** K4AT40_SOLLC)
Solyc06g069240.2	-3.09674	branched1b
Solyc12g027550.1	-3.09239	LOW QUALITY:Photosystem II CP43 reaction center protein (AHRD V3.3 *-* PSBC_LACSA)
Solyc10g017890.1	-3.08825	Photosystem I P700 chlorophyll a apoprotein A1 (AHRD V3.3 *-* PSAA_POPAL)
Solyc06g051560.3	-3.06599	Flavoprotein wrbA (AHRD V3.3 *-* A0A1D1ZBK1_9ARAE)
Solyc08g075320.3	-3.03745	Cytochrome P450 family ABA 8'-hydroxylase (AHRD V3.3 *** G7L7U3_MEDTR)
Solyc02g088380.3	-3.02873	Early nodulin-like protein (AHRD V3.3 *** G7J772_MEDTR)
Solyc08g083170.1	-3.02264	LOW QUALITY:bHLH transcription factor 056
Solyc11g069660.2	-3.00414	Disease resistance protein (AHRD V3.3 *** A0A068EUB8_SOLHA)
Solyc12g007160.2	-2.98387	ABIL1-like protein (AHRD V3.3 *** B7FL53_MEDTR)
Solyc10g007080.3	-2.97929	Protein DETOXIFICATION (AHRD V3.3 *-* K4CXP0_SOLLC)
Solyc09g055950.1	-2.91485	Photosystem II D2 protein (AHRD V3.3 *-* PSBD_MANES)
Solyc03g114750.3	-2.90696	18S pre-ribosomal assembly protein gar2-like protein (AHRD V3.3 *-* AT2G03810.7)
Solyc10g005740.2	-2.8927	Sec14p-like phosphatidylinositol transfer family protein (AHRD V3.3 *** AT1G55690.5)
Solyc06g062540.3	-2.88283	putative acid phosphatase
Solyc06g062550.4	-2.85218	LES459817 putative phosphatase 14A
Solyc11g045260.1	-2.84944	Photosystem II CP43 reaction center protein (AHRD V3.3 *-* PSBC_ZYGCR)
Solyc08g005280.2	-2.84068	Cellulose synthase (AHRD V3.3 *** A0A118JX74_CYNCS)
Solyc11g022530.2	-2.82874	Late embryogenesis abundant protein (LEA) family protein (AHRD V3.3 *** A0A072UTU9_MEDTR)
Solyc00g230080.1	-2.81789	LOW QUALITY:Photosystem II D2 protein (AHRD V3.3 *-* PSBD_PLETE)
Solyc02g071020.3	-2.81547	centrosomal protein (AHRD V3.3 --* AT1G79390.1)
Solyc07g043400.1	-2.79211	LOW QUALITY:C2H2 and C2HC zinc fingers superfamily protein (AHRD V3.3 --* AT5G26749.2)
Solyc04g080920.2	-2.78822	Purple acid phosphatase (AHRD V3.3 *-* K4BVH1_SOLLC)
Solyc02g067750.3	-2.77655	Carbonic anhydrase (AHRD V3.3 *** B1VK36_SOLLC)
Solyc07g041640.3	-2.77389	Growth-regulating factor-like protein (AHRD V3.3 *** A0A072US13_MEDTR)
Solyc01g109920.2	-2.73088	LOW QUALITY:Dehydrin protein (AHRD V3.3 *** V9M5C3_MANES)
Solyc06g060540.3	-2.72979	AT hook motif DNA-binding family protein (AHRD V3.3 *-* AT5G51590.1)
Solyc05g047440.1	-2.72153	LOW QUALITY:Ycf1 protein (AHRD V3.3 *-* ATCG01130.1)
Solyc08g078180.1	-2.71739	Ethylene Response Factor A.1
Solyc03g098060.2	-2.71198	ZF-HD homeobox protein (AHRD V3.3 *** A0A061FW93_THECC)
Solyc03g111820.3	-2.7052	Sieve element occlusion a (AHRD V3.3 *** E2FKJ8_9SOLN)
Solyc08g068480.1	-2.67827	Indole-3-acetic acid-amido synthetase GH3.5 (AHRD V3.3 *-* A0A061E4T5_THECC)
Solyc04g016000.3	-2.66309	SolycHsfB3a
Solyc03g020040.3	-2.64679	Pin-II type proteinase inhibitor 69 (AHRD V3.3 *** A0A097J9C9_CAPAN)
Solyc03g034380.1	-2.63314	Lipid transfer protein (AHRD V3.3 *** S4TID2_GOSHI)
Solyc01g058250.2	-2.61454	Gibberellin 3-beta-hydroxylase 2 (AHRD V3.3 *** Q941N2_SOLTU)
Solyc01g094250.3	-2.61163	NAD(P)-binding Rossmann-fold superfamily protein (AHRD V3.3 *** AT3G61220.1)
Solyc06g052020.2	-2.6037	Transmembrane protein, putative (AHRD V3.3 -** A0A072V1A4_MEDTR)
Solyc01g109270.3	-2.57828	electron transporter, putative (Protein of unknown function, DUF547) (AHRD V3.3 *** AT5G66600.9)
Solyc04g015120.3	-2.57214	U-box domain-containing protein 33 (AHRD V3.3 *** W9RCI3_9ROSA)
Solyc03g020030.3	-2.56452	Pin-II type proteinase inhibitor 69 (AHRD V3.3 *** A0A097J9C9_CAPAN)
Solyc03g098010.3	-2.56316	phosphate starvation inducible gene TPSI1
Solyc10g008440.3	-2.53963	expansin B3 (AHRD V3.3 *** AT4G28250.1)
Solyc01g099160.3	-2.52785	Lipoxygenase (AHRD V1 **** Q9FT17_SOLLC)%3B contains Interpro domain(s) IPR001246 Lipoxygenase%2C plant
Solyc12g038080.1	-2.52758	LOW QUALITY:Photosystem II CP43 reaction center protein (AHRD V3.3 *-* PSBC_SOLTU)
Solyc02g069280.2	-2.51521	Argonaute3
Solyc01g108780.3	-2.51492	methylketone synthase 1a
Solyc12g041960.2	-2.50592	O-methyltransferase (AHRD V3.3 *** A0A1B4Z3W3_9ROSA)
Solyc04g081670.3	-2.50168	Vacuolar-processing enzyme (AHRD V3.3 *-* W9R3H2_9ROSA)
Solyc07g065540.1	-2.49028	Fasciclin-like arabinogalactan protein (AHRD V3.3 *** A0A072UY96_MEDTR)
Solyc01g100020.3	-2.47386	Phospholipase D (AHRD V3.3 *** I1NJ37_SOYBN)
Solyc01g108710.3	-2.46646	transcription initiation factor TFIID subunit 1b-like protein (AHRD V3.3 -** AT3G19030.1)
Solyc04g071430.2	-2.46192	WAT1-related protein (AHRD V3.3 *** K4BTD5_SOLLC)
Solyc02g078150.3	-2.45496	DUF506 family protein (AHRD V3.3 *** G7IPT8_MEDTR)
Solyc07g008570.3	-2.44836	Purple acid phosphatase (AHRD V3.3 *** K4CBX4_SOLLC)
Solyc10g009270.3	-2.43542	bHLH transcription factor154
Solyc02g068250.3	-2.43527	microspore-specific promoter 2 (AHRD V3.3 *-* AT5G46795.1)
Solyc05g016120.2	-2.42332	Photosystem II protein D1 (AHRD V3.3 *-* PSBA_BARVE)
Solyc04g051280.3	-2.42033	Transmembrane protein, putative (AHRD V3.3 *-* A0A072VMC3_MEDTR)
Solyc03g116530.3	-2.41186	Lactoylglutathione lyase / glyoxalase I family protein (AHRD V3.3 *** AT1G80160.3)
Solyc01g091660.3	-2.40693	NAD(P)-binding Rossmann-fold superfamily protein (AHRD V3.3 *** AT2G47140.1),Pfam:PF13561
Solyc11g067170.2	-2.39427	Fatty acyl-CoA reductase (AHRD V3.3 *-* K4D9X4_SOLLC)
Solyc06g084050.3	-2.39253	LOW QUALITY:isochorismate synthase 2 (AHRD V3.3 --* AT1G18870.2)
Solyc07g054115.1	-2.38451	Malate dehydrogenase [NADP], chloroplastic (AHRD V3.3 --* MDHP_MAIZE)
Solyc10g085255.1	-2.38157	NADH-ubiquinone oxidoreductase chain 2 (AHRD V3.3 --* NU2M_CHLRE)
Solyc07g041920.3	-2.3769	Cysteine protease (AHRD V3.3 *** Q9LRI2_TOBAC)
Solyc05g015890.3	-2.37347	transmembrane protein (AHRD V3.3 *** AT1G27990.1)
Solyc08g083115.1	-2.37081	Cystathionine gamma-synthase, putative (AHRD V3.3 *** B9RYU1_RICCO)
Solyc12g100180.2	-2.36335	Pleiotropic drug resistance ABC transporter (AHRD V3.3 *** W0TUG3_ACAMN)
Solyc08g007830.1	-2.35785	C-repeat binding factor (AHRD V3.3 *** E7D090_PRUPE)
Solyc10g011730.3	-2.3533	Arabinogalactan peptide 20 (AHRD V3.3 *** AGP20_ARATH)
Solyc03g005210.3	-2.35326	Alpha-amylase inhibitor, lipid transfer and seed storage protein (AHRD V3.3 *** A0A075BNW0_SOLTU)
Solyc10g081570.2	-2.35227	Marmande
Solyc10g009010.3	-2.35081	CBS domain-containing protein (AHRD V3.3 *** A0A061GEK1_THECC)
Solyc01g090890.3	-2.34589	SPX domain-containing protein (AHRD V3.3 *** D7LBV7_ARALL)
Solyc04g014730.3	-2.34064	fumarylacetoacetase (AHRD V3.3 *** AT1G12050.1)
Solyc11g005820.1	-2.33297	Pectinesterase inhibitor (AHRD V3.3 *** A0A103Y9H8_CYNCS)
Solyc08g083110.3	-2.33095	Cystathionine gamma-synthase, putative (AHRD V3.3 *-* B9RYU1_RICCO)
Solyc01g095450.3	-2.32823	GDSL esterase/lipase family (AHRD V3.3 *** A0A151QZV0_CAJCA)
Solyc03g082450.3	-2.31732	Receptor-like protein kinase (AHRD V3.3 *** M8BN66_AEGTA)
Solyc07g065300.2	-2.30213	Calcium-transporting ATPase (AHRD V3.3 *** A0A0S3T917_PHAAN)
Solyc02g081770.1	-2.30132	LOW QUALITY:HXXXD-type acyl-transferase family protein, putative (AHRD V3.3 *** A0A061E8Z9_THECC)
Solyc02g091770.2	-2.29861	Starch synthase, chloroplastic/amyloplastic (AHRD V3.3 *-* V7CL87_PHAVU)
Solyc03g120420.3	-2.28912	Peptide-N4-(N-acetyl-beta-glucosaminyl)asparagine amidase A protein (AHRD V3.3 --* AT3G14920.1)
Solyc06g062430.3	-2.27376	Myo-inositol oxygenase (AHRD V3.3 *** K7VPE5_SOLTU)
Solyc07g014730.3	-2.26875	Phospholipase A2 (AHRD V3.3 *** Q5CCT8_TOBAC)
Solyc06g066680.3	-2.2627	Mitochondrial carrier protein (AHRD V3.3 *** A0A0K9PC13_ZOSMR)
Solyc11g068890.1	-2.24547	Late embryogenesis abundant (LEA) hydroxyproline-rich glycoprotein family (AHRD V3.3 *** AT3G44220.1)
Solyc03g113910.3	-2.23793	Snakin-2-like protein (AHRD V3.3 *** I3VFF2_TOBAC)
Solyc10g084730.2	-2.23675	Transducin/WD40 repeat-like superfamily protein, putative (AHRD V3.3 *-* A0A061ER69_THECC)
Solyc02g069420.3	-2.21725	Phospholipid-transporting ATPase (AHRD V3.3 *** M1BWN2_SOLTU)
Solyc04g008040.3	-2.20443	Microtubule-associated protein 70-2 (AHRD V3.3 *** MP702_ARATH)
Solyc04g074780.3	-2.20307	Phage capsid scaffolding protein (GPO) serine peptidase (AHRD V3.3 *** G7KAI6_MEDTR)
Solyc04g015030.3	-2.20001	Heavy metal transport/detoxification superfamily protein (AHRD V3.3 *** I3STQ6_MEDTR)
Solyc05g013010.3	-2.19781	Sulfotransferase (AHRD V3.3 *** K4BY22_SOLLC)
Solyc08g061250.3	-2.19602	Kinase family protein (AHRD V3.3 *** U5GAR5_POPTR)
Solyc06g068690.3	-2.1955	Glutamyl-tRNA(Gln) amidotransferase subunit A (AHRD V3.3 *** A0A151S2E8_CAJCA)
Solyc08g068490.3	-2.19126	Auxin-responsive GH3 family protein (AHRD V3.3 *** AT4G03400.2)
Solyc04g063350.3	-2.18727	Pyruvate dehydrogenase E1 component subunit alpha (AHRD V3.3 *** A0A178WNY2_ARATH)
Solyc06g059930.3	-2.17858	sesquiterpene synthase 1
Solyc02g065090.3	-2.16544	Patatin (AHRD V3.3 *** K4B6U4_SOLLC)
Solyc00g277510.2	-2.14292	Photosystem II protein D1 (AHRD V3.3 *-* PSBA_SOLNI)
Solyc12g042173.1	-2.13844	ADP-ribosylation factor GTPase-activating protein (AHRD V3.3 *-* G5DWI4_SILLA)
Solyc02g084285.1	-2.12571	Nuclear pore complex protein (AHRD V3.3 --* W9SV07_9ROSA)
Solyc01g091850.3	-2.12425	Vacuolar iron family transporter (AHRD V3.3 *** C1E094_MICCC)
Solyc02g077980.2	-2.12246	Late embryogenesis abundant protein (LEA) family protein (AHRD V3.3 --* AT4G13230.1)
Solyc12g006910.2	-2.12085	Cadmium tolerant 1 (AHRD V3.3 *** B5BSU1_9POAL)
Solyc10g005410.3	-2.1206	Terpene synthase (AHRD V3.3 *** G5CV41_SOLLC)
Solyc07g054580.3	-2.12024	Indole-3-acetic acid-amido synthetase GH3.5, putative (AHRD V3.3 *** B9RW45_RICCO)
Solyc02g082870.3	-2.11419	AMP-dependent synthetase and ligase family protein (AHRD V3.3 *** AT2G17650.1)
Solyc08g083240.3	-2.10823	SUN-like protein 24
Solyc06g074410.3	-2.10337	Fatty acyl-CoA reductase (AHRD V3.3 *** K4C9F9_SOLLC)
Solyc01g079300.3	-2.10015	Stachyose synthase, putative (AHRD V3.3 *** B9RNB5_RICCO)
Solyc08g014000.3	-2.09537	lipoxygenase A
Solyc12g010800.2	-2.09391	BZIP family transcription factor (AHRD V3.3 *** G7ZUL8_MEDTR)
Solyc10g087010.2	-2.08806	Cytochrome P450 (AHRD V3.3 *** A0A103XWG4_CYNCS)
Solyc03g034100.3	-2.08524	ovate family protein 6
Solyc12g088190.2	-2.08378	Amino acid permease (AHRD V3.3 *** A0A0K9P9F3_ZOSMR)
Solyc09g075930.2	-2.08231	Amine oxidase (AHRD V3.3 *** K4CVH0_SOLLC)
Solyc09g092580.3	-2.08003	Cytochrome P450, putative (AHRD V3.3 *** B9R857_RICCO)
Solyc04g008970.3	-2.07566	GRAM domain-containing protein / ABA-responsive protein-related (AHRD V3.3 *** A0A061E267_THECC)
Solyc04g080620.3	-2.06793	Mannan endo-1,4-beta-mannosidase-like protein (AHRD V3.3 *** A0A072V2A7_MEDTR)
Solyc10g084265.1	-2.06578	transmembrane protein (AHRD V3.3 --* AT5G03120.2)
Solyc11g068880.2	-2.06513	Eukaryotic aspartyl protease family protein, putative (AHRD V3.3 *-* A0A061GZN2_THECC)
Solyc07g006035.1	-2.06125	Tetratricopeptide repeat (TPR)-like superfamily protein (AHRD V3.3 *** AT4G28080.1)
Solyc11g065625.1	-2.06054	Phototropin 1 (AHRD V3.3 --* C1IDE6_9LAMI)
Solyc04g072840.3	-2.05957	P-loop containing nucleoside triphosphate hydrolases superfamily protein (AHRD V3.3 *-* AT4G30100.2)
Solyc10g047110.2	-2.05234	Peroxidase (AHRD V3.3 *** K4CZX5_SOLLC)
Solyc08g076820.3	-2.04903	bHLH transcription factor146
Solyc02g079070.3	-2.04665	Myosin-related family protein (AHRD V3.3 *-* B9H5P2_POPTR)
Solyc06g060510.2	-2.04651	LOW QUALITY:Plant/F17O14-7 protein (AHRD V3.3 *** G7KY86_MEDTR)
Solyc04g081690.2	-2.04634	molybdopterin biosynthesis MoaE family protein (AHRD V3.3 --* AT2G43760.3)
Solyc07g055910.3	-2.04051	Embryonic flower 1 (AHRD V3.3 *-* A0A087GD72_ARAAL)
Solyc09g065240.3	-2.03601	Patatin (AHRD V3.3 *** K4CUF1_SOLLC)
Solyc02g085770.3	-2.03283	AWPM-19-like membrane family protein (AHRD V3.3 --* B9HSV5_POPTR)
Solyc01g079830.3	-2.02966	Fatty acid hydroxylase superfamily (AHRD V3.3 --* AT1G02205.1)
Solyc01g087590.3	-2.01952	Polyamine oxidase (AHRD V3.3 *** Q4H439_TOBAC)
Solyc08g066260.3	-2.0174	Histidine decarboxylase (AHRD V3.3 *** DCHS_SOLLC)
Solyc05g006870.3	-2.01646	Thioredoxin H (AHRD V3.3 *** Q4U0W0_NICAL)
Solyc07g047940.3	-1.9995	Zinc finger transcription factor 49
Solyc09g008530.2	-1.99919	F-box and Leucine Rich Repeat domains containing protein, putative isoform 1 (AHRD V3.3 *** A0A061ETN1_THECC)
Solyc06g034140.2	-1.99315	B3 domain-containing protein (AHRD V3.3 *-* W9RYD5_9ROSA)
Solyc01g107370.3	-1.99058	Gibberellin-regulated protein (AHRD V3.3 *** K0E174_POPTO)
Solyc01g008115.1	-1.98278	phosphoinositide 4-kinase gamma 7 (AHRD V3.3 --* AT2G03890.2)
Solyc12g070080.2	-1.97414	Fatty acid amide hydrolase (AHRD V3.3 *** A0A172CJD2_POPTO)
Solyc12g042177.1	-1.96746	ADP-ribosylation factor GTPase-activating protein (AHRD V3.3 *-* G5DWI4_SILLA),Pfam:PF16746
Solyc09g092620.3	-1.96677	Cytochrome P450, putative (AHRD V3.3 *** B9R857_RICCO)
Solyc03g116225.1	-1.9638	42kDa chitin-binding protein (AHRD V3.3 *** D0VX39_SOLLC)
Solyc03g031940.3	-1.96095	AMP-dependent synthetase and ligase family protein (AHRD V3.3 *** AT1G21540.1)
Solyc01g105770.2	-1.95853	LOW QUALITY:Leguminosin group485 secreted peptide (AHRD V3.3 *** A0A072UVS4_MEDTR)
Solyc03g118310.3	-1.95569	bHLH transcription factor 083
Solyc12g087810.2	-1.94957	MADS-box transcription factor (AHRD V3.3 *** F1T119_9ERIC)
Solyc04g016290.3	-1.94811	P-loop containing nucleoside triphosphate hydrolases superfamily protein (AHRD V3.3 --* AT4G27370.4)
Solyc11g022590.1	-1.94405	trypsin inhibitor-like protein precursor
Solyc02g091080.2	-1.94163	Protein DETOXIFICATION (AHRD V3.3 *** K4BCQ7_SOLLC)
Solyc06g076270.3	-1.92941	Telomere-binding family protein (AHRD V3.3 *** B9HPG4_POPTR)
Solyc07g006030.3	-1.92938	F-box family protein (AHRD V3.3 --* AT3G18720.1)
Solyc01g059950.1	-1.92752	LOW QUALITY:GAI-like protein 1
Solyc08g078400.3	-1.92423	peroxisomal acyl-CoA oxidase 1A
Solyc02g021220.1	-1.92413	Subtilisin-like protease (AHRD V3.3 *** W9R4Z9_9ROSA)
Solyc02g080310.2	-1.92229	Beta-glucosidase, putative (AHRD V3.3 *** B9RXP7_RICCO)
Solyc05g021540.2	-1.92022	Alcohol dehydrogenase (AHRD V3.3 *-* Q4LAW8_CAPCH)
Solyc02g090690.2	-1.91314	membrane protein (AHRD V3.3 *** AT4G37030.1)
Solyc03g120790.1	-1.91155	LOW QUALITY:ovate family protein 8
Solyc06g074140.1	-1.9083	LOW QUALITY:U-box domain-containing family protein (AHRD V3.3 *** B9IIL0_POPTR)
Solyc05g014710.3	-1.89984	Remorin family protein (AHRD V3.3 *** A0A061E752_THECC)
Solyc01g110995.1	-1.89983	4-coumarate:CoA ligase 1 (AHRD V3.3 --* AT1G51680.3)
Solyc10g083510.2	-1.89643	Growth-regulating factor (AHRD V3.3 *** A0A072U430_MEDTR)
Solyc10g084600.2	-1.89628	Plant protein 1589 of unknown function (AHRD V3.3 *** AT3G55240.1)
Solyc06g066280.3	-1.89613	Cytochrome P450, putative (AHRD V3.3 *** A0A061G7Z4_THECC)
Solyc00g187050.3	-1.89562	leucine aminopeptidase 2
Solyc10g083380.2	-1.89504	BZIP transcription factor family protein (AHRD V3.3 *-* B9MTQ4_POPTR)
Solyc05g012970.3	-1.89157	Sulfotransferase (AHRD V3.3 *** K4BY19_SOLLC)
Solyc09g092110.3	-1.89047	Light-regulated (AHRD V3.3 *** A0A0B0P5I2_GOSAR)
Solyc01g066850.3	-1.87739	WAT1-related protein (AHRD V3.3 *** K4AWT5_SOLLC)
Solyc01g088400.3	-1.87327	ECERIFERUM 1
Solyc08g074682.1	-1.87224	polyphenol oxidase precursor
Solyc07g061920.3	-1.87185	glucan synthase-like 4 (AHRD V3.3 *** AT3G14570.1)
Solyc06g068230.3	-1.87183	Tetratricopeptide repeat (TPR)-like superfamily protein (AHRD V3.3 *** AT1G15290.1)
Solyc05g046200.3	-1.86895	Pectin lyase-like superfamily protein (AHRD V3.3 --* AT1G80170.2)
Solyc01g107390.3	-1.85277	GH3 (AHRD V3.3 *** E2FHL1_9ROSI)
Solyc09g092560.3	-1.84975	Cytochrome P450 (AHRD V3.3 *** A0A061FSW2_THECC)
Solyc07g006310.1	-1.84443	Basic helix-loop-helix transcription factor (AHRD V3.3 --* A0A0H3Y8Z9_SALMI)
Solyc07g007250.3	-1.8422	Metallocarboxypeptidase inhibitor (AHRD V3.3 *** MCPI_SOLLC)
Solyc07g053450.3	-1.83743	BZIP family transcription factor (AHRD V3.3 *** A0A072VB17_MEDTR)
Solyc04g071770.3	-1.81979	Ethylene-responsive transcription factor (AHRD V3.3 *** W9RA19_9ROSA)
Solyc12g042120.2	-1.81492	potassium transporter 2 (AHRD V3.3 --* AT2G40540.5)
Solyc07g042500.3	-1.81411	Alpha/beta-Hydrolases superfamily protein, putative (AHRD V3.3 *** A0A061GM37_THECC)
Solyc07g039195.1	-1.81292	Dystrophin-1 (AHRD V3.3 *-* A0A0B0NKV5_GOSAR)
Solyc01g073755.1	-1.81173	Callose synthase (AHRD V3.3 *-* K7PRK8_MAIZE)
Solyc03g078090.3	-1.80554	Pectinesterase (AHRD V3.3 *** K4BHN9_SOLLC)
Solyc01g091670.3	-1.80268	Progesterone 5-beta-reductase (AHRD V3.3 *** D6N9X0_NEROL)
Solyc03g098090.2	-1.80257	CASP-like protein (AHRD V3.3 *** K4BJM4_SOLLC)
Solyc06g074190.3	-1.79037	Plant/F24K9-26 protein (AHRD V3.3 *** A0A072UED0_MEDTR)
Solyc09g084450.3	-1.79009	proteinase inhibitor I
Solyc11g020640.2	-1.78799	Alcohol acyl transferase (AHRD V3.3 *** Q6QLX4_SOLLC)
Solyc02g082690.3	-1.78706	Transducin/WD40 repeat protein (AHRD V3.3 *** A0A072TSJ0_MEDTR)
Solyc05g055650.3	-1.78079	Quinohemoprotein ethanol dehydrogenase type-1 (AHRD V3.3 *-* A0A0B2Q0Y5_GLYSO)
Solyc09g075590.1	-1.77956	LOW QUALITY:BnaA01g17710D protein (AHRD V3.3 *** A0A078H5Y0_BRANA)
Solyc02g065555.1	-1.77796	Calcium uniporter, mitochondrial (AHRD V3.3 *** A0A0B0PJN2_GOSAR)
Solyc02g089350.3	-1.77712	Gibberellin-regulated family protein (AHRD V3.3 *** A0A061EVH9_THECC)
Solyc07g063350.3	-1.77539	COP1-interacting protein, putative (AHRD V3.3 *** A0A072VAF6_MEDTR)
Solyc12g010030.2	-1.77364	Leucine aminopeptidase (AHRD V3.3 *-* U3PLK3_TOBAC)
Solyc07g062510.2	-1.77261	Cytochrome P450 (AHRD V3.3 *** A0A124SAX2_CYNCS)
Solyc10g079350.2	-1.76372	Glycosyltransferase (AHRD V3.3 *** K4D2H6_SOLLC)
Solyc05g055460.1	-1.76269	LOW QUALITY:Unknown protein (AHRD V3.3 )
Solyc01g107080.3	-1.76105	HXXXD-type acyl-transferase family protein, putative (AHRD V3.3 *** A0A061DGL0_THECC)
Solyc06g051990.3	-1.75872	Defective in meristem silencing 3 (AHRD V3.3 *** A0A061G2F1_THECC)
Solyc06g007580.1	-1.7561	LOW QUALITY:DUF506 family protein (AHRD V3.3 *** G7LF52_MEDTR)
Solyc04g074310.3	-1.74864	RNA-binding family protein, putative (AHRD V3.3 *-* A0A061G9K2_THECC)
Solyc01g066740.3	-1.7467	Transducin/WD40 repeat-like superfamily protein (AHRD V3.3 *** AT3G06880.2)
Solyc05g050210.3	-1.74249	GDSL esterase/lipase family (AHRD V3.3 *** A0A151QZV0_CAJCA)
Solyc09g083445.1	-1.74098	Proteinase inhibitor 1 (AHRD V3.3 *** ICI1_SOLTU)
Solyc01g090410.3	-1.73818	Palmitoyl protein thioesterase (AHRD V3.3 *** A0A118JUB1_CYNCS)
Solyc12g042170.2	-1.73729	ADP-ribosylation factor GTPase-activating protein (AHRD V3.3 *-* G5DWI4_SILLA)
Solyc04g080270.3	-1.73459	Cytochrome c oxidase subunit 3 (AHRD V3.3 *** A0A0B0MIX5_GOSAR)
Solyc02g085025.1	-1.72897	Calcium-dependent lipid-binding (CaLB domain) family protein (AHRD V3.3 --* AT5G37740.2)
Solyc08g059710.3	-1.72867	EEIG1/EHBP1 N-terminal domain-containing protein (AHRD V3.3 *** A0A103XZJ5_CYNCS)
Solyc02g079280.3	-1.72682	MYB transcription factor (AHRD V3.3 *** A0A0U3IU11_MESCR)
Solyc01g096410.3	-1.72586	Phosphatidylinositol-4-phosphate 5-kinase (AHRD V3.3 *** J7K3W0_TOBAC)
Solyc01g100510.3	-1.72378	knotted 4
Solyc06g035490.3	-1.71771	bHLH transcription factor 042
Solyc04g077170.3	-1.71715	EPIDERMAL PATTERNING FACTOR-like protein (AHRD V3.3 *** AT4G37810.1),Pfam:PF17181
Solyc02g062990.1	-1.71392	Glycosyltransferase (AHRD V3.3 *** M0ZZL3_SOLTU)
Solyc01g097770.3	-1.70564	phototropin 2
Solyc12g044840.2	-1.70363	Kinase family protein (AHRD V3.3 *** U5GQI1_POPTR)
Solyc08g005630.3	-1.69821	Long-chain-alcohol oxidase (AHRD V3.3 *** K4CI54_SOLLC)
Solyc12g099870.2	-1.69601	Leucine-rich repeat receptor-like protein kinase family protein (AHRD V3.3 *** AT4G08850.1)
Solyc02g090810.3	-1.6947	centrin2 (AHRD V3.3 *** AT3G50360.1)
Solyc02g091690.3	-1.69323	bHLH transcription factor 081
Solyc09g082510.3	-1.69228	Kinase interacting (KIP1-like) family protein, putative (AHRD V3.3 *** A0A061DQM7_THECC)
Solyc06g007960.3	-1.68847	Caffeic O-methyltransferase (AHRD V3.3 *** A0A068FLE8_PUNGR)
Solyc03g112440.1	-1.68534	Oleosin (AHRD V3.3 *** K4BK98_SOLLC)
Solyc06g005910.3	-1.68188	Tubulin beta chain (AHRD V3.3 *** M1BVE7_SOLTU)
Solyc03g005320.3	-1.67971	3-ketoacyl-CoA synthase (AHRD V3.3 *** M1A6B6_SOLTU)
Solyc02g090580.3	-1.67872	ternary complex factor MIP1 leucine-zipper protein (Protein of unknown function, DUF547) (AHRD V3.3 *** AT4G37080.3)
Solyc03g044673.1	-1.67754	BED zinc finger,hAT family dimerization domain (AHRD V3.3 *-* A0A061FID3_THECC)
Solyc10g076250.2	-1.67182	Alanine-glyoxylate aminotransferase, putative (AHRD V3.3 *** B9SZ94_RICCO)
Solyc03g006880.3	-1.67035	gibberellin 20-oxidase-1
Solyc01g094070.3	-1.66956	Dihydroflavonol-4-reductase-like (AHRD V3.3 *** A0A0N6XTN7_LYCRU)
Solyc01g079400.3	-1.66954	TRICHOME BIREFRINGENCE-LIKE 6 (AHRD V3.3 *** AT3G62390.1)
Solyc10g084650.2	-1.6693	Acyl-CoA N-acyltransferase with RING/FYVE/PHD-type zinc finger domain-containing protein (AHRD V3.3 *** AT2G37520.1)
Solyc05g051500.3	-1.66839	WEB family protein, chloroplastic (AHRD V3.3 *-* A0A199V6Z9_ANACO)
Solyc02g072440.3	-1.66357	Leucine-rich repeat protein kinase family protein, putative (AHRD V3.3 *** A0A061F9W0_THECC)
Solyc06g067910.3	-1.66242	transmembrane protein, putative (Protein of unknown function, DUF642) (AHRD V3.3 *** AT5G11420.1)
Solyc03g123390.3	-1.66221	Alpha/beta-Hydrolases superfamily protein, putative (AHRD V3.3 *** A0A061GDN4_THECC)
Solyc01g091540.2	-1.6608	Growth-regulating factor (AHRD V3.3 *** M4T4B6_ARAHY)
Solyc02g090560.3	-1.65797	Calcium-transporting ATPase (AHRD V3.3 *** M5X6S2_PRUPE)
Solyc01g100600.3	-1.65172	Kelch repeat protein, putative (AHRD V3.3 *** B9RFJ9_RICCO)
Solyc07g043500.1	-1.64075	Glycosyltransferase (AHRD V3.3 *** K4CEK8_SOLLC)
Solyc03g123590.3	-1.63799	Remorin family protein (AHRD V3.3 *** B9N7I2_POPTR)
Solyc04g050950.3	-1.63778	Sn-1 protein (AHRD V3.3 *** Q42393_CAPAN)
Solyc09g008560.3	-1.63497	2-oxoglutarate (2OG) and Fe(II)-dependent oxygenase superfamily protein (AHRD V3.3 *** AT2G36690.2)
Solyc11g019910.1	-1.63179	LOW QUALITY:Plant invertase/pectin methylesterase inhibitor (AHRD V3.3 *** I3T947_MEDTR)
Solyc08g080780.3	-1.63097	Myosin heavy chain-related protein, putative (AHRD V3.3 *** A0A061GCE0_THECC)
Solyc05g021580.3	-1.62973	Serine/threonine-protein kinase TOR (AHRD V3.3 *-* TOR_ARATH)
Solyc08g082630.3	-1.62652	Auxin Response Factor 9A
Solyc11g008490.2	-1.62497	Pumilio-like protein (AHRD V3.3 *** A0A0B0PW20_GOSAR)
Solyc08g079080.4	-1.62436	symbol=lin9
Solyc02g091370.2	-1.61825	Glycosyltransferase (AHRD V3.3 *** K4BCT5_SOLLC)
Solyc07g045320.3	-1.61811	Voltage-dependent calcium channel subunit alpha-2/delta-3 (AHRD V3.3 *** A0A0B0PYX3_GOSAR)
Solyc04g007075.1	-1.61007	disease resistance protein (TIR-NBS-LRR class) (AHRD V3.3 *-* AT1G69550.1)
Solyc12g056940.2	-1.60872	Acetyl-CoA carboxylase family protein (AHRD V3.3 *** B9GUK0_POPTR)
Solyc12g013820.2	-1.60771	Ubiquitin conjugating enzyme, putative (AHRD V3.3 *** B9T0E4_RICCO)
Solyc04g077510.3	-1.60187	Growth-regulating factor (AHRD V3.3 *** A0A072VEY4_MEDTR)
Solyc03g078150.3	-1.60051	Amino acid transporter family protein (AHRD V3.3 *** D7LGK0_ARALL)
Solyc02g090267.1	-1.6002	Cytochrome P450 (AHRD V3.3 *** Q8H0I6_PETHY)
Solyc01g058170.3	-1.59287	agenet domain-containing protein (AHRD V3.3 *** AT3G06520.2)
Solyc09g065550.3	-1.58776	Kinase interacting (KIP1-like) family protein, putative (AHRD V3.3 *** A0A061DQM7_THECC)
Solyc07g006560.3	-1.58656	Hypersensitive response assisting protein (AHRD V3.3 *** Q9SWC6_CAPAN)
Solyc01g095500.3	-1.58459	Sl Cytokinin Response Factor 5
Solyc10g005210.3	-1.58333	DNA-3-methyladenine glycosylase, putative (AHRD V3.3 *** B9SVU2_RICCO)
Solyc02g062470.1	-1.58099	2-oxoglutarate-dependent dioxygenase-related family protein (AHRD V3.3 *-* B9GL08_POPTR)
Solyc08g005710.3	-1.57829	Terpene synthase 41 (AHRD V3.3 *** R9R6F5_SOLPI)
Solyc09g009490.3	-1.57608	Abscisic acid insensitive (AHRD V3.3 *** B3U2B5_CUCSA)
Solyc09g082810.3	-1.57168	Glycine-rich protein (AHRD V3.3 *-* D2K2U0_TOBAC)
Solyc12g014130.2	-1.56994	SUN-like protein 33
Solyc03g064010.3	-1.56963	Leucine-rich repeat protein kinase family protein (AHRD V3.3 *** A0A061EWF2_THECC)
Solyc12g010020.2	-1.5694	Leucine aminopeptidase A1
Solyc02g079980.3	-1.56749	Sulfite exporter TauE/SafE family protein (AHRD V3.3 *** AT1G61740.1)
Solyc02g083520.2	-1.56743	LOW QUALITY:BZIP transcription factor (AHRD V3.3 *** G7LB63_MEDTR)
Solyc03g006360.3	-1.56397	Auxin-repressed protein (AHRD V3.3 *** K7VPG9_SOLTU)
Solyc02g090920.2	-1.56099	LOW QUALITY:Lipase (AHRD V3.3 *** A0A0B2PU23_GLYSO)
Solyc05g015060.3	-1.55865	P-loop containing nucleoside triphosphate hydrolases superfamily protein (AHRD V3.3 *** AT3G50940.1)
Solyc02g082930.3	-1.55831	acidic extracellular 27 kD chitinase
Solyc05g054320.3	-1.55634	Epoxide hydrolase (AHRD V3.3 *** Q41413_SOLTU)
Solyc10g009480.3	-1.55528	Cytochrome b561/ferric reductase transmembrane with DOMON related domain-containing protein (AHRD V3.3 *** AT3G61750.1)
Solyc10g085850.1	-1.55075	LOW QUALITY:S-locus lectin protein kinase family protein (AHRD V3.3 --* AT1G61360.1)
Solyc07g008010.3	-1.54787	R2R3MYB transcription factor 82
Solyc03g063140.3	-1.54613	Asymmetric leaves 2 (AHRD V3.3 *** A0A1C9U0Z1_9FABA)
Solyc03g045140.3	-1.54018	Cyclopropane-fatty-acyl-phospholipid synthase (AHRD V3.3 *** AT3G23530.1)
Solyc05g021535.1	-1.53995	calmodulin-binding transcription activator (AHRD V3.3 --* AT3G16940.3)
Solyc02g077260.3	-1.53886	SUN-like protein5
Solyc02g069760.2	-1.53875	RING/U-box superfamily protein (AHRD V3.3 *-* AT5G10650.2)
Solyc06g065670.3	-1.5384	Pleiotropic drug resistance ABC transporter (AHRD V3.3 *** W0TUG3_ACAMN)
Solyc02g032840.1	-1.53837	CDP-diacylglycerol--glycerol-3-phosphate 3-phosphatidyltransferase, putative (AHRD V3.3 --* A0A061FTS5_THECC)
Solyc03g111680.3	-1.53786	DNA polymerase III subunit gamma/tau (AHRD V3.3 *** A0A0B0NH82_GOSAR)
Solyc02g082120.3	-1.53735	DNA-3-methyladenine glycosylase, putative (AHRD V3.3 *** B9SVU2_RICCO)
Solyc05g008640.1	-1.53692	RING/U-box superfamily protein (AHRD V3.3 *-* AT1G80400.1)
Solyc09g014610.3	-1.53293	S-type anion channel (AHRD V3.3 *** A0A098GMQ9_9ROSI)
Solyc07g007240.3	-1.53177	Metallocarboxypeptidase inhibitor (AHRD V3.3 *** A0A0A0VBW2_SOLTU)
Solyc07g039190.3	-1.52826	nuclear pore complex protein (DUF3414) (AHRD V3.3 --* AT5G51200.3)
Solyc02g089050.3	-1.52636	Longifolia protein (AHRD V3.3 *** A0A072UUU5_MEDTR)
Solyc05g046020.3	-1.52425	Peroxidase (AHRD V3.3 *** K4C0T5_SOLLC)
Solyc03g120570.3	-1.52316	Major facilitator superfamily protein (AHRD V3.3 *** AT1G52190.1)
Solyc08g074270.3	-1.52213	Cryptochrome DASH, chloroplastic/mitochondrial (AHRD V3.3 *** CRYD_SOLLC)
Solyc09g005940.3	-1.52157	Fatty acyl-CoA reductase (AHRD V3.3 *** K4CQ84_SOLLC)
Solyc12g009930.2	-1.51841	Glycosyltransferase (AHRD V3.3 *** K4DC81_SOLLC)
Solyc01g109550.2	-1.51045	Mitochondrial transcription termination factor family protein (AHRD V3.3 *** AT3G18870.1)
Solyc02g083720.3	-1.50922	MLO-like protein (AHRD V3.3 *** K4BAP0_SOLLC)
Solyc04g074810.3	-1.50863	basic helix-loop-helix (bHLH) DNA-binding superfamily protein (AHRD V3.3 *** AT1G72210.1)
Solyc06g051830.2	-1.50548	Potassium transporter (AHRD V3.3 *** K4C5X2_SOLLC)
Solyc07g007750.3	-1.50472	Defensin protein (AHRD V3.3 *** B1N678_SOLLC)
Solyc09g005560.3	-1.50458	Trihelix transcription factor GT-3b (AHRD V3.3 *** W9RYU5_9ROSA)
Solyc09g007150.3	-1.50385	Glutathione S-transferase (AHRD V3.3 *** A0A096XCA4_BETPN)
Solyc04g015620.3	-1.50246	imidazolonepropionase (Protein of unknown function, DUF642) (AHRD V3.3 *** AT2G41810.1)
Solyc02g084900.2	-1.50076	P-loop containing nucleoside triphosphate hydrolases superfamily protein (AHRD V3.3 *** AT2G18193.1)
Solyc03g097380.3	-1.49989	Heavy metal transport/detoxification superfamily protein (AHRD V3.3 *** AT5G50740.5)
Solyc03g111950.3	-1.49461	Cytochrome P450 (AHRD V3.3 *** A0A103XWH5_CYNCS)
Solyc03g013340.3	-1.49269	NOD26-like intrinsic protein 2.1
Solyc01g081640.3	-1.48967	DUF936 family protein (AHRD V3.3 *** A2Q3C0_MEDTR)
Solyc04g072630.3	-1.48876	F-box and Leucine Rich Repeat domains containing protein, putative isoform 1 (AHRD V3.3 *** A0A061FNK3_THECC)
Solyc10g086660.2	-1.4886	Rop guanine nucleotide exchange factor, putative (AHRD V3.3 *** B9T764_RICCO)
Solyc04g011880.1	-1.48354	Glutaredoxin (AHRD V3.3 *** A0A103XEX1_CYNCS)
Solyc07g062710.3	-1.48325	BZIP family transcription factor (AHRD V3.3 *** G8A005_MEDTR)
Solyc11g007250.2	-1.47064	Protein kinase like protein (AHRD V3.3 *** Q0WN21_ARATH)
Solyc05g012950.2	-1.46485	Sulfotransferase (AHRD V3.3 *** K4BY19_SOLLC)
Solyc12g010025.1	-1.46446	Leucine aminopeptidase (AHRD V3.3 *** U3PLK3_TOBAC)
Solyc01g106460.3	-1.46104	bHLH transcription factor 007
Solyc03g123670.3	-1.45923	Rhizopuspepsin-4 (AHRD V3.3 *** A0A1D1XDZ3_9ARAE)
Solyc10g083170.2	-1.45605	NAD(P)-binding Rossmann-fold superfamily protein (AHRD V3.3 *** AT1G52340.1),Pfam:PF13561
Solyc03g005060.3	-1.45231	nucleolar protein gar2-like protein (AHRD V3.3 *-* AT2G42320.2)
Solyc09g007010.1	-1.45017	Pathogenesis-related protein 1 (AHRD V3.3 *** Q75QH2_CAPCH)
Solyc08g076150.3	-1.44993	Pentatricopeptide repeat-containing family protein (AHRD V3.3 *** U5GMW9_POPTR)
Solyc09g007920.3	-1.44674	Phenylalanine ammonia-lyase (AHRD V3.3 *** PAL5_SOLLC)
Solyc10g055780.1	-1.44114	Endochitinase (Chitinase) (AHRD V3.3 *** Q43184_SOLTU)
Solyc10g081200.1	-1.43806	LOW QUALITY:Transmembrane protein, putative (AHRD V3.3 *** G7L2Q0_MEDTR)
Solyc01g081545.1	-1.43606	Myosin (AHRD V3.3 *-* W6A1M7_MAIZE)
Solyc02g070920.3	-1.43341	Serine/threonine-protein kinase SAPK7 (AHRD V3.3 --* SAPK7_ORYSJ)
Solyc12g006050.2	-1.43257	Major facilitator superfamily protein (AHRD V3.3 *** AT3G21670.1)
Solyc07g038110.2	-1.43238	Beta-galactosidase (AHRD V3.3 *-* V7C958_PHAVU)
Solyc11g042820.2	-1.43159	Major facilitator superfamily protein (AHRD V3.3 *** AT1G59740.1)
Solyc10g005000.3	-1.4293	SUN-like protein 27
Solyc01g105650.3	-1.42802	2-oxoglutarate and Fe(II)-dependent oxygenase superfamily protein, putative (AHRD V3.3 *** A0A061E128_THECC)
Solyc01g006540.3	-1.42694	lipoxygenase C
Solyc07g039310.1	-1.42553	Polyamine oxidase 5 (AHRD V3.3 *** A0A1C8M5K2_MALDO)
Solyc08g005120.3	-1.42478	Cinnamoyl-CoA reductase-like protein (AHRD V3.3 *** G7KDR3_MEDTR)
Solyc02g089800.3	-1.42311	Nuclear matrix constituent-like protein 1 (AHRD V3.3 *** E5GCT1_CUCME)
Solyc01g110360.3	-1.4194	Fructose-bisphosphate aldolase (AHRD V3.3 *** K4B3P9_SOLLC)
Solyc09g005630.3	-1.4176	trichome birefringence-like protein (DUF828) (AHRD V3.3 *** AT5G01360.1)
Solyc06g065655.1	-1.41709	Drug resistance transporter-like ABC domain protein (AHRD V3.3 *-* G7JU55_MEDTR)
Solyc02g094400.3	-1.415	Glycerophosphodiester phosphodiesterase, putative (AHRD V3.3 *** B9RH28_RICCO)
Solyc05g047710.3	-1.41472	Calcium-dependent lipid-binding (CaLB domain) family protein (AHRD V3.3 *** AT3G61050.2)
Solyc08g081890.3	-1.41045	ABC transporter family protein (AHRD V3.3 *** U5FPJ5_POPTR)
Solyc01g080640.3	-1.40913	Multidrug resistance protein ABC transporter family protein (AHRD V3.3 *** G7IF78_MEDTR)
Solyc11g008350.2	-1.40335	Kinesin-like protein (AHRD V3.3 *** A0A0B0P6I8_GOSAR)
Solyc03g115120.1	-1.4028	DnaJ domain-containing protein (AHRD V3.3 *** A0A103YCB1_CYNCS)
Solyc01g067300.3	-1.40221	CASP-like protein (AHRD V3.3 *** K4AWX9_SOLLC)
Solyc10g006000.3	-1.39786	Protein DEK (AHRD V3.3 *** A0A0B2PUB3_GLYSO)
Solyc04g076630.3	-1.39755	Rhamnogalacturonate lyase family protein (AHRD V3.3 *** AT1G09890.4)
Solyc12g088460.2	-1.39661	Cytochrome P450, putative (AHRD V3.3 *** A0A061FMR1_THECC)
Solyc03g116360.2	-1.39399	Regulator of chromosome condensation (RCC1) family protein (AHRD V3.3 *** G7K368_MEDTR)
Solyc12g042210.2	-1.39181	Ethylene-responsive transcription factor (AHRD V3.3 *** W9S0J2_9ROSA)
Solyc04g017750.3	-1.39044	Plant calmodulin-binding-like protein (AHRD V3.3 *-* G7KRQ7_MEDTR)
Solyc12g098470.2	-1.38973	Electron transport complex protein rnfC, putative isoform 1 (AHRD V3.3 *** A0A061EJK1_THECC)
Solyc12g049500.2	-1.38949	DUF936 family protein (AHRD V3.3 *** A0A072THZ7_MEDTR)
Solyc01g109180.3	-1.38924	Long-Chain Acyl-CoA Synthetase (AHRD V3.3 *** A0A0G2SJ83_SALMI)
Solyc03g083510.3	-1.38854	Receptor-like kinase (AHRD V3.3 *** A0A191UPW4_CASSA)
Solyc09g075260.3	-1.38821	pectinesterase (Protein of unknown function, DUF538) (AHRD V3.3 *** AT1G02816.1)
Solyc08g076720.3	-1.38389	ABC transporter B family-like protein (AHRD V3.3 *** G7KDP1_MEDTR)
Solyc09g008670.3	-1.38363	threonine deaminase
Solyc08g081650.2	-1.37977	Ethylene-responsive transcription factor (AHRD V3.3 *-* W9RJN8_9ROSA)
Solyc05g050630.3	-1.37721	Tetratricopeptide repeat (TPR)-like superfamily protein (AHRD V3.3 *** AT1G01320.3)
Solyc01g086950.3	-1.37584	SWIB/MDM2 and Plus-3 and GYF domain-containing protein (AHRD V3.3 *** AT5G08430.2)
Solyc02g076670.3	-1.37486	MYB-like transcription factor family protein (AHRD V3.3 *** A0A072TT31_MEDTR)
Solyc07g041000.3	-1.37349	Cleavage and polyadenylation specificity factor subunit 5 (AHRD V3.3 *** A0A0B2R9M0_GLYSO)
Solyc03g031860.3	-1.37284	Phytoene synthase 1
Solyc04g071820.3	-1.36887	Cytochrome P450 (AHRD V3.3 *** A0A0B0NSU6_GOSAR)
Solyc12g009000.1	-1.36856	LOW QUALITY:Harbinger transposase-derived nuclease (AHRD V3.3 *** A0A103Y2W0_CYNCS)
Solyc10g005320.3	-1.36504	Tryptophan synthase (AHRD V3.3 *** K4CX65_SOLLC)
Solyc02g083540.3	-1.36499	MID1-complementing activity-like protein (AHRD V3.3 *** G7JXK8_MEDTR)
Solyc02g067490.3	-1.36264	Actin cross-linking protein, putative (AHRD V3.3 *** A0A061E7B5_THECC)
Solyc02g084330.3	-1.3615	decapping 5-like protein (AHRD V3.3 --* AT5G45330.3)
Solyc06g008500.3	-1.3607	Ankyrin repeat domain protein, putative (AHRD V3.3 *** B9T1B3_RICCO)
Solyc05g052350.3	-1.35734	Receptor-like kinase (AHRD V3.3 *** C0SW26_SOYBN)
Solyc06g072730.3	-1.35657	WEB family protein, chloroplastic (AHRD V3.3 *** A0A0B2RLR4_GLYSO)
Solyc01g100120.3	-1.35555	Kinesin-like protein (AHRD V3.3 *** B9I798_POPTR)
Solyc02g090265.1	-1.35542	Cytochrome P450 (AHRD V3.3 *-* A0A103Y527_CYNCS)
Solyc01g086957.1	-1.3542	GYF domain protein (AHRD V3.3 *-* A0A072UAG4_MEDTR)
Solyc10g085280.1	-1.35265	Glycosyltransferase (AHRD V3.3 *** K4D3W2_SOLLC)
Solyc04g074730.1	-1.35262	Arabinogalactan-protein (AHRD V3.3 *** Q40380_NICAL)
Solyc12g005310.2	-1.34919	Auxin-responsive GH3 family protein (AHRD V3.3 *** AT5G54510.1)
Solyc08g077060.3	-1.3483	Zinc finger, LSD1-type (AHRD V3.3 *** A0A103XQX8_CYNCS)
Solyc08g014190.3	-1.34754	Cytochrome P450 (AHRD V3.3 *** Q8H0I6_PETHY)
Solyc10g081730.2	-1.34638	TPX2 (targeting protein for Xklp2) protein family (AHRD V3.3 *** AT2G35880.3)
Solyc03g083060.3	-1.34634	Ribonuclease P protein subunit P38, related protein, putative (AHRD V3.3 *** G7J7F4_MEDTR)
Solyc08g006420.3	-1.34442	nucleoporin (AHRD V3.3 *** AT4G31570.3)
Solyc05g021530.2	-1.34415	Alcohol dehydrogenase (AHRD V3.3 --* Q4LAW8_CAPCH)
Solyc10g006500.3	-1.34343	Hexosyltransferase (AHRD V3.3 *** K4CXI1_SOLLC)
Solyc02g085880.2	-1.34107	Cytochrome P450, putative (AHRD V3.3 *** B9RSK4_RICCO)
Solyc12g013600.2	-1.33743	TPR and ankyrin repeat-containing protein 1 (AHRD V3.3 *** A0A0B2R102_GLYSO)
Solyc02g090260.2	-1.33234	Golgin candidate 6 isoform 2 (AHRD V3.3 *** A0A061DMU6_THECC)
Solyc02g084390.3	-1.33079	Kinesin-like protein (AHRD V3.3 *** A0A0V0IYV5_SOLCH)
Solyc08g083210.3	-1.33047	endo-1,4-beta-glucanase (cel5)
Solyc11g066140.2	-1.32963	P-hydroxybenzoic acid efflux pump subunit aaeB (AHRD V3.3 *** A0A061GW63_THECC)
Solyc10g078700.2	-1.3287	Squamosa promoter binding protein 15
Solyc09g075140.3	-1.32815	alpha/beta-Hydrolases superfamily protein (AHRD V3.3 *** AT3G62860.1)
Solyc04g081660.2	-1.32681	cyclinB2_3
Solyc07g049430.3	-1.32662	GDSL esterase/lipase (AHRD V3.3 *** W9STE9_9ROSA)
Solyc07g055065.1	-1.32567	LIGHT-DEPENDENT SHORT HYPOCOTYLS-like protein (DUF640) (AHRD V3.3 *-* AT2G42610.2)
Solyc06g072016.1	-1.32545	P-loop containing nucleoside triphosphate hydrolases superfamily protein (AHRD V3.3 *-* AT4G24860.4)
Solyc01g006330.3	-1.32379	Plastid-lipid associated protein PAP / fibrillin family protein (AHRD V3.3 *** AT1G51110.1)
Solyc07g062550.3	-1.32291	3-phosphoshikimate 1-carboxyvinyltransferase (AHRD V3.3 *** A0A0A6Z9T0_HEVBR)
Solyc01g014270.3	-1.32157	LETM1-like protein (AHRD V3.3 --* AT3G11560.4)
Solyc02g091890.2	-1.32047	myb-like protein X (AHRD V3.3 *-* AT4G33740.5)
Solyc01g111740.3	-1.31816	bZIP transcription factor, putative (DUF630 and DUF632) (AHRD V3.3 *-* AT4G39790.1)
Solyc01g100640.3	-1.31739	Catalase (AHRD V3.3 *-* L0SQ20_TOBAC)
Solyc02g062490.3	-1.31439	2-oxoglutarate-dependent dioxygenase-related family protein (AHRD V3.3 *** B9GL08_POPTR)
Solyc10g086570.3	-1.31377	Chaperone DnaJ (AHRD V3.3 *** A0A0B0NPS3_GOSAR)
Solyc06g059840.3	-1.31305	branched chain alpha-keto acid dehydrogenase E1-alpha subunit
Solyc06g060310.3	-1.31116	Chlorophyllide a oxygenase (AHRD V3.3 *** W9SD87_9ROSA)
Solyc11g072490.2	-1.30885	Interactor of constitutive active ROPs-like protein (AHRD V3.3 *** A0A072ULW0_MEDTR)
Solyc02g081270.3	-1.30679	NAC domain protein, (AHRD V3.3 *** A0A061EDT4_THECC)
Solyc01g091230.3	-1.30071	Receptor-like kinase (AHRD V3.3 *** A0A191UPW4_CASSA)
Solyc10g086180.2	-1.29819	Phenylalanine ammonia-lyase (AHRD V3.3 *** PAL2_TOBAC)
Solyc05g005160.3	-1.29751	ATP-citrate synthase, putative (AHRD V3.3 *** B9SHC9_RICCO)
Solyc04g080380.3	-1.29024	Leucine carboxyl methyltransferase (AHRD V3.3 *** A0A118K3W6_CYNCS)
Solyc08g005300.2	-1.28683	DNAJ heat shock N-terminal domain-containing protein, putative (AHRD V3.3 *-* A0A061G7X0_THECC)
Solyc12g088830.2	-1.28646	Protein WEAK CHLOROPLAST MOVEMENT UNDER BLUE LIGHT 1 (AHRD V3.3 *** WEB1_ARATH)
Solyc02g093720.3	-1.28599	TPX2 (Targeting protein for Xklp2) family protein, putative (AHRD V3.3 *** A0A072U7R9_MEDTR)
Solyc03g116680.3	-1.2859	Methyl-CpG-binding domain protein (AHRD V3.3 *-* G7JE44_MEDTR)
Solyc06g074110.3	-1.28462	BHLH transcription factor-like protein (AHRD V3.3 *-* A0A072UK41_MEDTR)
Solyc07g063970.3	-1.28127	C2H2-like zinc finger protein (AHRD V3.3 *** G7JF39_MEDTR)
Solyc08g081260.1	-1.27719	Disease resistance protein (TIR-NBS class) (AHRD V3.3 *** A0A061FNY9_THECC)
Solyc10g086030.2	-1.27696	Interactor of constitutive active ROPs 2, chloroplastic-like protein (AHRD V3.3 *** A0A0B0PSX8_GOSAR)
Solyc02g069750.2	-1.2742	P-loop containing nucleoside triphosphate hydrolases superfamily protein (AHRD V3.3 *** AT3G28580.2)
Solyc03g031730.3	-1.27365	Beta-glucosidase, putative (AHRD V3.3 *** B9RXP7_RICCO)
Solyc04g077650.3	-1.27008	Serine carboxypeptidase, putative (AHRD V3.3 *** B9R6Y4_RICCO)
Solyc04g071150.3	-1.26948	Cytochrome P450 family protein (AHRD V3.3 *** A0A072U8X2_MEDTR)
Solyc02g071590.2	-1.26851	Trehalose-6-phosphate synthase, putative (AHRD V3.3 *-* B9S8H7_RICCO)
Solyc04g007000.1	-1.26804	AP2/B3 transcription factor family protein (AHRD V3.3 *** AT1G25560.1)
Solyc01g108630.3	-1.26721	nii1 nitrite reductase
Solyc04g072940.3	-1.26238	Succinate dehydrogenase cytochrome b560 subunit (AHRD V3.3 --* C560_MARPO)
Solyc05g009660.3	-1.26206	Transcription factor PERIANTHIA-like protein (AHRD V3.3 *** A0A0B0NQX8_GOSAR)
Solyc10g007110.3	-1.26182	Tyrosine aminotransferase (AHRD V3.3 *** E2JFA7_PERFR)
Solyc06g071030.3	-1.26147	isochorismate synthase
Solyc05g007950.3	-1.26003	LERNALE L.esculentum ribonuclease le
Solyc03g118540.3	-1.25772	Jasmonate ZIM-domain protein 7b (AHRD V3.3 *** T1WMB9_TOBAC)
Solyc05g017760.3	-1.2577	Acetoacetyl-CoA thiolase (AHRD V3.3 *** F5CLC4_CATRO)
Solyc04g071780.3	-1.25357	Cytochrome P450 (AHRD V3.3 *** A0A0B0NSU6_GOSAR)
Solyc02g091740.3	-1.25304	Kinesin-like protein (AHRD V3.3 *** K4BCX6_SOLLC)
Solyc03g123620.4	-1.25216	Pectinesterase (AHRD V1 ***- B9GXZ7_POPTR)
Solyc01g007810.1	-1.25183	LOW QUALITY:ovate family protein 3
Solyc12g010590.2	-1.25118	O-acyltransferase WSD1 (AHRD V3.3 *** A0A151TQI5_CAJCA)
Solyc04g015200.3	-1.24877	ATP-dependent 6-phosphofructokinase (AHRD V3.3 *** K4BQ23_SOLLC)
Solyc11g062010.2	-1.24671	Chromatin structure-remodeling complex subunit snf21 (AHRD V3.3 *-* A0A0B2P221_GLYSO)
Solyc04g005540.3	-1.24367	Disease resistance protein (NBS-LRR class) family (AHRD V3.3 *-* AT5G38350.1)
Solyc08g080690.3	-1.24257	Methyl-CpG-binding domain protein (AHRD V3.3 *-* A0A072U5A2_MEDTR)
Solyc08g080570.3	-1.24032	UDP-glucose 4-epimerase (AHRD V3.3 *** GALE1_PEA)
Solyc11g012240.1	-1.24011	MBOAT (membrane bound O-acyl transferase) family protein (AHRD V3.3 *** AT5G55350.1)
Solyc02g061850.3	-1.23862	Phospholipase D (AHRD V3.3 *** K4B675_SOLLC)
Solyc03g097190.3	-1.23781	weak chloroplast movement under blue light protein (DUF827) (AHRD V3.3 *** AT5G16730.1)
Solyc03g025830.3	-1.23729	Myosin heavy chain-related protein (AHRD V3.3 *** AT5G52280.1)
Solyc12g089010.2	-1.23358	ATP-dependent RNA helicase, putative (AHRD V3.3 *** B9SMB4_RICCO)
Solyc06g071000.3	-1.23295	aldehyde dehydrogenase 12A1 (AHRD V3.3 *** AT5G62530.1)
Solyc00g007130.3	-1.23118	Amino acid transporter, putative (AHRD V3.3 *** B9S6V9_RICCO)
Solyc09g083360.3	-1.23093	Basic helix-loop-helix (BHLH) family transcription factor (AHRD V3.3 --* A0A0K9PZ13_ZOSMR)
Solyc02g091830.3	-1.23019	Phosphotransferase (AHRD V3.3 *** K4BCY1_SOLLC)
Solyc01g094340.3	-1.22856	Carboxyltransferase alpha Subunit (AHRD V3.3 *** A0A0G2SJ78_SALMI)
Solyc08g082010.3	-1.22713	Myosin heavy chain-like protein (AHRD V3.3 *** Q9FJ35_ARATH)
Solyc11g006750.1	-1.22675	F1F0-ATPase inhibitor protein (AHRD V3.3 *** AT5G04750.1)
Solyc08g016080.3	-1.22322	high chlorophyll fluorescence phenotype 173 (AHRD V3.3 *** AT1G16720.1)
Solyc12g011420.2	-1.22294	Calcium-dependent lipid-binding domain protein (AHRD V3.3 *** A0A072VA30_MEDTR)
Solyc08g016720.1	-1.2192	9-cis-epoxycarotenoid dioxygenase2
Solyc00g009120.3	-1.21736	Short-chain dehydrogenase/reductase family protein (AHRD V3.3 *** D7LXC9_ARALL)
Solyc04g080820.2	-1.21723	cytokinin oxidase4
Solyc03g007410.3	-1.21666	basic helix-loop-helix (bHLH) DNA-binding superfamily protein (AHRD V3.3 *** AT5G53210.1)
Solyc08g061560.3	-1.21598	Receptor protein kinase (AHRD V3.3 *** A0A0U5BM22_RORAQ)
Solyc03g117040.3	-1.21584	XH/XS domain-containing protein (AHRD V3.3 *** A0A061GG53_THECC)
Solyc02g079510.3	-1.21464	Peroxidase (AHRD V1 **** Q50LG4_TOBAC)%3B contains Interpro domain(s) IPR019793 Peroxidases heam-ligand binding site IPR019794 Peroxidase%2C active site IPR002016 Haem peroxidase%2C plant/fungal/bacterial
Solyc06g005710.3	-1.21265	Protein plastid transcriptionally active 16, chloroplastic (AHRD V3.3 *** PTA16_ARATH)
Solyc10g083630.2	-1.20818	DNA demethylase 2
Solyc04g082830.3	-1.20568	Auxin efflux carrier family protein, putative (AHRD V3.3 *** A0A061FMX0_THECC)
Solyc01g090440.2	-1.20489	LOW QUALITY:Hydroxyproline-rich glycoprotein family protein, putative (AHRD V3.3 *-* A0A061G512_THECC)
Solyc07g006570.3	-1.20402	Ribonuclease (AHRD V3.3 *** Q41722_ZINVI)
Solyc04g008650.3	-1.20222	Receptor-kinase, putative (AHRD V3.3 *** B9RY46_RICCO)
Solyc00g009110.3	-1.19892	inositol-1,4,5-triphosphate-5-phosphatase 2
Solyc01g109170.3	-1.19877	WCOR413-like plant cold acclimation protein
Solyc12g011230.1	-1.19875	LOW QUALITY:FBD%2C F-box and Leucine Rich Repeat domains containing protein (AHRD V3.3 --* AT5G56560.2)
Solyc06g065360.3	-1.19774	Erythroid differentiation-related factor 1 (AHRD V3.3 *** A0A061FK10_THECC)
Solyc07g018140.3	-1.19698	Protein kinase family protein (AHRD V3.3 *** C6ZRQ1_SOYBN)
Solyc11g005150.2	-1.195	entensin X55687
Solyc01g098740.3	-1.19372	Protein kinase (AHRD V3.3 *** C6ZRT6_SOYBN)
Solyc11g007020.2	-1.19342	mevalonate disphosphate decarboxylase
Solyc03g118260.2	-1.19106	ADP-ribosylation factor GTPase-activating protein (AHRD V3.3 *** G5DWI4_SILLA)
Solyc04g026110.3	-1.19062	Disease resistance family protein (AHRD V3.3 *** B9GY55_POPTR)
Solyc10g054100.2	-1.18292	Protein DETOXIFICATION (AHRD V3.3 *** M0ZV31_SOLTU)
Solyc04g054490.3	-1.1799	Eukaryotic aspartyl protease family protein (AHRD V3.3 *** A0A061DI57_THECC)
Solyc04g007760.3	-1.17943	Sn-1 protein (AHRD V3.3 *** Q42393_CAPAN)
Solyc01g106330.3	-1.17815	fatty acid amide hydrolase (AHRD V3.3 *** AT5G64440.1)
Solyc07g055870.3	-1.17782	MAP kinase kinase kinase 58
Solyc02g090360.3	-1.17768	L-ascorbate oxidase like (AHRD V3.3 *** A0A0B2RUS1_GLYSO)
Solyc11g011060.2	-1.17547	disease resistance protein (TIR-NBS-LRR class) (AHRD V3.3 *-* AT5G17680.1)
Solyc01g081540.3	-1.17295	Myosin family protein, putative, expressed (AHRD V3.3 *** Q10CX1_ORYSJ)
Solyc12g015690.2	-1.1722	Fasciclin-like arabinogalactan protein (AHRD V3.3 *** G7K0M1_MEDTR)
Solyc03g045050.3	-1.17138	Nuclear matrix constituent-like protein 1 (AHRD V3.3 *** E5GCT1_CUCME)
Solyc10g005220.3	-1.16989	RING/U-box superfamily protein (AHRD V3.3 *-* A0A061DVK0_THECC)
Solyc05g007930.3	-1.16974	Beta-1,3-galactosyltransferase-like protein (AHRD V3.3 *** G7KFC0_MEDTR)
Solyc12g098465.1	-1.16621	myb-like protein X (AHRD V3.3 *-* AT5G48610.5)
Solyc01g058260.3	-1.16438	Poly(A) polymerase, putative (AHRD V3.3 *** B9RZU0_RICCO)
Solyc05g014200.3	-1.16286	TGN-related, localized SYP41 interacting protein (AHRD V3.3 *** AT1G24460.1)
Solyc07g018010.3	-1.15774	bHLH transcription factor139
Solyc06g009780.3	-1.1576	Kinesin-like protein (AHRD V3.3 *** F8UN41_TOBAC)
Solyc08g076025.1	-1.15671	Tudor/PWWP/MBT superfamily protein (AHRD V3.3 *** G7K6J4_MEDTR)
Solyc06g008590.3	-1.15559	auxin-regulated IAA17
Solyc06g060520.1	-1.1549	LOW QUALITY:transmembrane protein, putative (DUF1191) (AHRD V3.3 *** AT3G08600.1)
Solyc07g005530.3	-1.15224	Ubiquitin carboxyl-terminal hydrolase, putative (AHRD V3.3 *** A0A061GR07_THECC)
Solyc03g083240.3	-1.15202	Transcription factor jumonji domain-containing protein, putative isoform 2 (AHRD V3.3 --* A0A061G2X9_THECC)
Solyc10g079640.2	-1.15177	IAA-amino acid hydrolase ILR1, putative (AHRD V3.3 *** B9RJ28_RICCO)
Solyc11g072080.1	-1.14853	Kelch repeat-containing F-box family protein (AHRD V3.3 *** D7M5E9_ARALL)
Solyc09g066140.3	-1.14741	myosin-binding protein (Protein of unknown function, DUF593) (AHRD V3.3 *-* AT1G08800.4)
Solyc09g089860.3	-1.14567	WAT1-related protein (AHRD V3.3 *** K4CW12_SOLLC)
Solyc08g079740.3	-1.14112	Leucine-rich receptor-like protein kinase family protein (AHRD V3.3 *** A0A0K9NNG1_ZOSMR)
Solyc03g112750.3	-1.14091	Tornado 1 (AHRD V3.3 *** A0A061F576_THECC)
Solyc01g103660.3	-1.13871	Embryogenesis-associated EMB8 (AHRD V3.3 *** A0A0B0MZB5_GOSAR)
Solyc04g007650.3	-1.13845	1-phosphatidylinositol-3-phosphate 5-kinase (AHRD V3.3 *** W9S0D4_9ROSA)
Solyc06g053590.3	-1.13836	Nuclear-pore anchor protein (AHRD V3.3 *** A0A142CD35_9LAMI)
Solyc04g025610.2	-1.13743	low-molecular-weight cysteine-rich 82 (AHRD V3.3 -** AT2G04425.1)
Solyc09g092550.3	-1.13386	30S ribosomal S5 (AHRD V3.3 *-* A0A0B0MR18_GOSAR)
Solyc02g088180.3	-1.13335	NAC domain-containing protein (AHRD V3.3 *** A0A060A652_BOENI)
Solyc04g011465.1	-1.13242	trichohyalin-like protein (DUF3444) (AHRD V3.3 --* AT4G27980.3)
Solyc12g097010.1	-1.12655	disease resistance protein (TIR-NBS-LRR class) (AHRD V3.3 *** AT5G17680.1)
Solyc05g013390.1	-1.12499	Protein Ycf2 (AHRD V3.3 --* A0A0F6T355_9ROSI)
Solyc11g066665.1	-1.12282	Magnesium transporter MRS2-like protein (AHRD V3.3 *-* A0A072VBF4_MEDTR)
Solyc11g006300.2	-1.12261	3-oxo-5-alpha-steroid 4-dehydrogenase family protein (AHRD V3.3 *** AT5G16010.1)
Solyc06g068910.3	-1.12203	receptor-like kinase 1 (AHRD V3.3 *** AT1G48480.1)
Solyc07g052940.3	-1.12171	Histone-lysine N-methyltransferase (AHRD V3.3 *-* A0A0K9NPD0_ZOSMR)
Solyc01g079410.3	-1.12119	Calcium-dependent phosphotriesterase superfamily protein (AHRD V3.3 *** A0A061DRE0_THECC)
Solyc03g122340.3	-1.12091	lipoxygenase D
Solyc11g010560.2	-1.12084	Kinesin-like protein KCA1 (AHRD V3.3 *** A0A199VSQ9_ANACO)
Solyc12g044300.2	-1.11954	Malonate--CoA ligase (AHRD V3.3 *** A0A0B2P973_GLYSO)
Solyc04g045600.3	-1.11943	Protein kinase family protein (AHRD V3.3 *** F4JTH2_ARATH)
Solyc06g005090.3	-1.11899	LOB domain-containing protein, putative (AHRD V3.3 *** B9SK21_RICCO)
Solyc11g008460.1	-1.11638	U4/U6.U5 tri-snRNP-associated 1 (AHRD V3.3 *-* A0A0B0PND3_GOSAR)
Solyc01g010460.3	-1.11342	5'-AMP-activated protein kinase-like protein (AHRD V3.3 *** AT1G27070.1)
Solyc02g068560.3	-1.11341	CHD3-type chromatin-remodeling factor PICKLE (AHRD V3.3 *** A0A142CD29_9LAMI)
Solyc05g051050.3	-1.11327	Kinase family protein (AHRD V3.3 *** D7M6L5_ARALL)
Solyc05g032680.3	-1.11169	3-hydroxyisobutyryl-CoA hydrolase-like protein (AHRD V3.3 *-* A0A072TX02_MEDTR)
Solyc01g099030.3	-1.11098	GDSL esterase/lipase (AHRD V3.3 *** A0A0B2PL43_GLYSO)
Solyc05g006530.3	-1.1096	DEAD-box ATP-dependent RNA helicase ISE2 (AHRD V3.3 *** G7K5N2_MEDTR)
Solyc06g072360.3	-1.10945	Zinc finger family protein (AHRD V3.3 *** B9HJL4_POPTR)
Solyc02g085035.1	-1.10894	Chaperone DnaJ-domain containing protein (AHRD V3.3 *** F4JPR4_ARATH)
Solyc08g080170.3	-1.10868	Hydroxymethylglutaryl-CoA synthase, putative (AHRD V3.3 *** B9RC08_RICCO)
Solyc06g050170.3	-1.10864	Potassium transporter (AHRD V3.3 *** W8NQ93_OLEEU)
Solyc05g052270.2	-1.10829	Non-specific serine/threonine protein kinase (AHRD V3.3 *** A0A0V0IJQ5_SOLCH)
Solyc03g119530.3	-1.10189	LOB domain protein 40 (AHRD V3.3 *** K7VSW9_SOLTU)
Solyc09g092760.2	-1.10109	RNA-binding (RRM/RBD/RNP motifs) family protein (AHRD V3.3 --* AT2G41060.3)
Solyc03g059150.3	-1.09931	Ion channel DMI1 (AHRD V3.3 *** DMI1_MEDTR)
Solyc10g084000.2	-1.09817	Heavy metal transport/detoxification superfamily protein (AHRD V3.3 *** AT2G36950.1)
Solyc01g067600.3	-1.09694	Zinc finger, CW-type (AHRD V3.3 *** A0A103XJ19_CYNCS)
Solyc05g008780.3	-1.09603	PROTON PUMP INTERACTOR 1 family protein (AHRD V3.3 *-* U5GXF2_POPTR)
Solyc06g051815.1	-1.09566	Oxygen-evolving enhancer protein 2-3, chloroplastic (AHRD V3.3 --* PSBP3_TOBAC)
Solyc09g092130.3	-1.0955	Sucrose-phosphate synthase (AHRD V3.3 *** A0A0U1ZVB4_LYCBA)
Solyc11g066660.2	-1.09308	Magnesium transporter MRS2-like protein (AHRD V3.3 *** A0A072VBF4_MEDTR)
Solyc09g009380.3	-1.09214	Protein kinase (AHRD V3.3 *-* A0A0K9NMI8_ZOSMR)
Solyc06g069000.3	-1.0917	Uncharacterized GPI-anchored protein At4g28100 (AHRD V1 ***- UGPI7_ARATH)
Solyc02g088100.3	-1.08895	expansin precursor 5
Solyc08g082440.3	-1.08473	UDP-glucose 4-epimerase (AHRD V3.3 *** Q6XZA0_SOLTU)
Solyc01g095470.3	-1.08406	Aldose 1-epimerase, putative (AHRD V3.3 *** B9RE17_RICCO)
Solyc11g007600.2	-1.08327	Cellulose synthase-like protein (AHRD V3.3 *** L0ASI8_POPTO)
Solyc07g056260.3	-1.08282	Callose synthase-like protein (AHRD V3.3 *** G7IXI4_MEDTR)
Solyc03g113350.3	-1.08187	Zinc finger protein, putative (AHRD V3.3 *** B9R926_RICCO)
Solyc09g018020.3	-1.08173	Expansin (AHRD V3.3 *** G4XZW3_9GENT)
Solyc12g098700.1	-1.07955	RNA helicase DEAD42
Solyc02g067670.3	-1.0795	Flap endonuclease 1 (AHRD V3.3 *-* A0A0K9NZY8_ZOSMR)
Solyc05g006550.3	-1.07885	Microtubule-associated protein TORTIFOLIA1, putative (AHRD V3.3 *** B9S2H6_RICCO)
Solyc12g042110.2	-1.07708	Replication protein A 70 kDa DNA-binding subunit (AHRD V3.3 --* B4FWF2_MAIZE)
Solyc01g096880.3	-1.07251	Major facilitator superfamily protein (AHRD V3.3 *** AT2G26690.1)
Solyc07g017510.3	-1.07208	1-phosphatidylinositol-3-phosphate 5-kinase (AHRD V3.3 *** W9RVS2_9ROSA)
Solyc12g005430.1	-1.06789	LOW QUALITY:HXXXD-type acyl-transferase family protein, putative (AHRD V3.3 *** A0A061E8Z9_THECC)
Solyc09g082890.2	-1.0672	LOW QUALITY:Calcium-transporting ATPase (AHRD V3.3 *-* M1DHY7_SOLTU)
Solyc01g090760.3	-1.06685	GATA transcription factor (AHRD V3.3 *** K4AZ17_SOLLC)
Solyc05g010120.3	-1.06662	Phospholipid-transporting ATPase (AHRD V3.3 *** A0A0V0IZF0_SOLCH)
Solyc01g096740.3	-1.06656	Protein zinc induced facilitator-like 1 (AHRD V3.3 *** A0A0B0NBA1_GOSAR)
Solyc01g112140.3	-1.06406	Flavin-containing monooxygenase (AHRD V3.3 *** M1B691_SOLTU)
Solyc09g005660.3	-1.0631	HAT transposon superfamily protein, putative (AHRD V3.3 *** A0A061GGP8_THECC)
Solyc02g080890.3	-1.06282	WRKY transcription factor 6
Solyc12g049510.2	-1.0618	Erect panicle 2 protein (AHRD V3.3 *-* I2AW42_9POAL)
Solyc11g069070.2	-1.061	Heavy metal transport/detoxification superfamily protein (AHRD V3.3 *** AT2G36950.1)
Solyc06g062600.3	-1.05952	Glucose-methanol-choline (GMC) oxidoreductase family protein (AHRD V3.3 *** AT1G72970.1)
Solyc03g032090.1	-1.05874	Amino acid transporter, putative (AHRD V3.3 *** B9S6V9_RICCO)
Solyc06g075690.3	-1.0554	auxin-regulated protein AF416289
Solyc02g086910.3	-1.0552	Peptidyl-prolyl cis-trans isomerase, putative (AHRD V3.3 *** B9RUU4_RICCO)
Solyc09g072710.3	-1.05495	Phospholipid:diacylglycerol acyltransferase (AHRD V3.3 *** A0A151T5V3_CAJCA)
Solyc03g118370.3	-1.05481	Carboxypeptidase (AHRD V3.3 *** K4BLY8_SOLLC)
Solyc12g088310.2	-1.05158	FAD/NAD(P)-binding oxidoreductase (AHRD V3.3 --* AT1G15140.3)
Solyc11g013480.2	-1.05134	Auxin Response Factor 17
Solyc01g079520.3	-1.05114	DNA mismatch repair protein (AHRD V3.3 *** Q6DQL6_PETHY)
Solyc02g087070.3	-1.04808	alpha-DOX1
Solyc10g083140.1	-1.04702	Gb:AAF02129.1, putative (AHRD V3.3 *** A0A061GVZ4_THECC)
Solyc12g042500.2	-1.04188	Gibberellin-regulated family protein (AHRD V3.3 *** AT5G59845.1)
Solyc03g006490.3	-1.04174	glutaminase domain-containing protein
Solyc05g015980.3	-1.04106	Gap junction beta-4 protein isoform 1 (AHRD V3.3 *** A0A061E410_THECC)
Solyc12g009650.2	-1.03981	Sl proline-rich protein
Solyc03g116740.3	-1.03749	phosphatidic acid phosphatase-related / PAP2-like protein (AHRD V3.3 *** AT3G15820.1)
Solyc01g007955.1	-1.03625	alpha/beta-Hydrolases superfamily protein (AHRD V3.3 *** AT1G10740.4)
Solyc09g092715.1	-1.03531	RGG repeats nuclear RNA binding protein B (AHRD V3.3 --* RGGB_ARATH)
Solyc11g008150.2	-1.03212	Transcription elongation factor SPT5 (AHRD V3.3 *-* A9SZZ9_PHYPA)
Solyc01g079240.3	-1.03015	Long-Chain Acyl-CoA Synthetase (AHRD V3.3 *** A0A0G2SJE2_SALMI)
Solyc03g115000.3	-1.0295	Longifolia protein (AHRD V3.3 *** A0A072UUU5_MEDTR)
Solyc06g048470.3	-1.02697	COP1-interacting-like protein, putative (AHRD V3.3 *** A0A072V1D3_MEDTR)
Solyc10g076710.2	-1.02476	Phosphoinositide phospholipase C (AHRD V3.3 *** A0A067L8K5_JATCU)
Solyc01g105680.3	-1.02363	Phototropic-responsive NPH3 family protein (AHRD V3.3 *-* AT5G64330.2)
Solyc02g005180.3	-1.02346	Sugar facilitator protein 2
Solyc03g120120.3	-1.01848	Regulator of Vps4 activity in the MVB pathway protein, putative (AHRD V3.3 *** A0A061GBK3_THECC)
Solyc02g077710.1	-1.01507	LOW QUALITY:ROX1 homologue (AHRD V3.3 *** I7GSE9_TOBAC)
Solyc02g086915.1	-1.01437	Peptidyl-prolyl cis-trans isomerase CYP38 (AHRD V3.3 *** W9SGV3_9ROSA)
Solyc01g111100.4	-1.01347	Alkaline and neutral invertase
Solyc01g090860.3	-1.00878	Nucleotidyltransferase family protein (AHRD V3.3 *** AT4G00060.4)
Solyc03g043770.3	-1.00869	Non-specific serine/threonine protein kinase (AHRD V3.3 *** A0A0V0IVW5_SOLCH)
Solyc07g006820.3	-1.0075	Transcription initiation factor TFIID subunit 1 (AHRD V3.3 *** A0A1D1Y4I7_9ARAE)
Solyc02g071220.3	-1.00361	type-A response regulator2
Solyc07g006760.3	-1.00251	MAP kinase kinase kinase 43
