# Supplementary material for: Transcriptome and Metabolome Reprogramming in Tomato Plants by Trichoderma harzianum strain T22 Primes and Enhances Defense Responses Against Aphids
Source: Front Physiol. 2019 Jun 21;10:745. doi: 10.3389/fphys.2019.00745 (PMC6599157; doi:10.3389/fphys.2019.00745)
Supplement: Supplementary file 6 [file Table_6.XLSX]

## Sheet: Supplementary Table 6
Supplementary Table 6. Lists of differentially accumulated semi-polar metabolites in tomato leaves grown in the presence of the antagonist fungus T. harzianum and the aphid M. euphorbiae, alone (A, B) or in combination (C). A t-test was used to identify metabolites whose aboundance significantly changed with respect to the corresponding control (CTRL for T22 and Aph; T22 for T22Aph). A p-value <0…
A				B				C
	FOLD CTRL				FOLD CTRL				FOLD T22
	T22				Aph				T22Aph
ALKALOIDS	AVG±ST.DEV.	pValue		ALKALOIDS	AVG±ST.DEV.	pValue		ALKALOIDS	AVG±ST.DEV.	pValue
Acetoxy-Hydroxy-Dehydro-Tomatine	nd			Acetoxy-Hydroxy-Dehydro-Tomatine	nd			a-tomatine	366582.97±53843.26
AcetoxytomatineƗ	0.44±0.05	**		Dihydroxytomatine	0.49±0.13	**		b-tomatine	2.45±0.25	**
a-tomatine	nd			EsculeosideB	0.39±0.09	**		d-tomatine	0.57±0.15	*
b-tomatine	0.35±0.13	**		Kukoamine C	0.31±0.09	**		AMIDES
g-tomatineƗ	0.43±0.05	**		AMIDES				Ferulolylputrescine	0.53±0.11	*
Dihydroxytomatine	0.40±0.11	**		N-caffeoylputrescine	1.84±0.26	**		AMINES
EsculeosideB	0.27±0.08	**		Trisdihydrocaffeoylspermine	0.64±0.15	*		Allantoin	27.98±34.27
Kukoamine C	nd			AMINES				AMINO ACIDS
TomatidenolƗ	0.73±0.09	*		Allantoin	0.31±0.02	**		N-carboxyethyl-g-aminobutyric acid	0.64±0.11	**
TomatidineƗ	0.62±0.16	*		AMINO ACIDS				Glutamic acid	1.65±0.15	**
AMIDES				Alanine	7.09±1.19	**		Glutamine	3.03±0.65	**
N-caffeoylputrescine	nd			Glutamine	0.31±0.06	**		Hydroxyproline	0.33±0.06	*
Ferulolylputrescine	2.88±0.83	*		Histidine	nd			N-Isovalerylglycine	0.54±0.12	*
Trisdihydrocaffeoylspermine	nd			DNA METABOLISM				5-oxoproline#	2.29±0.62	*
AMINES				ADP	1.62±0.37	*		Phenylalanine	0.44±0.11	**
Allantoin	nd			AMP	1.76±0.48	*		Proline	nd
AMINO ACIDS				Uracil/2,5-dihydroxypyrazine	0.55±0.12	**		Threonine/homoserine	0.62±0.16	*
N-carboxyethyl-g-aminobutyric acid*	1.58±0.08	*		ORGANIC/PHENOLIC ACIDS				Tryptophan#	2273.00±468.71
Glutamine	0.33±0.09	**		Aconitic acid	8302.60±1880.00			DNA METABOLISM
Histidine	nd			Anthranilic acid	0.51±0.10	**		Adenosine#	1.49±0.33	*
Hydroxyproline*	14517.14±17069.15			1-Caffeoyl-Quinic Acid/Chlorogenic Acid	0.47±0.12	**		ADP	3.53±0.66	**
5-oxoproline	0.32±0.06	**		Citric acid	4.12±0.94	**		AMP	2.59±0.30	**
Phenylalanine	10.35±2.52	**		Dihydro-Caffeic acid	2.13±0.71	*		thymidine	0.04±0.01	**
Proline*	19244.92±6124.07			Ferulic acid	0.56±0.13	*		Uracil/2,5-dihydroxypyrazine	0.37±0.01	**
Tryptophan	nd			Gluconolactone	0.39±0.11	**		ORGANIC/PHENOLIC ACIDS
DNA METABOLISM				2-hydroxyglutarate	1.58±0.20	*		Aconitic acid	2.11±0.45	*
Adenosine	0.38±0.04	**		2-Methylcitric acid	3.08±0.17	**		Caffeic acid#	85.05±15.88
ADP	0.29±0.09	**		Phosphoenolpyruvate (PEP)	2.70±0.54	**		1-Caffeoyl-Quinic Acid/Chlorogenic Acid	3.30±0.43	**
AMP	0.52±0.15	*		Sinapic Acid	0.32±0.09	**		Citric acid	11.43±2.57	**
thymidine*	23.07±2.18	**		PHENYLPROPANOIDS				Coumaric acid	0.54±0.14	*
Uracil/2,5-dihydroxypyrazine	0.29±0.18	**		Apigenin 6,8-digalactoside	0.35±0.06	**		2,5-Dihydroxybenzoate 2-O-β-D-glucoside	61.89±43.84
ORGANIC/PHENOLIC ACIDS				4-O-b-D-Glucosyl-cis-p-Coumaric Acid	nd			Dihydro-Caffeic acid	111.73±57.92
Aconitic acid	2117.93±756.66			Caffeic acid glucoside	2.29±0.41	*		Glycerate-2-P/Glycerate-3-P	1.44±0.11	*
Anthranilic acid	3.64±0.37	**		1-caffeoyl-1-b-D-glucose	0.59±0.11	**		2-hydroxyglutarate	39.04±7.98
Caffeic acid	nd			Coumarin	1.66±0.38	*		Phosphoenolpyruvate (PEP)	55.21±11.09
1-Caffeoyl-Quinic Acid/Chlorogenic Acid	0.11±0.02	**		Delphinidin	0.09±0.02	**		Quinic acid#	5.31±1.30	**
Chorismic acid	3.77±0.80	**		Delphinidin-3-O-rutinoside-5-O-glucoside	0.25±0.07	**		Shikimic acid	0.60±0.15	*
Citric acid	0.20±0.03	**		Feruloyl-Quinic Acid	0.60±0.17	*		Sinapic Acid	0.30±0.04	**
Coumaric acid	6.68±1.58	**		Isoquercetin/Myricitrin/Quercetin-3-O-glucoside	0.12±0.03	**		PHENYLPROPANOIDS
2,5-Dihydroxybenzoate 2-O-β-D-glucoside	nd			Kaempferol-O-Glucoside/Quercetin-3-O-rhamnoside	0.49±0.12	**		4-O-b-D-Glucosyl-cis-p-Coumaric Acid	10.00±3.17
Dihydro-Caffeic acid	nd			Kaempferol-Hexose-Deoxyhex-Hexose-C10H8O3	0.50±0.12	**		Cinnamic aldehyde	nd
3,5-Dimethoxy-4-Hydroxy-Cinnamic AcidƗ	0.13±0.02	**		Kaempferol-Hexose-Deoxyhexose-Hex-C9H6O2	0.28±0.08	*		Coumarin	26.13±3.56
Ferulic acid	0.38±0.08	**		Kaempferol-Hexose-Deoxyhexose-C12H12O5	nd			p-Coumaroyl-Quinic Acid#	11.37±2.14	**
Gluconolactone	nd			Kaempferol-hex-deoxyhex,-pentose	0.50±0.12	**		Delphinidin	0.35±0.14	**
2-hydroxyglutarate	nd			Kaempferol‐3‐O‐rutinoside	0.35±0.06	**		Delphinidin-3-O-rutinoside-5-O-glucoside	0.41±0.04	**
Malic acid	4.51±1.13	**		Luteolin	nd			Dihydrokaempferol-7-O-glucoside	0.24±0.05	**
2-Methylcitric acid	2.85±0.82	**		Naringin	nd			Ferulic acid-hexose#	1.99±0.25	**
Phosphoenolpyruvate (PEP)	nd			p-Coumaric acid-rutin-conjugate	nd			Feruloyl-Quinic Acid	2.66±0.76	*
Quinic acid	0.14±0.04	**		Quercetin	0.13±0.03	**		Isoquercetin/Myricitrin/Quercetin-3-O-glucoside	0.47±0.03	**
Shikimic acid	0.58±0.14	**		Quercetin-3-diglucoside	0.07±0.01	**		Kaempferol-acetylglucoside	nd
Sinapic Acid	0.27±0.03	**		Que-hex-deoxyhex,-hex-C9H6O2	0.26±0.08	**		Kaempferol-O-Glucoside/Quercetin-3-O-rhamnoside	0.44±0.09	**
PHENYLPROPANOIDS				Que-hex-deoxyhex,-hex-C10H8O3	0.34±0.11	**		K-Rha-gal-glu (kaempferol-3-O-rutinoside-7-O-glucoside)#	17.13±3.24
Apigenin 6,8-digalactoside	0.30±0.06	**		Que-hex-deoxyhex,-hex-C9H10O2	0.43±0.12	*		Quercetin	0.48±0.10	*
4-O-b-D-Glucosyl-cis-p-Coumaric Acid	nd			Que-hexose-deoxyhexose,-hexose,-pentose	0.28±0.07	**		Quercetin-3-diglucoside	nd
Caffeic acid glucoside	nd			Que-3-O-Rutinoside-7-O-Glucoside	0.37±0.11	**		3-Rhamno-Glucosyl-Quercetin (Rutin)	0.43±0.12	**
1-caffeoyl-1-b-D-glucose	1.88±0.46	*		Quercetin-3-O-trisaccharide	0.26±0.07	**		Salicylate β-D-glucose ester	0.71±0.11	*
Cinnamic aldehyde*	15.51±4.29			3-Rhamno-Glucosyl-Quercetin (Rutin)	0.18±0.05	**		Salicyloyl-L-aspartic acid	0.08±0.01	**
Coumarin	nd			Salicyloyl-L-aspartic acid	nd			Syringaldehyde	100.37±41.86
p-Coumaroyl-Quinic Acid	0.17±0.03	**		Syringaldehyde	1.85±0.27	*		POLAR ISOPRENOIDS
Delphinidin	0.18±0.03	**		POLAR ISOPRENOIDS				Protoporphyrinogen IX	0.33±0.08	**
Delphinidin-3-O-rutinoside-5-O-glucoside	0.22±0.02	**		Coproporphyrinogen III	nd			Uroporphyrinogen III	0.14±0.02	**
Dihydrokaempferol-7-O-glucoside	0.40±0.03	**		Uroporphyrinogen III	0.35±0.01	**		POLAR LIPIDS
Ferulic acid-hexose	0.31±0.06	**		POLAR LIPIDS				CDP-Choline	33.09±32.45
Feruloyl-Quinic Acid	0.18±0.05	**		Glycerophosphocholine	0.15±0.03	**		Glycerophosphocholine	0.18±0.04	**
Isoquercetin/Myricitrin/Quercetin-3-O-glucoside	0.17±0.04	**		Phosphocholine	0.11±0.03	**		O-phosphorylethanolamine	3.42±0.60	**
Kaempferol-acetylglucoside*	237.74±65.30			SUGARS				Phosphocholine	0.41±0.09	*
Kaempferol-O-Glucoside/Quercetin-3-O-rhamnoside	0.31±0.08	**		Erythritol/Threitol	0.67±0.13	*		SUGARS
Kaempferol-Hexose-Deoxyhex-Hexose-C10H8O3	0.25±0.07	**		Galactonic acid	0.26±0.07	**		Cellobiotol#	1.74±0.19	*
Kaempferol-Hexose-Deoxyhexose-Hex-C9H6O2	0.37±0.05	**		D-pinitol	0.33±0.06	**		Conduritol-β-epoxide#	3.52±0.79	**
Kaempferol-Hexose-Deoxyhexose-C12H12O5	nd			VITAMINS				Erythritol/Threitol	119.00±32.63
Kaempferol-hex-deoxyhex,-pentose	0.22±0.07	**		Tetrahydrofolate	1.88±0.31	**		Erythrose-4-P	0.57±0.13	*
Kaempferol‐3‐O‐rutinoside	0.31±0.07	**						Fructose/Galactose/Glucose/Inositol/Mannose#	2.49±0.36	**
K-Rha-gal-glu (kaempferol-3-O-rutinoside-7-O-glucoside)	nd							Fructose-6-P/Glucose-6-P/Inositol-6-P#	3.70±0.61	**
Luteolin	nd							Fucose	nd
Naringin	nd							Galactonic acid	0.21±0.14	**
p-Coumaric acid-rutin-conjugate	nd							1,2-anydro-myo-inositol#	3.94±0.85	**
Quercetin	0.28±0.06	**						Raffinose/Melezitose	1.91±0.49	*
Quercetin-3-diglucoside	0.20±0.04	**						Rhamnose	0.16±0.03	**
Que-hex-deoxyhex,-hex-C9H6O2	0.25±0.05	**						Xylitol/Arabitol/Ribitol#	8.83±2.20	**
Que-hex-deoxyhex,-hex-C10H8O3	0.36±0.05	**						VITAMINS
Que-hex-deoxyhex,-hex-C9H10O2	nd							Pantothenic acid	0.11±0.02	**
Que-hexose-deoxyhexose,-hexose,-pentose	0.17±0.03	**						Pyridoxine-5-b-D-glucoside#	37.59±11.10
Que-3-O-Rutinoside-7-O-Glucoside	0.20±0.01	**						Tetrahydrofolate	10.09±4.32	**
Quercetin-3-O-trisaccharide	0.17±0.05	**
3-Rhamno-Glucosyl-Quercetin (Rutin)	0.31±0.05	**
Salicylate β-D-glucose ester	2.99±0.43	**
Salicyloyl-L-aspartic acid	3.68±1.00	**
Syringaldehyde	nd
POLAR ISOPRENOIDS
Coproporphyrinogen III	nd
Protoporphyrin IXƗ	nd
Uroporphyrinogen III	9.61±2.44	**
POLAR LIPIDS
Glycerophosphocholine	0.49±0.11	**
O-phosphorylethanolamine	0.27±0.05	**
Phosphocholine	0.31±0.09	**
SUGARS
Cellobiotol	0.59±0.13	**
Conduritol-β-epoxide	0.21±0.04	**
Erythritol/Threitol	nd
Erythrose-4-P*	14.52±3.13	**
Fructose/Galactose/Glucose/Inositol/Mannose	0.31±0.04	**
Fructose-6-P/Glucose-6-P/Inositol-6-P	0.14±0.02	**
Fucose*	4.81±0.08	**
Glucoheptulose	3.75±0.86	**
α-Glycero-P/Glycerol-3-PƗ	0.34±0.05	**
Galactonic acid	3.14±0.91	**
MaltitolƗ	0.31±0.08	**
1,2-anydro-myo-inositol	0.19±0.05	**
D-pinitol	2.53±0.48	**
Raffinose/Melezitose	1.47±0.25	*
Rhamnose*	4.26±0.12	**
Sucrose/Maltose/Isomalose/Trehalose	2.74±0.70	*
Xylitol/Arabitol/Ribitol	0.07±0.01	**
VITAMINS
Ascorbic acidƗ	0.24±0.08	**
Pantothenic acid*	2.54±0.19	**
Pyridoxine-5-b-D-glucoside	nd
RiboflavinƗ	0.47±0.12	**
Tetrahydrofolate	0.17±0.02	**

## Sheet: Supplementary Table 7
Supplemental Table 7.Targeted LC-ESI(+)-MS analysis of semi-polar metabolites in tomato leaves grown in the presence of the antagonist fungus T. harzianum and the aphid M. euphorbiae, alone (A, B) or in combination (C). A t-test was used to identify metabolites whose aboundance significantly changed with respect to the corresponding control (CTRL for T22 and Aph; T22 for T22Aph). A p-value <0.05 …
	FOLD CTRL	FOLD CTRL		FOLD CTRL			FOLD T22	FOLD T22
	CTRL	T22		Aph			T22	T22Aph
ALKALOIDS	AVG±ST.DEV.	AVG±ST.DEV.	pValue	AVG±ST.DEV.	pValue		AVG±ST.DEV.	AVG±ST.DEV.	pValue
Acetoxy-Hydroxy-Dehydro-Tomatine	1.00±0.25	nd		nd			nd	nd
Acetoxytomatine	1.00±0.28	0.44±0.05	**	0.81±0.07			1.00±0.11	0.89±0.20
a-tomatine	1.00±0.21	nd		0.89±0.25			nd	366582.97±53843.26
b-tomatine	1.00±0.18	0.35±0.13	**	1.08±0.17			1.00±0.36	2.45±0.25	**
d-tomatine	1.00±0.12	0.70±0.13		1.13±0.31			1.00±0.19	0.57±0.15	*
g-tomatine	1.00±0.27	0.43±0.05	**	1.00±0.26			1.00±0.11	1.17±0.31
Dehydrotomatine	1.00±0.20	1.03±0.28		0.98±0.30			1.00±0.27	0.85±0.24
Dihydroxytomatine	1.00±0.13	0.40±0.11	**	0.49±0.13	**		1.00±0.27	1.07±0.29
EsculeosideB	1.00±0.13	0.27±0.08	**	0.39±0.09	**		1.00±0.29	1.32±0.31
Hydroxytomatine	1.00±0.20	0.89±0.09		0.74±0.16			1.00±0.10	0.93±0.26
Kukoamine C	1.00±0.35	nd		0.31±0.09	**		nd	nd
Tomatidenol	1.00±0.08	0.73±0.09	*	1.20±0.27			1.00±0.12	0.82±0.22
Tomatidine	1.00±0.24	0.62±0.16	*	0.87±0.21			1.00±0.26	0.76±0.17
Tomatidine-2-Hexose-2-Pentose	1.00±0.17	0.76±0.20		1.14±0.26			1.00±0.26	0.60±0.16
Tomatidine-3-Hexose	1.00±0.27	0.89±0.23		0.77±0.11			1.00±0.26	1.02±0.26
Tomatidine-4-Hexose	1.00±0.15	1.01±0.07		1.25±0.33			1.00±0.07	1.01±0.20
AMIDES
N-caffeoylputrescine	1.00±0.09	nd		1.84±0.26	**		nd	nd
Ferulolylputrescine	1.00±0.25	2.88±0.83	*	1.20±0.20			1.00±0.29	0.53±0.11	*
Trisdihydrocaffeoylspermine	1.00±0.28	nd		0.64±0.15	*		nd	nd
AMINES
N-Acetylglucosamine	1.00±0.16	1.03±0.21		0.84±0.16			1.00±0.21	0.71±0.16
Allantoin	1.00±0.23	nd		0.31±0.02	**		nd	27.98±34.27
Tyramine	1.00±0.29	1.18±0.34		1.22±0.31			1.00±0.29	0.67±0.16
AMINO ACIDS
Alanine	1.00±0.26	1.23±0.14		7.09±1.19	**		1.00±0.12	0.97±0.26
N-carboxyethyl-g-aminobutyric acid	1.00±0.21	1.58±0.08	*	0.77±0.16			1.00±0.05	0.64±0.11	**
Glutamic acid	1.00±0.27	1.00±0.24		1.20±0.19			1.00±0.24	1.65±0.15	**
Glutamine	1.00±0.20	0.33±0.09	**	0.31±0.06	**		1.00±0.26	3.03±0.65	**
Glycine-Betaine	1.00±0.16	1.14±0.25		0.74±0.14			1.00±0.22	0.98±0.12
Histidine	1.00±0.13	nd		nd			nd	nd
Hydroxyproline	nd	14517.14±17069.15		nd			1.00±1.18	0.33±0.06	*
N-Isovalerylglycine	1.00±0.28	1.29±0.36		0.87±0.19			1.00±0.28	0.54±0.12	*
Leucine/Isoleucine/Norleucine	1.00±0.19	0.97±0.24		0.71±0.16			1.00±0.24	0.87±0.20
Methionine	1.00±0.22	0.93±0.24		0.89±0.16			1.00±0.26	0.83±0.23
5-oxoproline	1.00±0.22	0.32±0.06	**	0.84±0.25			1.00±0.18	2.29±0.62	*
Phenylalanine	1.00±0.19	10.35±2.52	**	0.69±0.20			1.00±0.24	0.44±0.11	**
Proline	nd	19244.92±6124.07		nd			1.00±0.32	nd
Threonine/homoserine	1.00±0.16	1.24±0.24		0.97±0.24			1.00±0.20	0.62±0.16	*
Tryptophan	1.00±0.19	nd		0.60±0.14			nd	2273.00±468.71
Tyrosine	1.00±0.28	0.75±0.21		1.03±0.24			1.00±0.27	0.97±0.16
Valine/Norvaline	1.00±0.22	1.27±0.24		0.72±0.17			1.00±0.19	0.78±0.16
DNA METABOLISM
Adenosine	1.00±0.23	0.38±0.04	**	0.70±0.17			1.00±0.10	1.49±0.33	*
ADP	1.00±0.16	0.29±0.09	**	1.62±0.37	*		1.00±0.31	3.53±0.66	**
AMP	1.00±0.25	0.52±0.15	*	1.76±0.48	*		1.00±0.29	2.59±0.30	**
Guanosine	1.00±0.09	0.95±0.10		1.00±0.13			1.00±0.10	1.00±0.05
thymidine	1.00±0.20	23.07±2.18	**	1.12±0.29			1.00±0.09	0.04±0.01	**
Uracil/2,5-dihydroxypyrazine	1.00±0.19	0.29±0.18	**	0.55±0.12	**		1.00±0.63	0.37±0.01	**
ORGANIC/PHENOLIC ACIDS
Aconitic acid	nd	2117.93±756.66		8302.60±1880.00			1.00±0.36	2.11±0.45	*
Aminobenzoate	1.00±0.25	0.86±0.25		0.91±0.08			1.00±0.30	0.60±0.14
Anthranilic acid	1.00±0.22	3.64±0.37	**	0.51±0.10	**		1.00±0.10	0.98±0.24
Caffeic acid	1.00±0.26	nd		1.03±0.24			nd	85.05±15.88
1-Caffeoyl-Quinic Acid/Chlorogenic Acid	1.00±0.09	0.11±0.02	**	0.47±0.12	**		1.00±0.19	3.30±0.43	**
Chorismic acid	1.00±0.18	3.77±0.80	**	0.97±0.26			1.00±0.21	0.78±0.15
Citric acid	1.00±0.19	0.20±0.03	**	4.12±0.94	**		1.00±0.16	11.43±2.57	**
Coumaric acid	1.00±0.24	6.68±1.58	**	0.72±0.16			1.00±0.24	0.54±0.14	*
2,5-Dihydroxybenzoate 2-O-β-D-glucoside	1.00±0.52	nd		1.96±0.49			nd	61.89±43.84
Dihydro-Caffeic acid	1.00±0.42	nd		2.13±0.71	*		nd	111.73±57.92
3,5-Dimethoxy-4-Hydroxy-Cinnamic Acid	1.00±0.23	0.13±0.02	**	0.72±0.12			1.00±0.19	1.40±0.30
Ferulic acid	1.00±0.14	0.38±0.08	**	0.56±0.13	*		1.00±0.20	1.19±0.30
Gluconolactone	1.00±0.12	nd		0.39±0.11	**		nd	nd
Glycerate-2-P/Glycerate-3-P	1.00±0.26	1.06±0.23		0.96±0.15			1.00±0.22	1.44±0.11	*
2-hydroxyglutarate	1.00±0.20	nd		1.58±0.20	*		nd	39.04±7.98
Malic acid	1.00±0.21	4.51±1.13	**	0.85±0.23			1.00±0.25	1.00±0.29
2-Methylcitric acid	1.00±0.29	2.85±0.82	**	3.08±0.17	**		1.00±0.29	1.45±0.27
Phosphoenolpyruvate (PEP)	1.00±0.11	nd		2.70±0.54	**		nd	55.21±11.09
Pipecolic acid	1.00±0.21	0.92±0.18		0.99±0.23			1.00±0.20	1.29±0.27
Quinic acid	1.00±0.18	0.14±0.04	**	1.23±0.14			1.00±0.32	5.31±1.30	**
Shikimic acid	1.00±0.23	0.58±0.14	**	0.94±0.20			1.00±0.24	0.60±0.15	*
Sinapic Acid	1.00±0.25	0.27±0.03	**	0.32±0.09	**		1.00±0.13	0.30±0.04	**
PHENYLPROPANOIDS
Apigenin 6,8-digalactoside	1.00±0.06	0.30±0.06	**	0.35±0.06	**		1.00±0.19	0.87±0.21
4-O-b-D-Glucosyl-cis-p-Coumaric Acid	1.00±0.23	nd		nd			nd	10.00±3.17
Caffeic acid glucoside	1.00±0.21	nd		2.29±0.41	*		nd	nd
1-caffeoyl-1-b-D-glucose	1.00±0.13	1.88±0.46	*	0.59±0.11	**		1.00±0.24	0.83±0.07
Cinnamic aldehyde	nd	15.51±4.29		nd			1.00±0.28	nd
Coumarin	1.00±0.24	nd		1.66±0.38	*		nd	26.13±3.56
p-Coumaroyl-Quinic Acid	1.00±0.12	0.17±0.03	**	1.32±0.34			1.00±0.19	11.37±2.14	**
Delphinidin	1.00±0.22	0.18±0.03	**	0.09±0.02	**		1.00±0.18	0.35±0.14	**
Delphinidin-3-O-rutinoside-5-O-glucoside	1.00±0.22	0.22±0.02	**	0.25±0.07	**		1.00±0.09	0.41±0.04	**
Dihydrokaempferol-7-O-glucoside	1.00±0.26	0.40±0.03	**	0.79±0.18			1.00±0.07	0.24±0.05	**
Ferulic acid-hexose	1.00±0.27	0.31±0.06	**	0.61±0.16			1.00±0.19	1.99±0.25	**
Feruloyl-Quinic Acid	1.00±0.11	0.18±0.05	**	0.60±0.17	*		1.00±0.30	2.66±0.76	*
Isoquercetin/Myricitrin/Quercetin-3-O-glucoside	1.00±0.27	0.17±0.04	**	0.12±0.03	**		1.00±0.22	0.47±0.03	**
Kaempferol-acetylglucoside	nd	237.74±65.30		nd			1.00±0.27	nd
Kaempferol-O-Glucoside/Quercetin-3-O-rhamnoside	1.00±0.04	0.31±0.08	**	0.49±0.12	**		1.00±0.25	0.44±0.09	**
Kaempferol-Hexose-Deoxyhex-Hexose-C10H8O3	1.00±0.13	0.25±0.07	**	0.50±0.12	**		1.00±0.30	1.22±0.31
Kaempferol-Hexose-Deoxyhexose-Hex-C9H6O2	1.00±0.26	0.37±0.05	**	0.28±0.08	*		1.00±0.13	0.84±0.43
Kaempferol-Hexose-Deoxyhexose-C12H12O5	1.00±0.01	nd		nd			nd	nd
Kaempferol-hex-deoxyhex,-pentose	1.00±0.13	0.22±0.07	**	0.50±0.12	**		1.00±0.33	1.34±0.35
Kaempferol‐3‐O‐rutinoside	1.00±0.06	0.31±0.07	**	0.35±0.06	**		1.00±0.22	0.85±0.21
K-Rha-gal-glu (kaempferol-3-O-rutinoside-7-O-glucoside)	1.00±0.15	nd		0.74±0.14			nd	17.13±3.24
Luteolin	1.00±0.25	nd		nd			nd	nd
Naringin	1.00±0.05	nd		nd			nd	nd
p-Coumaric acid-rutin-conjugate	1.00±0.19	nd		nd			nd	nd
Quercetin	1.00±0.13	0.28±0.06	**	0.13±0.03	**		1.00±0.22	0.48±0.10	*
Quercetin-3-diglucoside	1.00±0.23	0.20±0.04	**	0.07±0.01	**		1.00±0.20	nd
Que-hex-deoxyhex,-hex-C9H6O2	1.00±0.13	0.25±0.05	**	0.26±0.08	**		1.00±0.20	1.26±0.32
Que-hex-deoxyhex,-hex-C10H8O3	1.00±0.18	0.36±0.05	**	0.34±0.11	**		1.00±0.14	0.92±0.30
Que-hex-deoxyhex,-hex-C9H10O2	1.00±0.35	nd		0.43±0.12	*		nd	nd
Que-hexose-deoxyhexose,-hexose,-pentose	1.00±0.28	0.17±0.03	**	0.28±0.07	**		1.00±0.20	1.26±0.32
Que-3-O-Rutinoside-7-O-Glucoside	1.00±0.19	0.20±0.01	**	0.37±0.11	**		1.00±0.01	0.69±0.47
Quercetin-3-O-trisaccharide	1.00±0.09	0.17±0.05	**	0.26±0.07	**		1.00±0.26	0.99±0.23
3-Rhamno-Glucosyl-Quercetin (Rutin)	1.00±0.13	0.31±0.05	**	0.18±0.05	**		1.00±0.15	0.43±0.12	**
Salicylate β-D-glucose ester	1.00±0.12	2.99±0.43	**	0.87±0.15			1.00±0.14	0.71±0.11	*
Salicyloyl-L-aspartic acid	1.00±0.22	3.68±1.00	**	nd			1.00±0.27	0.08±0.01	**
Syringaldehyde	1.00±0.27	nd		1.85±0.27	*		nd	100.37±41.86
POLAR ISOPRENOIDS
Coproporphyrinogen III	1.00±0.12	nd		nd			nd	nd
Protoporphyrin IX	1.00±0.23	nd		0.82±0.13			nd	nd
Protoporphyrinogen IX	1.00±0.22	1.24±0.10		0.66±0.15			1.00±0.08	0.33±0.08	**
Uroporphyrinogen III	1.00±0.10	9.61±2.44	**	0.35±0.01	**		1.00±0.25	0.14±0.02	**
POLAR LIPIDS
CDP-Choline	nd	nd		nd			nd	33.09±32.45
Glycerophosphocholine	1.00±0.26	0.49±0.11	**	0.15±0.03	**		1.00±0.23	0.18±0.04	**
O-phosphorylethanolamine	1.00±0.22	0.27±0.05	**	0.79±0.18			1.00±0.18	3.42±0.60	**
Phosphocholine	1.00±0.18	0.31±0.09	**	0.11±0.03	**		1.00±0.28	0.41±0.09	*
SUGARS
Cellobiotol	1.00±0.26	0.59±0.13	**	1.14±0.26			1.00±0.21	1.74±0.19	*
Conduritol-β-epoxide	1.00±0.12	0.21±0.04	**	1.37±0.32			1.00±0.17	3.52±0.79	**
Erythritol/Threitol	1.00±0.17	nd		0.67±0.13	*		nd	119.00±32.63
Erythrose-4-P	1.00±0.80	14.52±3.13	**	1.32±0.29			1.00±0.22	0.57±0.13	*
Fructose/Galactose/Glucose/Inositol/Mannose	1.00±0.13	0.31±0.04	**	1.08±0.17			1.00±0.14	2.49±0.36	**
Fructose-6-P/Glucose-6-P/Inositol-6-P	1.00±0.07	0.14±0.02	**	0.99±0.12			1.00±0.17	3.70±0.61	**
Fucose	1.00±0.17	4.81±0.08	**	1.32±0.24			1.00±0.02	nd
Glucoheptulose	1.00±0.18	3.75±0.86	**	0.96±0.26			1.00±0.23	0.78±0.15
α-Glycero-P/Glycerol-3-P	1.00±0.25	0.34±0.05	**	0.76±0.21			1.00±0.13	1.12±0.32
Galactonic acid	1.00±0.19	3.14±0.91	**	0.26±0.07	**		1.00±0.29	0.21±0.14	**
Maltitol	1.00±0.24	0.31±0.08	**	0.65±0.13			1.00±0.27	1.29±0.23
1,2-anydro-myo-inositol	1.00±0.12	0.19±0.05	**	1.37±0.32			1.00±0.29	3.94±0.85	**
D-pinitol	1.00±0.15	2.53±0.48	**	0.33±0.06	**		1.00±0.19	1.01±0.26
Pinoresinol	1.00±0.11	0.72±0.16		1.02±0.13			1.00±0.22	1.18±0.16
Raffinose/Melezitose	1.00±0.17	1.47±0.25	*	1.17±0.23			1.00±0.17	1.91±0.49	*
Rhamnose	1.00±0.26	4.26±0.12	**	1.28±0.23			1.00±0.03	0.16±0.03	**
Sorbitol/Mannitol	1.00±0.26	0.92±0.71		1.56±0.29			1.00±0.77	1.01±0.13
Sucrose/Maltose/Isomalose/Trehalose	1.00±0.21	2.74±0.70	*	1.00±0.16			1.00±0.26	0.75±0.09
Xylitol/Arabitol/Ribitol	1.00±0.22	0.07±0.01	**	0.67±0.18			1.00±0.20	8.83±2.20	**
VITAMINS
Ascorbic acid	1.00±0.23	0.24±0.08	**	1.02±0.30			1.00±0.32	1.15±0.43
Pantothenic acid	1.00±0.18	2.54±0.19	**	0.79±0.12			1.00±0.07	0.11±0.02	**
Pyridoxine-5-b-D-glucoside	1.00±0.13	nd		1.05±0.30			nd	37.59±11.10
Riboflavin	1.00±0.15	0.47±0.12	**	0.91±0.19			1.00±0.25	1.16±0.24
Tetrahydrofolate	1.00±0.08	0.17±0.02	**	1.88±0.31	**		1.00±0.12	10.09±4.32	**

## Sheet: Supplementary Table 8
Supplemental Table 8. Common targeted semi-polar metabolites, analyzed by LC-ESI(+)-MS technologies, of tomato leaves grown in the presence of the antagonist fungus T. harzianum and the aphid M. euphorbiae. A. Common metabolites in the three comparisons (T22/CTRL, Aph/CTRL and T22Aph/T22); B. Common metabolites in the T22-specific comparisons (T22/CTRL and T22Aph/T22); C. Common metabolites in th…
A					B				C				D			E			F
	FOLD CTRL	FOLD CTRL	FOLD T22			FOLD CTRL	FOLD T22			FOLD CTRL	FOLD CTRL			FOLD CTRL			FOLD T22			FOLD CTRL
	T22	Aph	T22Aph			T22	T22Aph			T22	Aph			T22			T22Aph			Aph
	AVG±ST.DEV.	AVG±ST.DEV.	AVG±ST.DEV.			AVG±ST.DEV.	AVG±ST.DEV.			AVG±ST.DEV.	AVG±ST.DEV.			AVG±ST.DEV.			AVG±ST.DEV.
Allantoin	nd	0.31±0.02	27.98±34.27		a-tomatine	nd	366582.97±53843.26		Acetoxy-Hydroxy-Dehydro-Tomatine	nd	nd		Acetoxytomatine	0.44±0.05		d-tomatine	0.57±0.15		Alanine	7.09±1.19
Glutamine	0.33±0.09	0.31±0.06	3.03±0.65		b-tomatine	0.35±0.13	2.45±0.25		Dihydroxytomatine	0.40±0.11	0.49±0.13		g-tomatine	0.43±0.05		Glutamic acid	1.65±0.15
ADP	0.29±0.09	1.62±0.37	3.53±0.66		Ferulolylputrescine	2.88±0.83	0.53±0.11		EsculeosideB	0.27±0.08	0.39±0.09		Tomatidenol	0.73±0.09		N-Isovalerylglycine	0.54±0.12
AMP	0.52±0.15	1.76±0.48	2.59±0.30		N-carboxyethyl-g-aminobutyric acid	1.58±0.08	0.64±0.11		Kukoamine C	nd	0.31±0.09		Tomatidine	0.62±0.16		Threonine/homoserine	0.62±0.16
Uracil/2,5-dihydroxypyrazine	0.29±0.18	0.55±0.12	0.37±0.01		Hydroxyproline	14517.14±17069.15	0.33±0.06		N-caffeoylputrescine	nd	1.84±0.26		Chorismic acid	3.77±0.80		Glycerate-2-P/Glycerate-3-P	1.44±0.11
Aconitic acid	2117.93±756.66	8302.60±1880.00	2.11±0.45		5-oxoproline	0.32±0.06	2.29±0.62		Trisdihydrocaffeoylspermine	nd	0.64±0.15		3,5-Dimethoxy-4-Hydroxy-Cinnamic Acid	0.13±0.02		Protoporphyrinogen IX	0.33±0.08
1-Caffeoyl-Quinic Acid/Chlorogenic Acid	0.11±0.02	0.47±0.12	3.30±0.43		Phenylalanine	10.35±2.52	0.44±0.11		Histidine	nd	nd		Malic acid	4.51±1.13		CDP-Choline	33.09±32.45
Citric acid	0.20±0.03	4.12±0.94	11.43±2.57		Proline	19244.92±6124.07	nd		Anthranilic acid	3.64±0.37	0.51±0.10		Protoporphyrin IX	nd
Dihydro-Caffeic acid	nd	2.13±0.71	111.73±57.92		Tryptophan	nd	2273.00±468.71		Ferulic acid	0.38±0.08	0.56±0.13		Glucoheptulose	3.75±0.86
2-hydroxyglutarate	nd	1.58±0.20	39.04±7.98		Adenosine	0.38±0.04	1.49±0.33		Gluconolactone	nd	0.39±0.11		α-Glycero-P/Glycerol-3-P	0.34±0.05
Phosphoenolpyruvate (PEP)	nd	2.70±0.54	55.21±11.09		thymidine	23.07±2.18	0.04±0.01		2-Methylcitric acid	2.85±0.82	3.08±0.17		Maltitol	0.31±0.08
Sinapic Acid	0.27±0.03	0.32±0.09	0.30±0.04		Caffeic acid	nd	85.05±15.88		Apigenin_6,8-digalactoside	0.30±0.06	0.35±0.06		Sucrose/Maltose/Isomalose/Trehalose	2.74±0.70
4-O-b-D-Glucosyl-cis-p-Coumaric Acid	nd	nd	10.00±3.17		Coumaric acid	6.68±1.58	0.54±0.14		Caffeic acid glucoside	nd	2.29±0.41		Ascorbic acid	0.24±0.08
Coumarin	nd	1.66±0.38	26.13±3.56		2,5-Dihydroxybenzoate 2-O-β-D-glucoside	nd	61.89±43.84		1-caffeoyl-1-b-D-glucose	1.88±0.46	0.59±0.11		Riboflavin	0.47±0.12
Delphinidin	0.18±0.03	0.09±0.02	0.35±0.14		Quinic acid	0.14±0.04	5.31±1.30		Kaempferol-Hexose-Deoxyhex-Hexose-C10H8O3	0.25±0.07	0.50±0.12
Delphinidin-3-O-rutinoside-5-O-glucoside	0.22±0.02	0.25±0.07	0.41±0.04		Shikimic acid	0.58±0.14	0.60±0.15		Kaempferol-Hexose-Deoxyhexose-Hex-C9H6O2	0.37±0.05	0.28±0.08
Feruloyl-Quinic Acid	0.18±0.05	0.60±0.17	2.66±0.76		Cinnamic aldehyde	15.51±4.29	nd		Kaempferol-Hexose-Deoxyhexose-C12H12O5	nd	nd
Isoquercetin/Myricitrin/Quercetin-3-O-glucoside	0.17±0.04	0.12±0.03	0.47±0.03		p-Coumaroyl-Quinic Acid	0.17±0.03	11.37±2.14		Kaempferol-hex-deoxyhex,-pentose	0.22±0.07	0.50±0.12
Kaempferol-O-Glucoside/Quercetin-3-O-rhamnoside	0.31±0.08	0.49±0.12	0.44±0.09		Dihydrokaempferol-7-O-glucoside	0.40±0.03	0.24±0.05		Kaempferol‐3‐O‐rutinoside	0.31±0.07	0.35±0.06
Quercetin	0.28±0.06	0.13±0.03	0.48±0.10		Ferulic acid-hexose	0.31±0.06	1.99±0.25		Luteolin	nd	nd
Quercetin-3-diglucoside	0.20±0.04	0.07±0.01	nd		Kaempferol-acetylglucoside	237.74±65.30	nd		Naringin	nd	nd
3-Rhamno-Glucosyl-Quercetin (Rutin)	0.31±0.05	0.18±0.05	0.43±0.12		K-Rha-gal-glu (kaempferol-3-O-rutinoside-7-O-glucoside)	nd	17.13±3.24		p-Coumaric acid-rutin-conjugate	nd	nd
Salicyloyl-L-aspartic acid	3.68±1.00	nd	0.08±0.01		Salicylate β-D-glucose ester	2.99±0.43	0.71±0.11		Que-hex-deoxyhex,-hex-C9H6O2	0.25±0.05	0.26±0.08
Syringaldehyde	nd	1.85±0.27	100.37±41.86		O-phosphorylethanolamine	0.27±0.05	3.42±0.60		Que-hex-deoxyhex,-hex-C10H8O3	0.36±0.05	0.34±0.11
Uroporphyrinogen III	9.61±2.44	0.35±0.01	0.14±0.02		Cellobiotol	0.59±0.13	1.74±0.19		Que-hex-deoxyhex,-hex-C9H10O2	nd	0.43±0.12
Glycerophosphocholine	0.49±0.11	0.15±0.03	0.18±0.04		Conduritol-β-epoxide	0.21±0.04	3.52±0.79		Que-hexose-deoxyhexose,-hexose,-pentose	0.17±0.03	0.28±0.07
Phosphocholine	0.31±0.09	0.11±0.03	0.41±0.09		Erythrose-4-P	14.52±3.13	0.57±0.13		Que-3-O-Rutinoside-7-O-Glucoside	0.20±0.01	0.37±0.11
Erythritol/Threitol	nd	0.67±0.13	119.00±32.63		Fructose/Galactose/Glucose/Inositol/Mannose	0.31±0.04	2.49±0.36		Quercetin-3-O-trisaccharide	0.17±0.05	0.26±0.07
Galactonic acid	3.14±0.91	0.26±0.07	0.21±0.14		Fructose-6-P/Glucose-6-P/Inositol-6-P	0.14±0.02	3.70±0.61		Coproporphyrinogen III	nd	nd
Tetrahydrofolate	0.17±0.02	1.88±0.31	10.09±4.32		Fucose	4.81±0.08	nd		D-pinitol	2.53±0.48	0.33±0.06
					1,2-anydro-myo-inositol	0.19±0.05	3.94±0.85
					Raffinose/Melezitose	1.47±0.25	1.91±0.49
					Rhamnose	4.26±0.12	0.16±0.03
					Xylitol/Arabitol/Ribitol	0.07±0.01	8.83±2.20
					Pantothenic acid	2.54±0.19	0.11±0.02
					Pyridoxine-5-b-D-glucoside	nd	37.59±11.10

## Sheet: Supplementary Table 9
Supplementary Table 9. Untargeted LC-ESI(+)-MS analysis of semi-polar metabolites in tomato leaves subjected to aphid (M. euphorbiae) attack in the absence or presence of T. harzianum. A t-test was used to identify metabolites whose aboundance significantly changed with respect to with respect to the corresponding control (SM for SM+Aph and SMT22; SM+Aph or SMT22 for SMT22+Aph). A p-value < 0.05 …
					FOLD Ctrl	FOLD Ctrl		FOLD Ctrl		FOLD T22	FOLD T22
TOMATO METABOLITES					Ctrl	T22		Aph		T22	T22Aph
M/Z	Tentative Idenfitication	Adduct	Formula	Metabolic Class	AVG±ST.DEV.	AVG±ST.DEV.	pValue	AVG±ST.DEV.	pValue	AVG±ST.DEV.	AVG±ST.DEV.	pValue
132.065	5-amino-levulinic acid	M+H	C5H9NO3	organic acid	1.00±0.01	16.05±0.01	*	0.72±0.01	*	1.00±0.01	0.26±0.01	*
146.081	Hydroxypipecolic acid	M+H	C6H11NO3	organic acid	1.00±0.01	2.15±0.01	*	0.66±0.01	*	1.00±0.01	0.48±0.01	*
150.076	Glutaric acid	M+NH4	C5H8O4	organic acid	1.00±0.01	67.43±0.01	*	0.68±0.01	*	1.00±0.01	0.21±0.01	*
150.112	2-Amino-2-methylbutanoate	M+CH3OH+H	C5H11NO2	ester	1.00±0.01	0.75±0.01	*	0.99±0.01		1.00±0.06	1.04±0.04
381.08	Caffeic acid-hexose II	M+Na	C15H18O10	phenylpropanoid	1.00±0.01	2.20±0.01	*	0.94±0.06		1.00±0.09	1.11±0.11
393.286	PG(P-18:0/18:0)?	M+H+Na2	C42H83O9P	polar lipid	1.00±0.01	1.04±0.04		1.60±0.01	*	1.00±0.01	2.14±0.01	*
526.294	LysoPE(22:6(4Z,7Z,10Z,13Z,16Z,19Z)/0:0)?	M+H	C27H44NO7P	polar lipid	1.00±0.04	0.22±0.01	*	0.97±0.07		1.00±0.01	2.18±0.01	*
578.405	C33H57NO8 (Jurubine-like)	M+H-H2O	C33H57NO8	alkaloid	1.00±0.01	0.25±0.01	*	0.98±0.01		1.00±0.01	1.97±0.01	*
1034.55	CDP-DG(16:0/20:4(5Z,8Z,11Z,14Z))?	M+CH3OH+H	C48H81N3O15P2	polar lipid	1.00±0.05	0.33±0.01	*	0.94±0.06		1.00±0.01	1.84±0.01	*
					FOLD Ctrl	FOLD Ctrl		FOLD Ctrl		FOLD T22	FOLD T22
NON TOMATO METABOLITES					Ctrl	T22		Aph		T22	T22Aph
M/Z	Tentative Idenfitication	Adduct	Formula	Metabolic Class	AVG±ST.DEV.	AVG±ST.DEV.	pValue	AVG±ST.DEV.	pValue	AVG±ST.DEV.	AVG±ST.DEV.	pValue
122.081	(±)-3-Hydroxybutyric acid-like	M+NH4	C4H8O3	organic acid	1.00±0.01	52.88±0.01	*	0.47±0.01	*	1.00±0.01	0.14±0.01	*
128.096	unknown	-	-	-	1.00±0.02	0.60±0.01	*	1.05±0.03		1.00±0.01	1.36±0.01	*
148.097	Pantolactone-like	M+NH4	C6H10O3	lactone	1.00±0.05	1.26±0.01	*	0.92±0.05		1.00±0.06	0.85±0.15
157.035	unknown	-	-	-	1.00±0.01	0.71±0.01	*	1.00±0.01		1.00±0.09	1.16±0.14
188.068	N-Methylethanolamine phosphate-like	M+CH3OH+H	C3H10NO4P	amine	1.00±0.01	33.23±0.01	*	0.41±0.01	*	1.00±0.01	0.58±0.01	*
230.99	Citric acid-like	M+K	C6H8O7	organic acid	1.00±0.01	2.81±0.01	*	2.41±0.01	*	1.00±0.01	1.59±0.01	*
241.086	3',4'-Dihydroxychalcone-like	M+H	C15H12O3	flavonoid	1.00±0.01	0.39±0.01	*	1.37±0.01	*	1.00±0.01	2.36±0.01	*
255.186	beta-Obscurine-like	M+H-H2O	C17H24N2O	alkaloid	1.00±0.05	0.58±0.01	*	1.04±0.03		1.00±0.01	1.28±0.01	*
269.081	3-Hydroxy-4'-methoxyflavone-like	M+H	C16H12O4	flavonoid	1.00±0.04	0.76±0.01	*	1.04±0.01		1.00±0.01	1.23±0.01	*
270.084	unknown	-	-	-	1.00±0.01	0.75±0.01	*	1.04±0.07		1.00±0.01	1.24±0.01	*
307.037	6-Hydroxy-4'-methoxyflavone-like	M+K	C16H12O4	flavonoid	1.00±0.08	5.63±0.01	*	0.87±0.11		1.00±0.01	0.54±0.01	*
376.26	Epoxysarcovagenine-D-like	M+CH3OH+H	C20H29N3O2	alkaloid	1.00±0.05	0.94±0.04		1.65±0.01	*	1.00±0.01	2.16±0.01	*
414.216	O-acetylnitraraine-like	M+ACN+Na	C22H26N2O2	alkaloid	1.00±0.06	9.14±0.01	*	1.08±0.05		1.00±0.06	0.87±0.08
