# Supplementary material for: Transcriptome and Metabolome Reprogramming in Tomato Plants by Trichoderma harzianum strain T22 Primes and Enhances Defense Responses Against Aphids
Source: Front Physiol. 2019 Jun 21;10:745. doi: 10.3389/fphys.2019.00745 (PMC6599157; doi:10.3389/fphys.2019.00745)
Supplement: Supplementary file 7 [file Table_7.xlsx]

## Sheet: Foglio1
Supplementary Table 10. Modulation of metabolites and transcripts involved in chlorophyll metabolism by Trichoderma and aphids
	Aph		T22		T22Aph
Metabolites	AVG±ST.DEV.	pValue	AVG±ST.DEV.	pValue	AVG±ST.DEV.	pValue
5-amino-levulinic acid	0.72±0.01	*	16.05±0.01	*	0.26±0.01	*
Uroporphyrinogen III	0.35±0.01	*	9.61±2.44	*	0.14±0.02	*
Coproporphyrinogen III	nd		nd		nd
Protoporphyrin IX	0.82±0.13		nd		nd
Protoporphyrinogen IX	0.66±0.15		nd		1353.29±316.99	*
Gene ID	log fold	pValue					Annotation
Solyc10g007320.3			1.37682	1.227e-08			Uroporphyrinogen decarboxylase (AHRD V3.3 *** K4CXR1_SOLLC)
Solyc03g111360.3	1.40076	0.00229105					Oxygen-independent coproporphyrinogen III oxidase, putative (AHRD V3.3 *** A0A072V9X5_MEDTR)
Solyc04g015750.3	-2.39555	3.79649e-07			-2.11492	1.10501e-09	Magnesium chelatase H subunit (AHRD V3.3 *** F8SPG3_CAMSI)
Solyc10g077040.2	-1.07567	0.00312052	1.10213	7.0606e-08	-1.3624	1.12837e-07	putative magnesium-protoporphyrin monomethyl ester cyclase
Solyc08g062290.3			1.67694	0.00125752			Light-independent protochlorophyllide reductase subunit B (AHRD V3.3 --* CHLB_CHLMO)
Solyc01g105030.3					-1.06927	1.12233e-05	Chlorophyll a-b binding protein, chloroplastic (AHRD V3.3 *** A0A0V0HUB7_SOLCH)
Solyc01g105050.3					-1.35443	3.32239e-08	Chlorophyll a-b binding protein, chloroplastic (AHRD V3.3 --* C0PRU3_PICSI)
Solyc02g070950.1					-2.8488	4.83063e-08	Chlorophyll a-b binding protein, chloroplastic (AHRD V3.3 *** Q41422_SOLTU)
Solyc02g070970.1					-3.02644	4.2207e-08	Chlorophyll a-b binding protein, chloroplastic (AHRD V3.3 *** Q41422_SOLTU)
Solyc02g070980.1					-3.13889	1.74283e-08	Chlorophyll a-b binding protein, chloroplastic (AHRD V3.3 *** K4B876_SOLLC)
Solyc02g070990.1					-2.91389	1.07259e-06	Chlorophyll a-b binding protein, chloroplastic (AHRD V3.3 *** K4B877_SOLLC)
Solyc02g071000.1					-2.91394	3.10199e-06	Chlorophyll a-b binding protein, chloroplastic (AHRD V3.3 *** K4B878_SOLLC)
Solyc02g071010.1					-2.20603	3.77342e-11	Chlorophyll a-b binding protein, chloroplastic (AHRD V3.3 *** Q41422_SOLTU)
Solyc02g071030.2					-1.70184	9.29913e-11	Chlorophyll a-b binding protein, chloroplastic (AHRD V3.3 *** Q41422_SOLTU)
Solyc03g005790.2					-2.27805	1.90225e-06	Chlorophyll a-b binding protein, chloroplastic (AHRD V3.3 *** K4BE02_SOLLC)
Solyc03g115900.3					-1.15463	2.20801e-05	chlorophyll a-b binding protein CAB11
Solyc05g056050.3			1.087	5.93438e-09	-1.21207	1.15295e-06	Chlorophyll a-b binding protein, chloroplastic (AHRD V3.3 *** K4CLV9_SOLLC)
Solyc06g069730.3					-2.36011	8.68133e-06	chlorophyll a-b binding protein Cab12
Solyc07g006490.3			1.18412	1.01287e-09			Chlorophyll a-b binding protein, chloroplastic (AHRD V3.3 *** Q41422_SOLTU)
Solyc07g047850.3					-1.22304	9.03094e-07	Chlorophyll a-b binding protein, chloroplastic (AHRD V3.3 *** CB23_ORYSI)
Solyc07g063600.3					-1.62935	1.11909e-07	Chlorophyll a-b binding protein, chloroplastic (AHRD V3.3 *** M1BNX7_SOLTU)
Solyc08g067320.2					-1.9015	6.80668e-07	Chlorophyll a-b binding protein, chloroplastic (AHRD V3.3 *** Q41447_SOLTU)
Solyc08g067330.1					-1.75621	0.000463338	Chlorophyll a-b binding protein, chloroplastic (AHRD V3.3 *** K4CLV9_SOLLC)
Solyc09g014520.3					-1.20536	4.56935e-06	Chlorophyll a-b binding protein, chloroplastic (AHRD V3.3 *** K4CRS9_SOLLC)
Solyc10g006230.3	-1.06086	0.00308411			-1.1825	5.01737e-05	Chlorophyll a-b binding protein, chloroplastic (AHRD V3.3 *** M1AG46_SOLTU)
Solyc10g007690.3					-1.06207	1.02523e-05	Chlorophyll a-b binding protein, chloroplastic (AHRD V3.3 *** K4CXU8_SOLLC)
Solyc12g009200.2					-1.15182	1.58497e-06	Chlorophyll a-b binding protein, chloroplastic (AHRD V3.3 *** K4DC08_SOLLC)
Solyc12g011280.2					-2.16634	7.17755e-13	Chlorophyll a-b binding protein, chloroplastic (AHRD V3.3 *** K4DCL4_SOLLC)
Solyc12g011450.2					-1.31869	1.82951e-06	chlorophyll a/b-binding protein Cab-3C
